# Supplementary material for: Formation of a macrocycle from di­chloro­dimethyl­silane and a pyridoxalimine Schiff base ligand
Source: Acta Crystallogr E Crystallogr Commun. 2021 Oct 13;77(Pt 11):1099–102. doi: 10.1107/S2056989021010185 (PMC8587991; doi:10.1107/S2056989021010185)
Supplement: Supplementary file 1 [file e-77-01099-sup1.cif]

##############################################################################
#                                                                            #
# This CIF contains the data in a paper accepted for publication in          #
# Acta Crystallographica Section E. It conforms to the requirements of       #
# Notes for Authors for Acta Crystallographica Section E, and has been       #
# peer reviewed under the auspices of the IUCr Commission on Journals.       #
#                                                                            #
# Full details of the Crystallographic Information File format               #
# are given in the paper "The Crystallographic Information File (CIF):       #
# a New Standard Archive File for Crystallography" by S. R. Hall, F. H.      #
# Allen and I. D. Brown [Acta Cryst. (1991), A47, 655-685].                  #
#                                                                            #
# The current version of the core CIF dictionary is obtainable from          #
# ftp://ftp.iucr.org/pub/cif_core.dic.                                       #
#                                                                            #
# Software is freely available for graphical display of the structure(s)     #
# in this CIF. For information consult the CIF software page                 #
# http://www.iucr.org/resources/cif/software.                                #
#                                                                            #
# This file may be used for bona fide research purposes within the           #
# scientific community so long as proper attribution is given to the journal # 
# article from which it was obtained.                                        #
#                                                                            #
##############################################################################
data_I
_audit_creation_method     'SHELXL-2018/3'
_chemical_name_systematic
;\
(8<i>E</i>,22<i>E</i>)-4,4,12,18,18,26-Hexamethyl-3,5,17,19-tetraoxa-\
8,13,22,27-tetraaza-4,18-disilatricyclo[22.4.0.0^10,15^]octacosa-\
1(24),8,10,12,14,22,25,27-octaene-11,25-diol
;
_chemical_name_common     ?
_chemical_formula_moiety     'C24 H36 N4 O6 Si2'
_chemical_formula_sum     'C24 H36 N4 O6 Si2'
_chemical_formula_iupac     'C24 H36 N4 O6 Si2'
_chemical_formula_weight     532.75
_chemical_melting_point     ?
_space_group_crystal_system     monoclinic
_space_group_name_H-M_alt     'I 2/c'
_space_group_name_Hall     '-I 2yc'
loop_
    _space_group_symop_operation_xyz
    'x, y, z'
    '-x, y, -z+1/2'
    'x+1/2, y+1/2, z+1/2'
    '-x+1/2, y+1/2, -z+1'
    '-x, -y, -z'
    'x, -y, z-1/2'
    '-x+1/2, -y+1/2, -z+1/2'
    'x+1/2, -y+1/2, z'
_cell_length_a     12.9641(8)
_cell_length_b     16.8966(7)
_cell_length_c     13.1085(8)
_cell_angle_alpha     90
_cell_angle_beta     101.198(5)
_cell_angle_gamma     90
_cell_volume     2816.7(3)
_cell_formula_units_Z     4
_cell_measurement_reflns_used     19293
_cell_measurement_theta_min     3.15
_cell_measurement_theta_max     28.78
_cell_measurement_temperature     153(2)
_exptl_crystal_description     Prism
_exptl_crystal_colour     Yellow
_exptl_crystal_size_max     0.400
_exptl_crystal_size_mid     0.330
_exptl_crystal_size_min     0.150
_exptl_crystal_density_diffrn     1.256
_exptl_crystal_density_meas     ?
_exptl_crystal_density_method     ?
_exptl_crystal_F_000     1136
loop_
    _exptl_crystal_face_index_h
    _exptl_crystal_face_index_k
    _exptl_crystal_face_index_l
    _exptl_crystal_face_perp_dist
    2 0 15 0.0745
    16 -30 -3 0.2642
    2 5 -15 0.0411
    -5 11 -30 0.0466
    -7 -8 30 0.0450
_exptl_absorpt_coefficient_mu     0.169
_exptl_absorpt_correction_type     integration
_exptl_absorpt_process_details
;
(X-RED; Stoe, 2009)
;
_exptl_absorpt_correction_T_min     0.9067
_exptl_absorpt_correction_T_max     0.9933
_diffrn_ambient_temperature     153
_diffrn_source     'sealed X-ray tube, 12 x 0.4 mm long-fine focus'
_diffrn_source_power     0.000
_diffrn_source_voltage     0
_diffrn_source_current     0.000
_diffrn_radiation_type     'Mo K\a'
_diffrn_radiation_wavelength     0.71073
_diffrn_radiation_monochromator     'plane graphite'
_diffrn_measurement_device_type     'Stoe IPDS 2T'
_diffrn_measurement_device     '2-circle goniometer'
_diffrn_measurement_method     'rotation method'
_diffrn_detector     'image plate (34 cm diameter)'
_diffrn_detector_area_resol_mean     6.67
_diffrn_reflns_number     19293
_diffrn_reflns_av_R_equivalents     0.0385
_diffrn_reflns_av_unetI/netI     0.0207
_diffrn_reflns_theta_min     1.990
_diffrn_reflns_theta_max     27.497
_diffrn_reflns_theta_full     25.242
_diffrn_measured_fraction_theta_max     0.999
_diffrn_measured_fraction_theta_full     1.000
_diffrn_reflns_limit_h_min     -16
_diffrn_reflns_limit_h_max     16
_diffrn_reflns_limit_k_min     -21
_diffrn_reflns_limit_k_max     21
_diffrn_reflns_limit_l_min     -16
_diffrn_reflns_limit_l_max     16
_refine_special_details     ?
_reflns_number_total     3242
_reflns_number_gt     2833
_reflns_threshold_expression     'I > 2\s(I)'
_refine_ls_structure_factor_coef     Fsqd
_refine_ls_matrix_type     full
_refine_ls_R_factor_all     0.0393
_refine_ls_R_factor_gt     0.0319
_refine_ls_wR_factor_gt     0.0766
_refine_ls_wR_factor_ref     0.0816
_refine_ls_goodness_of_fit_ref     1.075
_refine_ls_restrained_S_all     1.075
_refine_ls_number_reflns     3242
_refine_ls_number_parameters     169
_refine_ls_number_restraints     0
_refine_ls_hydrogen_treatment     mixed
_refine_ls_weighting_scheme     calc
_refine_ls_weighting_details
              'w=1/[\s^2^(Fo^2^)+(0.0343P)^2^+2.1897P] where P=(Fo^2^+2Fc^2^)/3'
_atom_sites_solution_hydrogens     mixed
_atom_sites_solution_primary     ?
_atom_sites_solution_secondary     ?
_refine_ls_shift/su_max     0.001
_refine_ls_shift/su_mean     0.000
_refine_diff_density_max     0.323
_refine_diff_density_min     -0.231
_refine_ls_extinction_method     none
_refine_ls_extinction_coef     .
loop_
    _atom_type_symbol
    _atom_type_description
    _atom_type_scat_dispersion_real
    _atom_type_scat_dispersion_imag
    _atom_type_scat_source
    'C' 'C' 0.0033 0.0016
                         'International Tables Vol C Tables 4.2.6.8 and 6.1.1.4'
    'H' 'H' 0.0000 0.0000
                         'International Tables Vol C Tables 4.2.6.8 and 6.1.1.4'
    'N' 'N' 0.0061 0.0033
                         'International Tables Vol C Tables 4.2.6.8 and 6.1.1.4'
    'O' 'O' 0.0106 0.0060
                         'International Tables Vol C Tables 4.2.6.8 and 6.1.1.4'
    'Si' 'Si' 0.0817 0.0704
                         'International Tables Vol C Tables 4.2.6.8 and 6.1.1.4'
_computing_data_collection
;
X-AREA (Stoe, 2009)
;
_computing_cell_refinement
;
X-AREA (Stoe, 2009)
;
_computing_data_reduction
;
X-RED (Stoe, 2009)
;
_computing_structure_solution
;
SHELXS (Sheldrick, 2008)
;
_computing_structure_refinement
;
<i>SHELXL2017/1</i> (Sheldrick, 2015)
;
_computing_molecular_graphics
;
ORTEP-3 for Windows (Farrugia, 2012)
;
_computing_publication_material
;
<i>SHELXL2017/1</i> (Sheldrick, 2015)
;
loop_
    _atom_site_type_symbol
    _atom_site_label
    _atom_site_fract_x
    _atom_site_fract_y
    _atom_site_fract_z
    _atom_site_U_iso_or_equiv
    _atom_site_adp_type
    _atom_site_calc_flag
    _atom_site_occupancy
    _atom_site_disorder_assembly
    _atom_site_disorder_group
    Si Si1 0.86455(3) 0.32645(2) -0.02263(2) 0.02075(10) Uani d 1 . .
    O O1 0.71097(8) 0.39251(6) 0.42399(7) 0.0296(2) Uani d 1 . .
    H H1 0.7514(16) 0.3499(12) 0.4190(14) 0.044 Uiso d 1 . .
    O O2 0.80401(7) 0.38781(5) 0.04330(7) 0.02281(19) Uani d 1 . .
    O O3 1.06149(7) 0.27321(5) 0.43122(7) 0.02520(19) Uani d 1 . .
    N N1 0.67254(9) 0.55915(7) 0.24920(9) 0.0294(2) Uani d 1 . .
    N N2 0.83696(8) 0.29351(6) 0.35941(8) 0.0230(2) Uani d 1 . .
    C C1 0.66458(10) 0.51009(8) 0.32707(10) 0.0259(3) Uani d 1 . .
    C C2 0.72289(10) 0.43890(7) 0.34287(9) 0.0233(2) Uani d 1 . .
    C C3 0.78833(9) 0.41735(7) 0.27376(9) 0.0209(2) Uani d 1 . .
    C C4 0.79399(10) 0.46943(7) 0.19053(9) 0.0229(2) Uani d 1 . .
    C C5 0.73609(11) 0.53867(8) 0.18313(10) 0.0282(3) Uani d 1 . .
    H H5 0.741329 0.574080 0.128082 0.034 Uiso calc 1 . .
    C C6 0.58959(11) 0.53139(9) 0.39701(11) 0.0338(3) Uani d 1 . .
    H H6A 0.629045 0.540267 0.467780 0.051 Uiso calc 1 . .
    H H6B 0.539444 0.488047 0.397491 0.051 Uiso calc 1 . .
    H H6C 0.551402 0.579715 0.371352 0.051 Uiso calc 1 . .
    C C7 0.84345(9) 0.34072(7) 0.28447(9) 0.0206(2) Uani d 1 . .
    H H7 0.884566 0.326031 0.234897 0.025 Uiso calc 1 . .
    C C8 0.85625(10) 0.45009(7) 0.10775(10) 0.0252(3) Uani d 1 . .
    H H8A 0.861902 0.497621 0.065010 0.030 Uiso calc 1 . .
    H H8B 0.928130 0.433117 0.140566 0.030 Uiso calc 1 . .
    C C9 0.89177(10) 0.21754(7) 0.36341(10) 0.0236(2) Uani d 1 . .
    H H9A 0.914711 0.208345 0.296627 0.028 Uiso calc 1 . .
    H H9B 0.843029 0.174374 0.373348 0.028 Uiso calc 1 . .
    C C10 0.98674(10) 0.21622(7) 0.45164(10) 0.0248(3) Uani d 1 . .
    H H10A 0.964942 0.228849 0.518104 0.030 Uiso calc 1 . .
    H H10B 1.018780 0.162825 0.457622 0.030 Uiso calc 1 . .
    C C11 0.94958(13) 0.38050(10) -0.09824(13) 0.0406(4) Uani d 1 . .
    H H11A 0.907504 0.419996 -0.142798 0.061 Uiso calc 1 . .
    H H11B 0.979557 0.342955 -0.141483 0.061 Uiso calc 1 . .
    H H11C 1.006491 0.407029 -0.050283 0.061 Uiso calc 1 . .
    C C12 0.76208(11) 0.26635(8) -0.10486(10) 0.0284(3) Uani d 1 . .
    H H12A 0.717809 0.241394 -0.061306 0.043 Uiso calc 1 . .
    H H12B 0.795342 0.225328 -0.140318 0.043 Uiso calc 1 . .
    H H12C 0.718640 0.300404 -0.156636 0.043 Uiso calc 1 . .
loop_
    _atom_site_aniso_label
    _atom_site_aniso_U_11
    _atom_site_aniso_U_22
    _atom_site_aniso_U_33
    _atom_site_aniso_U_12
    _atom_site_aniso_U_13
    _atom_site_aniso_U_23
    Si1 0.02231(17) 0.02191(17) 0.01900(16) 0.00084(12) 0.00636(12) 0.00114(12)
    O1 0.0360(5) 0.0297(5) 0.0259(4) 0.0028(4) 0.0128(4) 0.0013(4)
    O2 0.0232(4) 0.0221(4) 0.0228(4) -0.0002(3) 0.0034(3) -0.0036(3)
    O3 0.0241(4) 0.0287(5) 0.0230(4) -0.0076(4) 0.0054(3) -0.0008(3)
    N1 0.0338(6) 0.0237(5) 0.0288(5) 0.0025(4) 0.0011(4) -0.0044(4)
    N2 0.0219(5) 0.0229(5) 0.0237(5) -0.0010(4) 0.0029(4) 0.0000(4)
    C1 0.0251(6) 0.0259(6) 0.0254(6) -0.0010(5) 0.0012(5) -0.0074(5)
    C2 0.0240(6) 0.0240(6) 0.0209(5) -0.0033(5) 0.0020(4) -0.0039(4)
    C3 0.0214(5) 0.0206(5) 0.0195(5) -0.0040(4) 0.0011(4) -0.0031(4)
    C4 0.0264(6) 0.0203(6) 0.0211(5) -0.0049(4) 0.0026(4) -0.0033(4)
    C5 0.0374(7) 0.0213(6) 0.0246(6) -0.0017(5) 0.0026(5) -0.0019(5)
    C6 0.0283(7) 0.0370(7) 0.0363(7) 0.0046(6) 0.0072(5) -0.0080(6)
    C7 0.0200(5) 0.0218(6) 0.0196(5) -0.0030(4) 0.0024(4) -0.0033(4)
    C8 0.0306(6) 0.0210(6) 0.0246(6) -0.0058(5) 0.0071(5) -0.0014(4)
    C9 0.0237(6) 0.0203(6) 0.0263(6) -0.0027(4) 0.0034(5) -0.0003(4)
    C10 0.0229(6) 0.0231(6) 0.0280(6) -0.0032(5) 0.0040(5) 0.0049(5)
    C11 0.0394(8) 0.0453(9) 0.0415(8) -0.0018(7) 0.0192(7) 0.0115(7)
    C12 0.0370(7) 0.0264(6) 0.0204(6) -0.0002(5) 0.0024(5) -0.0014(5)
_geom_special_details
;
 All esds (except the esd in the dihedral angle between two l.s. planes)
 are estimated using the full covariance matrix.  The cell esds are taken
 into account individually in the estimation of esds in distances, angles
 and torsion angles; correlations between esds in cell parameters are only
 used when they are defined by crystal symmetry.  An approximate (isotropic)
 treatment of cell esds is used for estimating esds involving l.s. planes.
;
loop_
    _geom_bond_atom_site_label_1
    _geom_bond_atom_site_label_2
    _geom_bond_site_symmetry_2
    _geom_bond_distance
    _geom_bond_publ_flag
    Si1 O2 . 1.6435(9) y
    Si1 O3 2_755 1.6487(9) y
    Si1 C12 . 1.8443(14) y
    Si1 C11 . 1.8589(15) y
    O1 C2 . 1.3539(15) ?
    O1 H1 . 0.90(2) ?
    O2 C8 . 1.4345(14) ?
    O3 C10 . 1.4278(14) ?
    N1 C1 . 1.3343(18) ?
    N1 C5 . 1.3512(18) ?
    N2 C7 . 1.2808(16) ?
    N2 C9 . 1.4631(16) ?
    C1 C2 . 1.4143(18) ?
    C1 C6 . 1.5039(18) ?
    C2 C3 . 1.4041(17) ?
    C3 C4 . 1.4147(17) ?
    C3 C7 . 1.4723(17) ?
    C4 C5 . 1.3832(18) ?
    C4 C8 . 1.5085(17) ?
    C5 H5 . 0.9500 ?
    C6 H6A . 0.9800 ?
    C6 H6B . 0.9800 ?
    C6 H6C . 0.9800 ?
    C7 H7 . 0.9500 ?
    C8 H8A . 0.9900 ?
    C8 H8B . 0.9900 ?
    C9 C10 . 1.5168(17) ?
    C9 H9A . 0.9900 ?
    C9 H9B . 0.9900 ?
    C10 H10A . 0.9900 ?
    C10 H10B . 0.9900 ?
    C11 H11A . 0.9800 ?
    C11 H11B . 0.9800 ?
    C11 H11C . 0.9800 ?
    C12 H12A . 0.9800 ?
    C12 H12B . 0.9800 ?
    C12 H12C . 0.9800 ?
loop_
    _geom_angle_atom_site_label_1
    _geom_angle_atom_site_label_2
    _geom_angle_atom_site_label_3
    _geom_angle_site_symmetry_1
    _geom_angle_site_symmetry_3
    _geom_angle
    _geom_angle_publ_flag
    O2 Si1 O3 . 2_755 103.40(5) y
    O2 Si1 C12 . . 106.94(6) y
    O3 Si1 C12 2_755 . 112.06(6) y
    O2 Si1 C11 . . 111.33(7) y
    O3 Si1 C11 2_755 . 109.52(6) y
    C12 Si1 C11 . . 113.16(7) y
    C2 O1 H1 . . 104.4(12) ?
    C8 O2 Si1 . . 123.61(8) y
    C10 O3 Si1 . 2_755 123.50(8) y
    C1 N1 C5 . . 118.59(11) ?
    C7 N2 C9 . . 118.05(11) ?
    N1 C1 C2 . . 121.46(12) ?
    N1 C1 C6 . . 118.23(12) ?
    C2 C1 C6 . . 120.30(12) ?
    O1 C2 C3 . . 122.14(11) ?
    O1 C2 C1 . . 117.91(11) ?
    C3 C2 C1 . . 119.92(11) ?
    C2 C3 C4 . . 117.69(11) ?
    C2 C3 C7 . . 120.63(11) ?
    C4 C3 C7 . . 121.57(11) ?
    C5 C4 C3 . . 118.12(12) ?
    C5 C4 C8 . . 119.45(11) ?
    C3 C4 C8 . . 122.36(11) ?
    N1 C5 C4 . . 124.19(12) ?
    N1 C5 H5 . . 117.9 ?
    C4 C5 H5 . . 117.9 ?
    C1 C6 H6A . . 109.5 ?
    C1 C6 H6B . . 109.5 ?
    H6A C6 H6B . . 109.5 ?
    C1 C6 H6C . . 109.5 ?
    H6A C6 H6C . . 109.5 ?
    H6B C6 H6C . . 109.5 ?
    N2 C7 C3 . . 121.19(11) ?
    N2 C7 H7 . . 119.4 ?
    C3 C7 H7 . . 119.4 ?
    O2 C8 C4 . . 108.98(10) ?
    O2 C8 H8A . . 109.9 ?
    C4 C8 H8A . . 109.9 ?
    O2 C8 H8B . . 109.9 ?
    C4 C8 H8B . . 109.9 ?
    H8A C8 H8B . . 108.3 ?
    N2 C9 C10 . . 110.90(10) ?
    N2 C9 H9A . . 109.5 ?
    C10 C9 H9A . . 109.5 ?
    N2 C9 H9B . . 109.5 ?
    C10 C9 H9B . . 109.5 ?
    H9A C9 H9B . . 108.0 ?
    O3 C10 C9 . . 109.10(10) ?
    O3 C10 H10A . . 109.9 ?
    C9 C10 H10A . . 109.9 ?
    O3 C10 H10B . . 109.9 ?
    C9 C10 H10B . . 109.9 ?
    H10A C10 H10B . . 108.3 ?
    Si1 C11 H11A . . 109.5 ?
    Si1 C11 H11B . . 109.5 ?
    H11A C11 H11B . . 109.5 ?
    Si1 C11 H11C . . 109.5 ?
    H11A C11 H11C . . 109.5 ?
    H11B C11 H11C . . 109.5 ?
    Si1 C12 H12A . . 109.5 ?
    Si1 C12 H12B . . 109.5 ?
    H12A C12 H12B . . 109.5 ?
    Si1 C12 H12C . . 109.5 ?
    H12A C12 H12C . . 109.5 ?
    H12B C12 H12C . . 109.5 ?
loop_
    _geom_torsion_atom_site_label_1
    _geom_torsion_atom_site_label_2
    _geom_torsion_atom_site_label_3
    _geom_torsion_atom_site_label_4
    _geom_torsion_site_symmetry_1
    _geom_torsion_site_symmetry_2
    _geom_torsion_site_symmetry_3
    _geom_torsion_site_symmetry_4
    _geom_torsion
    _geom_torsion_publ_flag
    O3 Si1 O2 C8 2_755 . . . 68.47(10) ?
    C12 Si1 O2 C8 . . . . -173.10(9) ?
    C11 Si1 O2 C8 . . . . -49.03(11) ?
    C5 N1 C1 C2 . . . . 1.61(18) ?
    C5 N1 C1 C6 . . . . -176.99(12) ?
    N1 C1 C2 O1 . . . . 179.60(11) ?
    C6 C1 C2 O1 . . . . -1.83(17) ?
    N1 C1 C2 C3 . . . . -2.09(18) ?
    C6 C1 C2 C3 . . . . 176.48(11) ?
    O1 C2 C3 C4 . . . . 179.01(11) ?
    C1 C2 C3 C4 . . . . 0.78(17) ?
    O1 C2 C3 C7 . . . . 2.80(17) ?
    C1 C2 C3 C7 . . . . -175.43(10) ?
    C2 C3 C4 C5 . . . . 0.87(16) ?
    C7 C3 C4 C5 . . . . 177.05(11) ?
    C2 C3 C4 C8 . . . . -176.10(11) ?
    C7 C3 C4 C8 . . . . 0.08(17) ?
    C1 N1 C5 C4 . . . . 0.17(19) ?
    C3 C4 C5 N1 . . . . -1.42(19) ?
    C8 C4 C5 N1 . . . . 175.64(12) ?
    C9 N2 C7 C3 . . . . 178.48(10) ?
    C2 C3 C7 N2 . . . . -3.14(17) ?
    C4 C3 C7 N2 . . . . -179.21(11) ?
    Si1 O2 C8 C4 . . . . -154.64(8) ?
    C5 C4 C8 O2 . . . . -106.34(13) ?
    C3 C4 C8 O2 . . . . 70.59(14) ?
    C7 N2 C9 C10 . . . . 108.51(12) ?
    Si1 O3 C10 C9 2_755 . . . 143.92(9) ?
    N2 C9 C10 O3 . . . . -65.04(13) ?
loop_
    _geom_hbond_atom_site_label_D
    _geom_hbond_atom_site_label_H
    _geom_hbond_atom_site_label_A
    _geom_hbond_site_symmetry_A
    _geom_hbond_distance_DH
    _geom_hbond_distance_HA
    _geom_hbond_distance_DA
    _geom_hbond_angle_DHA
    _geom_hbond_publ_flag
    O1 H1 N2 . 0.90(2) 1.76(2) 2.5923(15) 153.2(18) yes
    C5 H5 O1 6_565 0.95 2.69 3.5451(16) 150.5 yes
    C6 H6A O2 6_566 0.98 2.59 3.3464(17) 133.6 yes
    C7 H7 O3 2_755 0.95 2.57 3.4882(15) 161.9 yes
    C9 H9B O2 7_655 0.99 2.60 3.5087(16) 153.3 yes
    C9 H9B Cg1 7_655 0.99 3.31 4.039(2) 131 yes
    C11 H11A Cg1 6_565 0.98 2.85 3.7880(2) 160.0 yes
_shelx_space_group_comment
;
The symmetry employed for this shelxl refinement is uniquely defined
by the following loop, which should always be used as a source of
symmetry information in preference to the above space-group names.
They are only intended as comments.
;
_shelx_estimated_absorpt_T_min     0.935
_shelx_estimated_absorpt_T_max     0.975
_shelx_hkl_file
;
  -2   0   0  857.25    8.51   0
  -2   0   0  795.29    8.02   0
   2   0   0  836.17    8.71   0
   2   0   0  804.12    7.72   0
   4   0   0  765.63    6.94   0
  -4   0   0  776.30    6.96   0
  -4   0   0  780.36    7.03   0
   4   0   0  743.81    6.54   0
  -6   0   0  262.63    3.84   0
   6   0   0  269.55    4.40   0
  -6   0   0  275.16    4.40   0
   6   0   0  275.23    4.45   0
   6   0   0  265.33    4.00   0
   8   0   0   18.49    2.57   0
   8   0   0   16.70    2.91   0
  -8   0   0   16.37    2.72   0
   8   0   0   17.66    3.39   0
  -8   0   0   17.49    2.61   0
  10   0   0   39.70    3.09   0
 -10   0   0   39.80    2.73   0
  10   0   0   39.83    2.93   0
  10   0   0   34.85    3.56   0
  12   0   0    3.50    2.70   0
 -12   0   0    3.39    2.61   0
  12   0   0    1.09    2.43   0
  12   0   0    7.93    2.88   0
 -14   0   0   80.43    2.34   0
  14   0   0   83.51    2.52   0
  14   0   0   74.53    2.52   0
  14   0   0   87.22    2.79   0
  16   0   0   42.32    2.51   0
 -16   0   0   47.39    2.35   0
  16   0   0   42.51    2.41   0
   1  -1   0 3059.42   16.77   0
  -1   1   0 2935.63   16.32   0
   1  -1   0 2853.52   15.87   0
  -1  -1   0 2859.59   15.63   0
   1   1   0 2886.36   15.77   0
   1  -1   0 3416.28   26.36   0
   1   1   0 3054.31   16.14   0
  -1   1   0 3024.76   16.34   0
  -1  -1   0 3073.10   16.20   0
   3   1   0  450.58    6.38   0
   3  -1   0  460.14    6.69   0
  -3  -1   0  469.32    6.43   0
   3   1   0  476.03    7.54   0
  -3  -1   0  460.14    6.41   0
  -3   1   0  477.47    7.60   0
   3  -1   0  452.42    6.34   0
   3  -1   0  454.88    7.72   0
  -3   1   0  466.45    6.71   0
   5  -1   0   66.33    3.50   0
   5  -1   0   66.08    4.36   0
  -5  -1   0   67.86    4.17   0
  -5   1   0   72.90    3.52   0
   5  -1   0   70.10    3.37   0
   5   1   0   66.89    3.63   0
  -5   1   0   73.38    3.98   0
  -5  -1   0   74.29    3.98   0
   5   1   0   68.93    4.14   0
   7  -1   0   13.61    3.60   0
  -7   1   0   14.24    3.46   0
   7  -1   0   14.31    2.73   0
  -7  -1   0   11.30    3.39   0
  -7   1   0   12.32    3.37   0
   7   1   0   13.37    3.00   0
  -7  -1   0    6.71    3.37   0
   7   1   0   10.22    2.88   0
   7  -1   0   11.38    3.61   0
   9   1   0  105.01    3.73   0
  -9   1   0  103.99    3.04   0
   9  -1   0  106.79    3.90   0
   9  -1   0  112.80    3.20   0
  -9  -1   0  114.03    2.96   0
  -9  -1   0  108.41    3.50   0
   9   1   0  106.77    3.17   0
   9  -1   0  104.74    2.90   0
   9   1   0  106.61    3.52   0
  11  -1   0  677.34    4.18   0
  11  -1   0  668.05    4.82   0
  11   1   0  698.43    4.52   0
  11   1   0  664.97    4.60   0
 -11   1   0  665.09    4.02   0
  11   1   0  678.56    4.08   0
 -11  -1   0  668.90    3.93   0
  11  -1   0  674.14    4.08   0
  13   1   0 1083.80    4.79   0
  13  -1   0 1104.53    4.95   0
  13   1   0 1101.46    4.77   0
  13  -1   0 1111.30    5.31   0
 -13   1   0 1124.80    4.58   0
  13  -1   0 1094.89    4.74   0
  13   1   0 1123.14    4.61   0
 -13  -1   0 1112.42    4.81   0
  15  -1   0    3.49    2.41   0
 -15  -1   0    0.70    2.26   0
  15   1   0    1.78    2.00   0
  15  -1   0   -1.81    2.35   0
  15   1   0    0.13    1.98   0
 -15   1   0   -2.64    1.89   0
  15   1   0    5.36    2.20   0
  15  -1   0    5.39    2.23   0
  17   1   0   11.87    1.83   0
  17  -1   0    5.46    1.80   0
  17   1   0    1.36    1.88   0
  17  -1   0    5.33    1.84   0
 -17   1   0    8.59    1.90   0
 -17  -1   0    9.97    1.79   0
   0  -2   0    1.85    3.30   0
   0  -2   0   -6.81    2.70   0
   0   2   0    3.55    3.44   0
   0   2   0    1.92    4.76   0
  -2   2   0 6065.44   17.36   0
  -2  -2   0 6116.51   16.96   0
   2  -2   0 6454.57   17.59   0
   2  -2   0 6593.61   18.44   0
   2   2   0 6574.67   17.49   0
  -2   2   0 6647.60   17.85   0
  -2  -2   0 6583.41   17.52   0
   2   2   0 6231.46   17.15   0
  -4   2   0   -0.93    4.95   0
  -4  -2   0   -0.06    3.77   0
  -4   2   0    2.46    3.69   0
  -4   2   0   -1.61    4.42   0
   4  -2   0   -1.26    4.90   0
  -4  -2   0   -0.77    4.55   0
   4  -2   0    1.10    4.62   0
   4   2   0   -0.42    4.72   0
   4   2   0   -2.76    4.63   0
   4  -2   0    0.61    4.40   0
   6  -2   0    8.83    3.15   0
   6  -2   0    9.90    3.13   0
  -6   2   0   11.47    3.11   0
  -6  -2   0   10.58    2.95   0
   6   2   0    9.26    2.99   0
  -6   2   0   10.10    3.45   0
   6   2   0    6.09    3.78   0
   6  -2   0    6.87    3.57   0
  -6  -2   0   10.33    2.97   0
   8  -2   0  104.50    3.36   0
   8  -2   0  100.93    3.85   0
  -8  -2   0  101.67    3.42   0
  -8  -2   0   90.23    2.89   0
  -8   2   0   93.92    3.09   0
   8   2   0   99.71    3.68   0
   8   2   0  110.63    3.66   0
   8  -2   0  108.31    3.13   0
  10  -2   0  107.10    3.81   0
 -10  -2   0  104.41    2.83   0
  10   2   0  104.36    3.02   0
  10   2   0   98.51    3.02   0
  10  -2   0  101.24    2.78   0
  10  -2   0   95.36    3.20   0
 -10  -2   0  108.28    2.84   0
 -10   2   0  102.60    3.03   0
 -12  -2   0  209.53    2.80   0
  12   2   0  204.76    3.33   0
  12   2   0  214.13    2.97   0
 -12   2   0  204.67    2.84   0
  12   2   0  207.96    3.39   0
  12  -2   0  216.25    2.94   0
  12  -2   0  209.58    2.79   0
  12  -2   0  198.07    3.50   0
 -14  -2   0  190.82    2.63   0
  14  -2   0  190.98    2.92   0
  14   2   0  190.99    2.75   0
  14   2   0  188.05    2.66   0
  14  -2   0  188.11    2.73   0
  14   2   0  184.79    2.81   0
 -14   2   0  203.04    2.64   0
  14  -2   0  199.76    2.63   0
  16  -2   0   18.87    2.08   0
  16   2   0    8.76    1.96   0
 -16  -2   0   10.51    1.97   0
  16  -2   0   10.45    1.90   0
  16   2   0   20.40    2.01   0
 -16   2   0   18.28    2.37   0
   1   3   0   39.11    5.73   0
   1  -3   0   43.31    5.85   0
  -1   3   0   37.93    5.09   0
  -1  -3   0   42.83    5.51   0
   3   3   0   12.48    4.78   0
   3   3   0   18.60    4.37   0
  -3   3   0   20.00    5.04   0
  -3  -3   0   15.91    4.29   0
   3  -3   0   10.80    5.83   0
   3  -3   0   14.45    6.27   0
   3  -3   0   14.47    4.22   0
  -3  -3   0   15.10    4.47   0
  -3   3   0    9.03    4.39   0
  -5   3   0   85.13    3.85   0
   5  -3   0   86.67    4.22   0
   5  -3   0   82.81    3.69   0
   5   3   0   88.38    3.58   0
   5  -3   0   84.04    3.63   0
   5   3   0   85.88    3.32   0
  -5   3   0   87.54    3.68   0
  -5  -3   0   91.15    3.91   0
  -5  -3   0   86.88    3.37   0
   7   3   0   76.10    3.10   0
  -7  -3   0   76.97    2.93   0
   7  -3   0   72.27    3.16   0
   7   3   0   75.12    2.97   0
   7  -3   0   72.62    3.34   0
   7  -3   0   72.33    3.89   0
  -7  -3   0   71.47    3.47   0
  -7   3   0   70.66    3.09   0
  -9  -3   0   38.15    2.72   0
   9   3   0   38.48    2.97   0
  -9   3   0   33.21    2.92   0
   9   3   0   34.63    2.90   0
  -9  -3   0   30.47    2.72   0
   9  -3   0   30.00    2.74   0
   9  -3   0   34.79    2.94   0
   9  -3   0   32.35    3.03   0
 -11  -3   0  113.69    2.69   0
  11  -3   0  123.18    2.93   0
  11   3   0  122.53    2.83   0
 -11   3   0  115.44    2.84   0
 -11  -3   0  111.51    3.12   0
  11  -3   0  121.33    3.50   0
  11  -3   0  123.27    2.61   0
  11   3   0  113.60    2.87   0
  13  -3   0   21.42    2.84   0
 -13   3   0   24.59    2.28   0
  13   3   0   21.87    2.88   0
  13  -3   0   18.78    2.85   0
  13  -3   0   21.31    2.11   0
 -13  -3   0   18.27    2.21   0
  13   3   0   25.52    2.38   0
  13   3   0   24.12    2.28   0
  15  -3   0   32.43    2.39   0
 -15  -3   0   22.99    2.42   0
  15  -3   0   29.34    2.38   0
  15   3   0   27.93    2.55   0
  15   3   0   25.67    2.16   0
  15   3   0   25.13    2.41   0
 -15   3   0   27.78    2.01   0
 -17   3   0   97.62    2.17   0
  17  -3   0   89.85    2.20   0
 -17  -3   0   98.58    2.13   0
  17  -3   0  101.30    2.47   0
  17   3   0   79.98    2.24   0
  17   3   0   94.57    2.23   0
   0  -4   0  484.18    7.71   0
   0  -4   0  904.69    8.24   0
   0   4   0  903.40    8.37   0
  -2   4   0  603.69    6.14   0
   2  -4   0  610.93    6.81   0
   2   4   0  583.76    6.60   0
  -2  -4   0  580.13    6.33   0
  -2   4   0  602.32    6.81   0
  -4  -4   0 1875.06    7.36   0
  -4   4   0 1975.53    7.80   0
   4  -4   0 1975.65    8.19   0
  -4   4   0 1984.85    7.66   0
   4   4   0 1902.01    7.51   0
   4   4   0 1945.08    7.36   0
   4  -4   0 2005.94   11.79   0
  -4  -4   0 1977.95    7.43   0
   4  -4   0 2015.31    7.63   0
  -6   4   0  249.34    3.63   0
  -6   4   0  248.78    4.39   0
  -6  -4   0  243.93    3.46   0
   6   4   0  243.58    3.52   0
   6   4   0  245.93    3.70   0
   6  -4   0  239.66    4.28   0
  -6  -4   0  253.98    4.03   0
   6  -4   0  249.10    5.15   0
   6  -4   0  245.73    3.91   0
  -8   4   0   15.80    3.56   0
   8   4   0   12.78    3.65   0
  -8  -4   0   19.32    3.32   0
  -8  -4   0   16.19    2.69   0
   8  -4   0   17.20    2.63   0
   8   4   0   17.40    3.38   0
   8  -4   0   19.31    3.64   0
   8  -4   0   14.01    3.65   0
  10   4   0    3.93    2.77   0
 -10  -4   0   12.23    3.06   0
  10  -4   0    6.27    2.89   0
 -10  -4   0    8.74    3.04   0
  10   4   0    6.05    3.28   0
  10  -4   0    4.27    3.46   0
  10  -4   0    1.89    2.85   0
 -10   4   0    1.51    3.33   0
  12  -4   0   26.39    2.34   0
  12  -4   0   19.57    2.93   0
 -12  -4   0   23.13    2.19   0
  12  -4   0   21.26    2.51   0
 -12  -4   0   25.47    2.11   0
  12   4   0   20.73    2.26   0
 -12   4   0   17.02    2.91   0
  12   4   0   24.73    2.37   0
  14   4   0   27.43    2.55   0
  14   4   0   15.76    2.61   0
  14  -4   0   22.25    2.61   0
  14   4   0   23.36    2.40   0
 -14  -4   0   24.98    2.49   0
 -14   4   0   23.59    2.10   0
  14  -4   0   24.99    2.44   0
  14  -4   0   23.56    2.22   0
  16   4   0   94.16    2.50   0
  16  -4   0   93.36    2.21   0
  16  -4   0   90.53    2.64   0
  16   4   0   97.85    2.33   0
 -16  -4   0   99.23    2.51   0
 -16   4   0   99.33    2.31   0
  -1  -5   0   48.36    4.16   0
   1  -5   0   41.46    7.07   0
   1   5   0   44.51    4.19   0
  -1   5   0   38.77    4.73   0
   1  -5   0   38.49    4.30   0
   1   5   0   39.58    5.68   0
   3  -5   0  998.56    5.89   0
   3  -5   0  973.67    6.30   0
  -3   5   0  968.77    6.31   0
   3   5   0  999.83    5.86   0
   3   5   0  999.29    6.23   0
  -3  -5   0 1004.79    6.06   0
   3  -5   0 1034.04   14.16   0
  -3   5   0 1020.17    5.90   0
   5   5   0   60.26    3.31   0
   5  -5   0   64.26    5.22   0
  -5  -5   0   62.28    3.08   0
   5  -5   0   63.64    3.02   0
   5   5   0   61.19    3.01   0
   5  -5   0   71.73    4.04   0
  -5   5   0   69.50    3.50   0
  -5   5   0   63.27    3.75   0
   7  -5   0  447.26    4.53   0
   7   5   0  442.18    4.48   0
   7  -5   0  440.06    5.48   0
  -7   5   0  441.84    4.32   0
  -7  -5   0  442.92    3.78   0
   7   5   0  436.65    3.79   0
  -7   5   0  431.26    4.05   0
  -7  -5   0  421.60    4.20   0
   7  -5   0  441.41    3.76   0
  -9   5   0  194.64    3.92   0
   9   5   0  189.08    3.81   0
   9   5   0  183.26    3.68   0
   9  -5   0  190.43    4.14   0
  -9  -5   0  184.12    3.04   0
   9  -5   0  177.81    3.91   0
  -9  -5   0  188.47    3.06   0
   9  -5   0  183.17    3.08   0
 -11   5   0   44.11    3.15   0
 -11  -5   0   50.36    2.40   0
  11   5   0   49.11    2.51   0
  11  -5   0   37.82    2.61   0
  11   5   0   41.97    2.65   0
 -11  -5   0   44.28    2.80   0
  11  -5   0   40.65    2.31   0
  11  -5   0   39.14    3.16   0
  13   5   0   -0.90    2.71   0
 -13  -5   0    0.98    2.00   0
  13  -5   0    8.93    3.04   0
  13  -5   0   -5.23    2.70   0
  13  -5   0    4.11    2.01   0
 -13   5   0   -0.30    2.63   0
  13   5   0   -1.33    2.14   0
 -15   5   0  106.38    2.30   0
  15  -5   0  105.81    2.29   0
  15  -5   0   94.60    2.62   0
 -15  -5   0  103.82    2.22   0
  15   5   0  104.60    2.68   0
  15   5   0  101.48    2.42   0
  15   5   0  108.40    2.30   0
   0  -6   0  357.69    4.62   0
   0  -6   0  375.76    6.11   0
   0   6   0  352.96    4.76   0
  -2  -6   0   16.78    3.89   0
  -2   6   0   14.00    3.79   0
   2   6   0   13.62    3.33   0
   2  -6   0   15.26    4.16   0
  -2   6   0   11.24    3.94   0
   2  -6   0   14.46    8.06   0
   2   6   0   12.40    4.34   0
  -4   6   0  547.04    4.81   0
   4   6   0  544.27    4.67   0
  -4   6   0  570.37    4.94   0
   4  -6   0  562.92    4.41   0
  -4  -6   0  591.14    5.08   0
   4  -6   0  588.23   10.17   0
   4  -6   0  550.99    4.75   0
   4   6   0  565.94    4.84   0
   6  -6   0 1753.78    6.78   0
   6   6   0 1685.25    6.11   0
   6  -6   0 1725.40    6.40   0
   6  -6   0 1729.68    9.76   0
  -6   6   0 1734.16    6.33   0
  -6  -6   0 1709.41    6.05   0
  -6   6   0 1748.65    6.52   0
   6   6   0 1675.20    5.97   0
   8  -6   0    2.79    3.51   0
   8  -6   0    6.45    3.08   0
   8   6   0    6.47    3.49   0
  -8   6   0   -2.17    2.99   0
   8   6   0    8.95    2.75   0
  -8  -6   0   -3.85    2.73   0
  -8   6   0    4.91    3.23   0
  -8  -6   0    5.05    3.12   0
   8  -6   0    2.19    3.98   0
  10  -6   0  199.98    2.92   0
  10  -6   0  209.13    4.14   0
  10   6   0  209.83    3.07   0
  10   6   0  196.28    3.17   0
 -10  -6   0  203.16    3.00   0
 -10   6   0  198.48    3.18   0
  10  -6   0  204.60    3.75   0
 -10  -6   0  211.82    3.31   0
  12   6   0   13.08    2.68   0
  12  -6   0   14.05    2.41   0
  12  -6   0   24.08    2.02   0
 -12   6   0   22.86    2.37   0
 -12  -6   0   14.49    2.19   0
 -12  -6   0   18.57    2.60   0
  12  -6   0   21.88    2.88   0
  12   6   0   20.64    2.79   0
  14   6   0   26.11    2.54   0
  14  -6   0   28.69    2.21   0
  14  -6   0   27.41    2.19   0
 -14  -6   0   26.89    2.07   0
  14   6   0   33.33    2.53   0
 -14   6   0   29.55    2.13   0
 -16   6   0   18.85    2.41   0
  16   6   0   23.15    1.97   0
  16  -6   0   25.04    2.18   0
  16  -6   0   21.25    2.26   0
  16   6   0   23.59    2.31   0
 -16  -6   0   19.61    1.88   0
   1   7   0   50.18    4.23   0
   1  -7   0   54.38    5.22   0
   1   7   0   59.01    4.02   0
   1  -7   0   55.13    3.85   0
  -1  -7   0   67.75    3.39   0
  -1   7   0   59.73    3.56   0
   3   7   0  443.89    5.04   0
  -3   7   0  441.07    4.10   0
  -3  -7   0  447.38    4.31   0
   3  -7   0  447.85    5.00   0
  -3   7   0  447.30    4.56   0
  -5   7   0 2122.60    6.71   0
   5  -7   0 2159.88   15.18   0
   5  -7   0 2102.05    6.62   0
  -5  -7   0 2136.36    7.01   0
  -5   7   0 2126.00    7.00   0
   5   7   0 2103.98    6.90   0
   5  -7   0 2074.99    6.97   0
   5   7   0 2093.18    6.82   0
   7   7   0  832.60    4.46   0
   7  -7   0  840.20    7.47   0
   7  -7   0  839.20    4.86   0
  -7  -7   0  869.29    4.62   0
  -7  -7   0  823.24    8.67   0
   7   7   0  817.67    4.67   0
  -7   7   0  846.23    5.23   0
   7  -7   0  835.61    4.73   0
  -7   7   0  840.60    4.90   0
  -9   7   0  283.92    3.43   0
   9   7   0  291.37    3.37   0
   9  -7   0  287.01    3.63   0
   9  -7   0  307.99    4.01   0
   9   7   0  295.18    3.51   0
  -9   7   0  284.18    3.25   0
  -9  -7   0  292.71    3.30   0
   9  -7   0  283.75    4.96   0
  11  -7   0    0.92    2.03   0
 -11  -7   0   -1.50    2.56   0
  11   7   0    6.78    2.25   0
 -11   7   0   -3.10    2.36   0
  11  -7   0    1.45    3.24   0
  11  -7   0   -1.01    2.35   0
  11   7   0   -3.26    2.34   0
 -13   7   0  114.54    2.86   0
  13  -7   0  114.74    2.24   0
  13  -7   0  106.14    2.46   0
  13   7   0  115.60    2.47   0
  13   7   0   97.02    2.46   0
  15  -7   0   19.02    1.83   0
  15  -7   0   21.94    2.07   0
  15   7   0   21.36    1.98   0
 -15   7   0   17.66    2.30   0
 -15  -7   0   20.06    2.50   0
   0  -8   0  438.76    5.88   0
   0   8   0  434.57    4.86   0
   0  -8   0  448.30    4.62   0
   2  -8   0  593.02    5.04   0
   2   8   0  581.13    5.39   0
  -2   8   0  603.91    4.81   0
   2  -8   0  590.79    9.58   0
  -2  -8   0  591.92    5.17   0
  -2   8   0  590.16    4.41   0
   2   8   0  583.72    4.84   0
  -4   8   0  376.45    4.07   0
  -4   8   0  388.55    4.17   0
   4   8   0  398.49    3.70   0
  -4  -8   0  398.45    4.33   0
   4   8   0  388.67    4.55   0
   4  -8   0  403.63    3.99   0
  -6  -8   0  405.76    3.71   0
   6   8   0  403.43    4.38   0
  -6   8   0  410.06    4.50   0
   6  -8   0  406.47    4.00   0
  -6   8   0  407.46    4.11   0
   6   8   0  407.10    3.66   0
   8   8   0  739.14    4.36   0
  -8   8   0  760.85    5.03   0
   8  -8   0  734.75    7.58   0
  -8  -8   0  766.30    4.20   0
   8  -8   0  761.82    4.56   0
  -8   8   0  748.98    4.28   0
   8  -8   0  744.24    4.50   0
  -8  -8   0  763.14    9.09   0
   8   8   0  734.61    4.21   0
  10   8   0   35.36    2.56   0
  10  -8   0   34.14    2.21   0
 -10  -8   0   29.21    2.31   0
 -10   8   0   35.31    2.83   0
 -10   8   0   29.31    3.18   0
  10   8   0   29.12    2.76   0
 -10  -8   0   32.49    3.58   0
  10  -8   0   38.59    3.11   0
  12  -8   0    7.49    2.25   0
 -12   8   0    0.01    2.29   0
  12   8   0    3.44    2.08   0
  12  -8   0    3.90    2.36   0
 -12  -8   0   -1.62    2.00   0
 -12  -8   0    2.26    3.01   0
  12   8   0   -4.23    2.26   0
  14  -8   0    0.17    1.98   0
  14  -8   0    2.35    2.13   0
 -14  -8   0   -0.62    2.62   0
 -14   8   0    0.24    2.44   0
  14   8   0    2.51    2.10   0
  14   8   0   -5.18    1.96   0
 -16   8   0    8.04    2.23   0
 -16  -8   0   10.08    2.38   0
  16   8   0   12.78    1.85   0
  16  -8   0   16.29    2.27   0
  16  -8   0   11.12    1.84   0
  -1   9   0  436.20    4.65   0
   1  -9   0  445.83    6.41   0
  -1  -9   0  141.05    3.09   0
   1   9   0  427.18    4.42   0
   1  -9   0  447.07    4.42   0
  -3   9   0   61.16    3.36   0
  -3   9   0   58.48    3.26   0
  -3  -9   0   68.14    3.46   0
   3   9   0   66.80    3.81   0
   3  -9   0   65.85    3.55   0
   3   9   0   69.04    2.77   0
  -5   9   0  204.38    3.53   0
  -5  -9   0  199.89    3.27   0
   5   9   0  197.40    3.65   0
   5   9   0  194.59    4.01   0
  -5   9   0  201.92    3.17   0
   5  -9   0  208.06    4.06   0
   7  -9   0  123.91    3.24   0
   7   9   0  130.20    3.79   0
   7   9   0  125.81    2.95   0
  -7   9   0  141.04    3.46   0
  -7   9   0  125.78    3.25   0
  -7  -9   0  128.37    3.01   0
   9   9   0    5.22    2.34   0
  -9   9   0    4.35    2.44   0
   9  -9   0    5.92    2.65   0
  -9   9   0    3.40    3.18   0
   9   9   0    1.74    3.21   0
  -9  -9   0   -0.49    2.40   0
  -9  -9   0    4.88    4.75   0
   9  -9   0    0.14    2.71   0
 -11   9   0   29.96    2.35   0
 -11  -9   0   25.19    3.56   0
  11   9   0   25.76    2.38   0
  11   9   0   17.27    2.17   0
 -11  -9   0   27.88    2.12   0
  11  -9   0   23.79    2.09   0
  11  -9   0   26.31    2.39   0
 -11   9   0   31.66    2.18   0
 -13   9   0    8.77    2.04   0
  13  -9   0    6.04    1.82   0
 -13  -9   0    2.43    2.99   0
  13   9   0   13.14    2.50   0
  13  -9   0    5.73    2.06   0
  13   9   0    5.96    1.93   0
 -15  -9   0    0.37    2.64   0
  15  -9   0    5.38    1.78   0
  15   9   0   -5.74    1.91   0
  15  -9   0    5.04    1.94   0
 -15   9   0   -8.85    2.28   0
   0 -10   0    5.95    3.74   0
   0  10   0   -2.03    2.80   0
   0 -10   0    8.51    2.54   0
   2 -10   0  438.79    7.23   0
  -2 -10   0  434.18    4.19   0
  -2  10   0  435.10    4.56   0
  -2  10   0  430.15    3.70   0
   2 -10   0  432.65    4.31   0
   2  10   0  425.89    4.17   0
  -4  10   0   39.61    3.77   0
  -4  10   0   41.71    2.71   0
   4  10   0   32.46    3.71   0
  -4 -10   0   32.65    3.34   0
   4 -10   0   36.20    2.92   0
   4  10   0   42.41    3.34   0
  -6  10   0    1.71    2.64   0
  -6 -10   0    2.28    2.74   0
   6 -10   0    1.53    2.85   0
   6  10   0   -1.94    3.07   0
  -6  10   0    2.00    2.95   0
   6  10   0    5.90    3.16   0
  -8  10   0   90.66    3.01   0
   8 -10   0   92.14    2.94   0
  -8  10   0   98.02    3.19   0
   8  10   0   91.64    2.68   0
  -8 -10   0  101.89    2.66   0
   8  10   0   80.64    3.52   0
  10  10   0  161.07    2.68   0
 -10  10   0  162.41    2.83   0
  10  10   0  155.75    3.26   0
  10 -10   0  161.05    2.83   0
 -10  10   0  158.79    2.61   0
 -10 -10   0  171.11    2.99   0
 -12  10   0    5.81    2.45   0
  12 -10   0    3.98    2.13   0
 -12 -10   0    7.81    3.65   0
  12  10   0   -0.84    2.11   0
  12 -10   0    9.60    1.83   0
 -12 -10   0    3.10    1.89   0
  12  10   0    0.42    2.64   0
 -14  10   0   62.12    2.49   0
  14 -10   0   59.91    2.00   0
  14  10   0   63.72    2.34   0
 -14 -10   0   57.00    3.85   0
  14 -10   0   52.30    2.18   0
  -1  11   0   22.30    3.46   0
   1 -11   0   25.77    3.12   0
   1 -11   0   25.51    3.68   0
  -1 -11   0  -18.86    1.58   0
   1  11   0   17.79    3.25   0
  -3 -11   0  429.52    4.48   0
   3  11   0  427.94   11.23   0
  -3  11   0  426.76    4.52   0
   3  11   0  409.11    3.63   0
  -3  11   0  413.79    4.08   0
   3 -11   0  414.20    3.77   0
   5  11   0  374.17    3.97   0
   5  11   0  360.63    3.85   0
  -5 -11   0  370.33    3.68   0
   5  11   0  370.13    3.93   0
   5 -11   0  357.96    3.63   0
  -5  11   0  370.82    4.39   0
  -5  11   0  367.65    3.51   0
  -7 -11   0  152.22    3.29   0
   7  11   0  150.10    3.10   0
  -7  11   0  157.34    2.94   0
   7  11   0  163.72    2.94   0
   7 -11   0  153.25    3.64   0
  -7  11   0  157.26    3.23   0
  -9  11   0  306.40    3.56   0
   9  11   0  305.89    3.31   0
  -9 -11   0  303.23    3.43   0
  -9  11   0  300.60    3.02   0
   9 -11   0  310.82    3.61   0
   9  11   0  296.61    3.59   0
 -11  11   0   -3.08    2.38   0
 -11 -11   0   -4.42    2.35   0
 -11  11   0    4.04    2.14   0
  11  11   0   -1.90    2.45   0
  11  11   0   -2.73    2.23   0
  11 -11   0   -6.84    2.58   0
  13 -11   0   -0.58    2.35   0
 -13  11   0    0.88    2.48   0
  13  11   0   -1.60    2.18   0
  15  11   0    7.44    1.80   0
  15 -11   0    4.12    1.91   0
 -15  11   0   10.61    1.93   0
   0 -12   0  137.20    4.22   0
   0  12   0  136.58    3.66   0
   0 -12   0  140.50    3.36   0
   2  12   0   18.96    2.65   0
  -2  12   0   12.78    3.51   0
   2 -12   0   19.45    3.16   0
  -2  12   0   16.69    2.58   0
  -2 -12   0   15.31    3.39   0
   4  12   0  952.74    4.62   0
   4 -12   0  965.94    4.79   0
  -4  12   0  965.56    4.93   0
  -4 -12   0  990.15    5.41   0
  -4  12   0  960.67    5.37   0
  -6 -12   0   72.44    3.19   0
   6  12   0   66.40    3.03   0
   6 -12   0   68.10    3.38   0
  -6  12   0   67.50    3.16   0
   6  12   0   63.72    2.67   0
   6  12   0   68.32    2.65   0
  -6  12   0   68.10    3.04   0
   8  12   0   52.11    2.96   0
   8 -12   0   60.53    2.94   0
  -8  12   0   50.56    3.09   0
   8  12   0   52.98    2.70   0
  -8  12   0   54.55    2.78   0
  -8 -12   0   55.25    2.25   0
 -10 -12   0   13.83    2.39   0
  10 -12   0   20.65    2.20   0
 -10  12   0   18.86    2.05   0
 -10  12   0   16.62    2.80   0
  10  12   0   22.23    2.10   0
 -12  12   0    1.58    2.06   0
  12 -12   0    0.76    2.35   0
 -12  12   0    0.51    2.14   0
  12  12   0    0.37    2.27   0
  14 -12   0    6.54    1.92   0
 -14  12   0    1.08    2.32   0
  14  12   0    9.35    2.23   0
   1 -13   0   55.06    3.75   0
   1 -13   0   50.66    2.71   0
  -1 -13   0   64.23    3.00   0
   1  13   0   53.15    2.77   0
  -1  13   0   51.42    2.97   0
   3 -13   0  736.58    4.65   0
  -3 -13   0  757.91    5.10   0
  -3  13   0  728.28    4.10   0
   3  13   0  718.09   11.57   0
   3  13   0  725.61    4.56   0
  -3  13   0  712.59    4.46   0
   5  13   0   80.19    3.07   0
  -5  13   0   68.55    2.57   0
   5 -13   0   72.07    3.24   0
  -5 -13   0   71.66    3.28   0
   5  13   0   72.73    2.60   0
  -5  13   0   76.12    3.55   0
   7  13   0  261.90    2.86   0
   7 -13   0  258.97    3.41   0
   7  13   0  265.89    2.85   0
  -7  13   0  254.47    2.88   0
  -7 -13   0  263.20    3.27   0
  -7  13   0  257.79    3.12   0
  -9 -13   0  292.40    2.89   0
   9 -13   0  288.72    3.45   0
  -9  13   0  291.00    3.23   0
   9  13   0  288.73    3.21   0
  -9  13   0  303.01    3.46   0
  11 -13   0   78.51    2.21   0
 -11  13   0   84.66    2.45   0
 -11  13   0   69.49    2.40   0
 -11 -13   0   78.06    2.16   0
  11  13   0   77.48    2.52   0
  13 -13   0   33.56    2.04   0
 -13  13   0   32.32    2.43   0
  13  13   0   31.55    1.95   0
   0  14   0  219.51    3.24   0
   0 -14   0  222.59    4.39   0
  -2 -14   0  528.60    4.42   0
  -2  14   0  498.56    3.61   0
   2 -14   0  497.54    3.66   0
  -2  14   0  507.36    4.48   0
   2  14   0  492.19    4.15   0
  -4  14   0  175.95    3.15   0
   4  14   0  181.12    3.20   0
   4 -14   0  187.36    3.37   0
  -4  14   0  169.71    2.75   0
  -4 -14   0  190.06    3.39   0
   6 -14   0   15.77    2.20   0
  -6  14   0   16.62    2.91   0
  -6 -14   0   11.20    2.16   0
  -6  14   0   13.62    2.16   0
   6  14   0   10.59    2.09   0
   6  14   0   12.45    2.10   0
   8  14   0   55.37    2.24   0
   8  14   0   54.76    2.65   0
  -8  14   0   54.19    2.54   0
   8 -14   0   52.38    2.29   0
  -8 -14   0   47.03    2.27   0
  -8  14   0   52.42    2.59   0
 -10  14   0  284.10    3.17   0
  10 -14   0  263.52    2.90   0
 -10 -14   0  268.48    2.76   0
 -10  14   0  287.49    2.99   0
  10  14   0  283.72    3.05   0
 -12  14   0   -2.06    1.92   0
  12 -14   0   -3.67    1.95   0
  12  14   0    1.81    1.86   0
 -12  14   0   -1.88    1.85   0
  -1 -15   0  148.30    3.77   0
  -1  15   0  146.72    3.43   0
   1  15   0  138.06    3.27   0
   1 -15   0  151.39    3.17   0
  -3 -15   0   22.74    2.77   0
   3 -15   0   16.31    2.30   0
  -3  15   0   22.69    2.16   0
   3  15   0   19.14    2.35   0
   3  15   0   20.59    6.44   0
  -3  15   0   26.16    3.10   0
  -5  15   0   91.66    2.73   0
  -5 -15   0  102.23    2.84   0
   5  15   0   91.57    2.38   0
  -5  15   0   86.92    2.74   0
   5 -15   0   90.33    2.42   0
   5  15   0   87.92    2.38   0
  -7  15   0    2.45    2.02   0
   7 -15   0   -0.74    2.44   0
   7  15   0    5.57    2.01   0
   7  15   0    3.49    1.96   0
  -7 -15   0   -0.23    1.95   0
  -7  15   0    1.15    2.74   0
  -9  15   0  112.68    2.90   0
   9  15   0  114.31    2.32   0
   9 -15   0  100.36    2.66   0
  -9  15   0  103.75    2.33   0
   9  15   0  110.38    2.31   0
  -9 -15   0  106.60    2.25   0
  11 -15   0   14.28    1.98   0
 -11  15   0   19.26    2.28   0
  11  15   0   24.46    2.17   0
 -11  15   0    9.07    2.12   0
 -13  15   0   11.63    1.85   0
 -13  15   0   10.76    1.93   0
  13 -15   0    1.37    1.84   0
   0  16   0  127.01    2.75   0
  -2  16   0   -3.01    2.80   0
   2  16   0   -1.24    2.80   0
  -2  16   0    1.13    2.12   0
   2 -16   0    0.26    2.50   0
  -2 -16   0  -11.59    1.42   0
  -4 -16   0   10.88    2.16   0
   4  16   0   11.14    2.21   0
   4 -16   0    3.44    2.67   0
  -4  16   0    9.55    2.35   0
  -4  16   0    6.74    2.56   0
   6 -16   0    1.70    2.41   0
   6  16   0   -0.60    2.35   0
  -6  16   0    6.79    1.90   0
   6  16   0   -8.60    2.42   0
  -6 -16   0    1.20    2.27   0
  -6  16   0    1.92    2.75   0
   8  16   0   73.93    2.11   0
  -8  16   0   73.97    2.71   0
  -8  16   0   73.23    2.43   0
  -8 -16   0   63.18    2.13   0
   8 -16   0   64.96    2.18   0
   8  16   0   80.97    2.20   0
 -10  16   0   33.86    1.93   0
  10  16   0   22.17    1.91   0
 -10  16   0   28.99    2.19   0
  10 -16   0   30.97    2.00   0
  10  16   0   33.95    1.93   0
  12  16   0   70.06    2.41   0
  12  16   0   66.26    2.32   0
 -12  16   0   56.14    2.21   0
 -12  16   0   61.52    2.44   0
  12 -16   0   66.10    2.04   0
   1  17   0   91.48    2.89   0
  -1  17   0   87.19    2.67   0
  -3  17   0  131.73    2.45   0
   3 -17   0  134.30    2.92   0
   3  17   0  138.27    2.62   0
  -3  17   0  140.15    2.78   0
  -3 -17   0  139.45    3.05   0
   5  17   0   15.98    1.97   0
   5  17   0   20.01    1.95   0
  -5  17   0   19.17    2.66   0
   5 -17   0   19.54    1.99   0
  -5  17   0   10.31    1.98   0
  -5 -17   0   19.90    2.00   0
   7  17   0    3.31    1.84   0
  -7  17   0   -6.28    2.20   0
   7 -17   0   -1.86    1.81   0
  -7  17   0   -0.76    2.14   0
   7  17   0    2.87    2.12   0
  -7 -17   0   -3.56    2.12   0
   9 -17   0    7.33    2.28   0
   9  17   0    8.44    1.81   0
   9  17   0    4.68    2.12   0
  -9  17   0    9.74    1.88   0
  -9  17   0   11.60    2.05   0
 -11  17   0    1.26    2.01   0
  11  17   0    5.52    2.17   0
  11 -17   0    8.34    1.83   0
 -11  17   0   11.74    1.99   0
  11  17   0    6.96    1.84   0
   0  18   0  791.74    4.47   0
   2 -18   0  290.65    2.84   0
  -2  18   0  279.14    2.83   0
  -2  18   0  301.62    3.15   0
   2  18   0  294.84    2.98   0
   4 -18   0    8.03    1.94   0
  -4  18   0   10.51    2.59   0
  -4  18   0   10.84    2.42   0
   4  18   0   14.16    2.00   0
  -6  18   0    0.93    2.04   0
   6  18   0    5.65    1.81   0
   6  18   0   -2.68    2.29   0
  -6  18   0    0.20    1.82   0
   6 -18   0    3.79    2.13   0
  -8  18   0    3.61    2.00   0
   8  18   0    2.97    2.22   0
   8 -18   0    6.30    2.19   0
  -8  18   0    6.91    1.83   0
   8  18   0    3.89    2.19   0
 -10  18   0   67.14    2.18   0
 -10  18   0   69.89    2.44   0
  10  18   0   63.30    2.10   0
  10  18   0   64.19    2.30   0
  10 -18   0   68.72    2.35   0
  -1  19   0    2.32    2.23   0
  -1  19   0   -0.18    2.06   0
   1  19   0   -1.64    2.10   0
   3  19   0   21.39    2.05   0
   3 -19   0   27.19    2.23   0
  -3  19   0   16.14    2.38   0
  -3  19   0   17.92    2.64   0
  -5  19   0    8.49    2.16   0
  -5  19   0   14.28    2.08   0
   5  19   0   15.90    2.22   0
   5 -19   0   14.90    1.84   0
   5  19   0   12.18    2.24   0
  -7  19   0   -9.45    2.32   0
   7  19   0    3.77    1.76   0
  -7  19   0   -2.36    2.14   0
   7 -19   0    0.65    2.14   0
   7  19   0    2.07    2.18   0
  -9  19   0   37.20    2.00   0
   9 -19   0   32.95    1.90   0
  -9  19   0   42.73    2.44   0
   9  19   0   36.41    1.94   0
   9  19   0   31.75    1.89   0
   0  20   0  142.84    2.52   0
   2  20   0  107.50    4.98   0
  -2  20   0  120.28    2.47   0
  -2  20   0  119.05    2.20   0
   2  20   0  112.43    4.94   0
   2  20   0  113.11    2.64   0
  -4  20   0   58.09    2.28   0
  -4  20   0   65.43    2.70   0
   4 -20   0   59.93    2.03   0
   4  20   0   62.26    2.12   0
   6  20   0    6.42    1.91   0
   6 -20   0   17.75    2.13   0
   6  20   0   19.34    1.87   0
  -6  20   0   13.99    2.34   0
  -6  20   0   11.18    2.23   0
  -8  20   0   -0.86    2.21   0
  -8  20   0   -2.28    1.71   0
   8  20   0   -0.45    1.76   0
   8 -20   0   -6.65    2.06   0
   8  20   0   -1.16    1.73   0
   1  21   0    4.42    1.95   0
  -1  21   0   -0.89    1.80   0
  -1  21   0    2.01    2.04   0
   3  21   0  130.55    2.37   0
   3 -21   0  125.69    2.28   0
  -3  21   0  135.65    2.47   0
  -3  21   0  118.38    2.29   0
   5  21   0    4.53    1.82   0
  -5  21   0    7.62    2.04   0
   5  21   0    1.41    2.15   0
   5 -21   0   -1.56    2.06   0
  -5  21   0    4.89    1.95   0
   0  22   0    2.16    1.97   0
   0  22   0    2.78    1.74   0
  -2  22   0   22.72    1.96   0
  -2  22   0   14.07    1.82   0
   2  22   0   20.13    2.02   0
  -4  22   0    3.27    1.94   0
   4  22   0   -0.28    1.79   0
   4 -22   0    3.77    1.71   0
  -4  22   0   -2.12    1.77   0
  16   1  -1    0.99    1.97   0
  16  -1  -1  -12.02    2.07   0
  16  -1  -1   -0.50    1.84   0
 -16   1   1    4.13    1.89   0
 -16  -1   1   -0.34    1.88   0
  16   1  -1    3.32    2.22   0
  14   1  -1  341.19    3.10   0
 -14  -1   1  354.47    3.09   0
  14   1  -1  336.60    3.14   0
 -14   1   1  361.35    3.11   0
  14  -1  -1  337.65    3.16   0
  14  -1  -1  353.17    3.48   0
  12  -1  -1  218.00    2.90   0
  12   1  -1  235.15    3.05   0
  12   1  -1  215.64    3.56   0
 -12  -1   1  232.89    2.94   0
 -12   1   1  231.10    3.03   0
  12   1  -1  239.74    3.30   0
 -12  -1   1  220.43    3.42   0
  12  -1  -1  226.73    3.10   0
  12  -1  -1  224.17    3.18   0
 -10   1   1   92.73    3.50   0
  10  -1  -1   92.04    2.87   0
 -10  -1   1   97.69    2.87   0
  10   1  -1   95.66    3.33   0
  10   1  -1   97.07    3.63   0
  10   1  -1   91.33    3.70   0
 -10   1   1   99.00    2.99   0
  10  -1  -1   98.57    3.12   0
  10  -1  -1   98.35    3.83   0
 -10  -1   1   93.62    2.92   0
  -8   1   1    4.65    3.33   0
   8   1  -1    0.57    3.45   0
   8   1  -1   -2.15    3.39   0
   8  -1  -1    5.74    2.90   0
  -8   1   1    5.12    3.36   0
   8  -1  -1   -3.32    2.99   0
  -8  -1   1    2.40    3.24   0
  -8  -1   1    5.22    2.66   0
   8  -1  -1    4.65    2.57   0
   6   1  -1    3.02    3.07   0
   6  -1  -1    6.38    3.60   0
   6   1  -1    6.11    3.26   0
  -6  -1   1    2.90    3.62   0
  -6   1   1    1.93    2.92   0
  -6   1   1    5.11    3.15   0
  -6  -1   1    3.89    3.10   0
   6  -1  -1    5.85    3.20   0
   6  -1  -1    3.53    3.81   0
  -4  -1   1   87.21    4.49   0
  -4   1   1   92.46    4.63   0
   4  -1  -1   88.34    5.67   0
   4   1  -1   90.61    4.79   0
   4   1  -1   92.63    4.36   0
  -4   1   1   91.60    5.41   0
  -4  -1   1   88.99    5.20   0
   4  -1  -1   90.24    5.08   0
   4  -1  -1   93.94    4.56   0
   2   1  -1 1499.67   10.02   0
   2  -1  -1 1557.33    9.72   0
  -2   1   1 1558.89   10.86   0
  -2  -1   1 1545.21   10.14   0
   2  -1  -1 1505.10   10.93   0
  -2  -1   1 1493.19    9.67   0
   0   1  -1  205.43    5.23   0
   0  -1   1  213.98    5.36   0
   0   1   1  211.60    7.07   0
   0   1   1  215.84    5.29   0
   0  -1   1  212.89    5.90   0
   0   1  -1  212.74    5.59   0
   2   1   1    8.02    5.48   0
  -2   1  -1   10.19    5.31   0
  -2  -1  -1    7.16    5.52   0
   2  -1   1    9.86    5.14   0
  -2   1  -1    9.44    4.92   0
   2   1   1    9.45    4.49   0
   2  -1   1    5.17    5.83   0
   4  -1   1   13.53    3.73   0
   4  -1   1    6.84    4.07   0
   4   1   1   13.62    4.63   0
  -4   1  -1   12.11    3.87   0
   4  -1   1   14.01    4.29   0
  -4  -1  -1   11.01    3.64   0
   4   1   1   11.16    4.66   0
   6  -1   1   27.71    3.62   0
   6  -1   1   30.53    3.80   0
  -6   1  -1   30.55    3.18   0
   6   1   1   34.71    3.78   0
   6  -1   1   37.51    3.23   0
  -6  -1  -1   31.29    3.05   0
   6   1   1   32.46    3.83   0
   8   1   1    6.15    2.88   0
  -8   1  -1    2.38    3.36   0
   8  -1   1    6.52    2.93   0
   8  -1   1   10.87    3.42   0
   8   1   1    6.52    3.34   0
   8  -1   1   10.15    3.16   0
  -8  -1  -1    8.67    2.71   0
   8   1   1   11.17    2.72   0
  10  -1   1    1.98    2.85   0
  10  -1   1    2.64    2.84   0
  10   1   1   -5.13    2.74   0
  10  -1   1    1.36    3.17   0
  10   1   1    1.19    2.65   0
 -10  -1  -1    3.85    3.15   0
 -10   1  -1    2.18    2.67   0
  10   1   1   10.47    2.82   0
 -12  -1  -1   -3.87    2.20   0
  12  -1   1    4.12    2.15   0
  12   1   1    3.05    2.84   0
  12   1   1    9.27    2.89   0
 -12   1  -1    1.56    2.65   0
  12  -1   1   -2.94    2.85   0
  12   1   1   -2.60    2.66   0
  12  -1   1    3.60    2.85   0
  14  -1   1  265.08    2.91   0
  14  -1   1  270.62    2.94   0
  14   1   1  260.07    2.97   0
  14  -1   1  276.47    3.20   0
 -14  -1  -1  265.07    2.80   0
 -14   1  -1  269.39    3.14   0
  14   1   1  276.44    2.91   0
  14   1   1  266.13    2.87   0
 -16   1  -1   65.97    2.48   0
  16  -1   1   61.74    2.27   0
  16   1   1   62.50    2.12   0
  16  -1   1   64.93    2.04   0
 -16  -1  -1   63.38    2.35   0
  16   1   1   59.48    2.48   0
  16   1   1   60.15    2.66   0
  16  -1   1   57.46    2.16   0
 -17  -2   1   39.58    1.95   0
  17   2  -1   36.31    2.34   0
  17  -2  -1   35.29    2.25   0
 -17   2   1   32.86    1.99   0
  17   2  -1   30.37    2.06   0
  17  -2  -1   27.63    2.15   0
  15  -2  -1  143.16    2.41   0
 -15  -2   1  150.70    2.74   0
  15   2  -1  151.04    2.50   0
 -15   2   1  149.24    2.45   0
  15   2  -1  145.39    2.80   0
  15  -2  -1  136.49    2.51   0
  13  -2  -1  815.94    4.07   0
  13   2  -1  765.70    4.17   0
  13  -2  -1  787.47    4.21   0
  13   2  -1  822.15    4.53   0
 -13  -2   1  819.94    4.12   0
 -13  -2   1  828.85    4.08   0
 -13   2   1  810.28    4.08   0
  13   2  -1  828.41    4.50   0
  11   2  -1   39.30    2.84   0
 -11   2   1   36.56    3.19   0
  11  -2  -1   49.16    3.01   0
  11  -2  -1   42.64    3.56   0
 -11  -2   1   49.06    3.07   0
 -11  -2   1   43.44    2.61   0
  11   2  -1   39.59    2.84   0
  11  -2  -1   46.64    2.92   0
  -9   2   1   30.10    3.38   0
   9  -2  -1   28.36    3.74   0
   9   2  -1   21.82    3.06   0
   9  -2  -1   24.95    3.19   0
  -9  -2   1   28.59    2.75   0
  -9   2   1   26.35    2.80   0
   9   2  -1   26.80    3.52   0
   9  -2  -1   28.45    2.95   0
  -9  -2   1   28.10    2.78   0
   7  -2  -1   44.10    2.85   0
  -7   2   1   53.00    3.03   0
   7  -2  -1   46.41    3.92   0
  -7  -2   1   49.06    3.47   0
   7   2  -1   42.58    3.79   0
   7  -2  -1   52.48    3.76   0
  -7   2   1   50.97    2.98   0
   7   2  -1   45.88    2.93   0
  -7  -2   1   46.30    2.84   0
   5   2  -1    2.11    3.46   0
   5  -2  -1   -4.30    3.75   0
   5  -2  -1   -2.35    3.44   0
  -5   2   1   -1.38    3.43   0
   5  -2  -1   -0.94    4.66   0
  -5   2   1    2.53    3.76   0
  -5  -2   1   -1.25    3.86   0
  -5  -2   1    1.92    3.26   0
   5   2  -1   -3.00    3.87   0
   3   2  -1  284.57    6.24   0
   3  -2  -1  301.79    7.30   0
  -3  -2   1  297.12    5.75   0
   3   2  -1  289.72    5.74   0
  -3   2   1  298.91    5.84   0
  -3   2   1  280.97    8.36   0
  -3  -2   1  288.25    5.96   0
  -3   2   1  288.24    6.26   0
   3  -2  -1  281.69    5.74   0
   1  -2  -1   39.54    4.14   0
  -1  -2   1 2153.87   18.14   0
   1  -2  -1 2043.19   11.96   0
   1   2  -1 2118.36   17.69   0
  -1   2   1 1940.77   13.79   0
  -1   2   1 2042.94   11.96   0
   1   2   1  276.09    7.86   0
   1  -2   1  275.84    6.72   0
  -1   2  -1  273.22    6.02   0
   1   2   1  267.93    6.25   0
   1   2   1  273.39    5.62   0
  -1  -2  -1  -12.90    3.24   0
  -3  -2  -1 5706.65   14.52   0
   3  -2   1 5696.19   14.24   0
   3   2   1 5773.47   14.27   0
   3   2   1 5871.20   14.61   0
  -3  -2  -1 5845.95   14.03   0
  -3   2  -1 5843.38   15.68   0
  -3   2  -1 5705.49   14.21   0
   3  -2   1 5858.65   15.66   0
  -5   2  -1   36.41    3.41   0
  -5  -2  -1   37.63    3.26   0
   5   2   1   37.87    3.34   0
  -5   2  -1   34.54    3.75   0
   5  -2   1   37.64    3.60   0
   5   2   1   35.52    3.30   0
   5  -2   1   31.78    3.85   0
   5  -2   1   37.26    3.36   0
  -5  -2  -1   32.09    3.75   0
   7  -2   1  837.77    4.82   0
   7   2   1  849.24    5.21   0
   7   2   1  846.94    4.74   0
   7  -2   1  839.81    4.84   0
  -7  -2  -1  868.83    4.72   0
   7  -2   1  851.28    5.58   0
  -7   2  -1  868.18    5.18   0
  -7  -2  -1  854.29    5.09   0
   9   2   1   44.42    2.95   0
   9  -2   1   38.98    3.01   0
  -9  -2  -1   46.10    2.74   0
   9  -2   1   38.18    3.31   0
   9  -2   1   47.18    3.59   0
   9   2   1   38.66    3.58   0
  -9   2  -1   42.39    3.42   0
  11   2   1   63.76    3.17   0
  11  -2   1   67.99    2.50   0
 -11   2  -1   69.82    2.56   0
  11  -2   1   61.87    3.26   0
 -11  -2  -1   70.07    2.97   0
  11   2   1   68.78    2.62   0
  11  -2   1   68.02    2.73   0
  11   2   1   64.69    2.73   0
  13  -2   1  106.72    2.65   0
  13  -2   1  102.55    2.84   0
  13   2   1  100.09    2.51   0
  13   2   1  103.46    2.53   0
 -13   2  -1  110.11    2.91   0
  13  -2   1  100.29    2.61   0
  13   2   1  103.26    2.56   0
 -13  -2  -1  101.74    2.46   0
 -15  -2  -1   -1.73    1.85   0
  15  -2   1    3.28    2.34   0
  15   2   1   -0.07    2.45   0
  15  -2   1   -0.87    1.84   0
  15   2   1    9.96    2.45   0
  15  -2   1   -3.45    2.01   0
  15   2   1   -3.68    1.84   0
 -15   2  -1    4.45    1.89   0
 -17  -2  -1    3.18    1.80   0
  17  -2   1    7.47    1.87   0
  17   2   1    1.77    2.01   0
 -17   2  -1   -1.74    1.82   0
  17   2   1   -0.29    1.80   0
  16  -3  -1    9.37    1.84   0
 -16   3   1    9.29    1.81   0
 -16  -3   1    5.38    2.17   0
  16   3  -1   12.69    2.25   0
  16   3  -1   11.97    1.89   0
  16  -3  -1   10.10    1.96   0
  14   3  -1    7.12    2.41   0
  14   3  -1    2.38    2.12   0
  14  -3  -1    1.18    2.17   0
  14  -3  -1    3.33    1.91   0
 -14   3   1    9.57    2.06   0
 -14  -3   1    6.05    2.39   0
 -12   3   1  308.50    3.61   0
  12  -3  -1  313.79    3.45   0
 -12  -3   1  327.83    3.11   0
 -12  -3   1  324.65    3.05   0
  12   3  -1  317.38    3.72   0
  12  -3  -1  317.25    3.28   0
  12   3  -1  332.08    3.17   0
  10  -3  -1  311.86    3.36   0
 -10  -3   1  306.69    3.43   0
 -10  -3   1  308.27    3.39   0
 -10   3   1  320.13    3.46   0
  10  -3  -1  319.78    4.14   0
  10   3  -1  302.00    3.62   0
  10   3  -1  315.17    3.54   0
  10  -3  -1  298.40    4.31   0
   8  -3  -1   17.31    3.62   0
   8  -3  -1   15.66    2.61   0
   8   3  -1    5.09    3.62   0
  -8  -3   1   18.71    2.66   0
  -8  -3   1    7.68    2.66   0
  -8   3   1   10.07    2.85   0
   8  -3  -1   13.92    3.60   0
   8   3  -1   15.15    3.32   0
  -8   3   1   10.36    3.27   0
   6  -3  -1  401.44    3.96   0
  -6  -3   1  414.98    4.49   0
   6   3  -1  396.71    4.24   0
   6   3  -1  412.05    4.02   0
   6  -3  -1  397.99    4.37   0
   6  -3  -1  400.47    5.25   0
  -6  -3   1  405.95    4.07   0
  -6   3   1  403.91    4.87   0
  -6   3   1  412.30    5.13   0
  -4   3   1   49.83    5.18   0
  -4   3   1   48.87    4.48   0
  -4   3   1   50.63    4.82   0
   4  -3  -1   47.79    3.58   0
   4   3  -1   53.07    3.71   0
  -4  -3   1   46.51    3.69   0
   4  -3  -1   56.33    3.91   0
  -4  -3   1   47.70    3.79   0
   4   3  -1   48.70    4.08   0
  -2  -3   1 1396.35    9.72   0
  -2   3   1 1428.11    9.29   0
  -2  -3   1 1494.08   18.14   0
   2  -3  -1 1426.70    9.20   0
  -2   3   1 1445.15   10.39   0
   2  -3  -1 1440.89   10.44   0
   0   3   1 3803.53   17.61   0
   0  -3  -1 3827.40   15.38   0
   0  -3   1 3673.69   14.06   0
   0   3  -1 3735.64   13.90   0
   0   3   1 3725.04   15.28   0
   2   3   1  229.40    5.49   0
  -2  -3  -1  241.91    5.60   0
  -2   3  -1  247.07    6.31   0
   2   3   1  234.83    5.77   0
  -2   3  -1  233.64    5.54   0
   2  -3   1  231.35    6.27   0
  -2  -3  -1  241.02    8.25   0
   4   3   1  136.98    4.47   0
   4  -3   1  138.01    4.03   0
  -4  -3  -1  141.44    4.43   0
  -4   3  -1  141.18    3.98   0
  -4   3  -1  143.98    4.56   0
   4  -3   1  146.41    4.70   0
  -4  -3  -1  142.80    3.70   0
   4  -3   1  145.77    4.42   0
   4   3   1  141.28    3.77   0
   6  -3   1  168.03    3.50   0
  -6  -3  -1  177.61    3.33   0
   6  -3   1  170.38    3.87   0
   6   3   1  173.44    3.95   0
   6   3   1  171.30    3.94   0
  -6   3  -1  171.89    3.47   0
  -6   3  -1  173.25    3.54   0
   6  -3   1  181.33    4.20   0
  -6  -3  -1  170.51    3.28   0
  -8  -3  -1   78.17    2.89   0
   8  -3   1   78.84    3.66   0
   8   3   1   75.15    3.00   0
  -8  -3  -1   84.13    2.84   0
   8  -3   1   76.17    3.36   0
   8   3   1   90.61    3.61   0
   8  -3   1   83.92    3.78   0
  -8   3  -1   78.28    3.12   0
  10   3   1   84.47    2.98   0
  10   3   1   87.11    2.99   0
  10  -3   1   94.08    3.65   0
 -10  -3  -1   82.91    2.80   0
  10  -3   1   92.90    3.30   0
  10  -3   1   90.52    3.63   0
 -10   3  -1   81.47    3.53   0
  12   3   1  137.06    2.71   0
 -12  -3  -1  138.10    3.08   0
  12  -3   1  133.88    3.20   0
  12   3   1  134.01    2.75   0
 -12   3  -1  143.20    2.58   0
  12  -3   1  139.34    3.04   0
  12   3   1  136.15    3.00   0
  12  -3   1  143.18    2.94   0
  14  -3   1   61.18    2.18   0
 -14   3  -1   53.48    2.23   0
  14   3   1   58.58    2.72   0
  14  -3   1   59.37    2.77   0
 -14  -3  -1   60.86    2.54   0
  14   3   1   58.77    2.66   0
  14  -3   1   64.01    2.43   0
  14   3   1   58.25    2.69   0
  16   3   1   73.33    3.09   0
  16   3   1  229.51    3.11   0
  16   3   1  240.69    3.00   0
 -16   3  -1  230.01    2.87   0
  16  -3   1  232.76    3.02   0
  16  -3   1  218.53    3.24   0
 -16  -3  -1  231.33    2.63   0
  16  -3   1  227.17    2.98   0
  17  -4  -1    4.41    1.79   0
  17   4  -1   -1.68    2.14   0
 -17  -4   1    7.52    2.18   0
  17  -4  -1    8.60    1.89   0
 -17   4   1    4.91    1.81   0
  17   4  -1    7.54    2.14   0
  15  -4  -1    4.40    2.35   0
  15  -4  -1   12.46    2.03   0
 -15  -4   1   17.87    2.27   0
  15   4  -1   13.70    2.31   0
  15   4  -1   13.80    2.01   0
 -15   4   1   18.74    1.93   0
 -13   4   1   20.12    2.34   0
 -13  -4   1   20.28    2.16   0
  13   4  -1   19.77    2.39   0
  13   4  -1   20.90    2.73   0
  13  -4  -1   16.91    2.07   0
 -13  -4   1   19.49    2.11   0
  13  -4  -1   10.85    2.43   0
  11   4  -1  218.05    3.09   0
  11   4  -1  215.06    3.64   0
 -11  -4   1  212.88    3.00   0
 -11   4   1  237.31    3.59   0
  11  -4  -1  223.34    3.22   0
 -11  -4   1  224.40    2.95   0
  11  -4  -1  221.81    3.31   0
   9  -4  -1  461.53    3.96   0
   9   4  -1  444.81    3.72   0
   9  -4  -1  438.59    3.66   0
  -9   4   1  454.94    3.93   0
   9   4  -1  435.98    4.36   0
  -9  -4   1  438.42    3.67   0
   9  -4  -1  448.25    4.96   0
  -9  -4   1  454.86    4.04   0
   7  -4  -1    5.15    2.92   0
  -7  -4   1   -0.03    3.14   0
  -7   4   1    6.06    3.50   0
   7  -4  -1    3.23    3.55   0
  -7  -4   1   -2.15    2.72   0
   7   4  -1   -3.06    2.78   0
   7  -4  -1    0.32    2.56   0
   7   4  -1    0.15    3.57   0
  -7   4   1    1.97    3.28   0
  -5   4   1   22.72    3.09   0
  -5  -4   1   24.23    3.16   0
  -5   4   1   16.82    4.24   0
  -5  -4   1   23.02    3.02   0
   5  -4  -1   25.08    4.06   0
   5   4  -1   16.95    3.68   0
   5   4  -1   19.26    3.38   0
  -5   4   1   19.22    4.48   0
   5  -4  -1   21.91    3.62   0
  -3  -4   1    4.95    4.84   0
  -3   4   1   -0.06    3.82   0
  -3   4   1   -1.03    5.18   0
   3  -4  -1    4.61    4.28   0
  -3   4   1   -2.58    7.52   0
   3   4  -1   -0.69    5.08   0
   3   4  -1    0.90    3.51   0
   3  -4  -1   -2.61    4.04   0
   1   4  -1    6.63    4.80   0
  -1   4   1    5.86    4.73   0
  -1   4   1   10.99    8.35   0
  -1   4   1   10.12    5.24   0
  -1  -4   1    8.62    5.30   0
   1  -4  -1    6.07    4.85   0
  -1   4  -1 2273.43   11.16   0
   1  -4   1 2274.05   10.88   0
   1   4   1 2264.42   11.47   0
  -1  -4  -1 2298.21   11.35   0
   3  -4   1  622.74    5.44   0
  -3  -4  -1  634.26    8.90   0
   3   4   1  628.89    6.10   0
   3   4   1  624.78    5.39   0
  -3   4  -1  629.82    6.04   0
   3  -4   1  599.92    5.56   0
  -3   4  -1  642.19    6.41   0
  -3  -4  -1  635.40    5.31   0
   5  -4   1  855.17    6.93   0
   5   4   1  862.58    5.62   0
   5  -4   1  890.44    5.31   0
  -5   4  -1  876.97    5.28   0
   5  -4   1  848.05    5.22   0
  -5  -4  -1  850.34    5.05   0
  -5  -4  -1  852.29    5.01   0
   5   4   1  857.28    5.08   0
  -5   4  -1  851.30    5.29   0
   7  -4   1  115.43    4.30   0
  -7  -4  -1  116.29    2.91   0
   7   4   1  107.84    3.15   0
  -7  -4  -1  117.47    2.95   0
  -7   4  -1  108.00    3.24   0
   7   4   1  107.49    3.58   0
   7  -4   1  113.04    3.86   0
  -7   4  -1  118.81    3.44   0
   7  -4   1  109.88    2.86   0
   9  -4   1  200.78    3.40   0
   9   4   1  204.23    3.34   0
   9   4   1  212.15    3.84   0
  -9   4  -1  216.58    3.82   0
   9  -4   1  211.38    4.06   0
  -9  -4  -1  199.72    3.16   0
   9  -4   1  204.07    3.10   0
  11  -4   1  244.83    2.98   0
  11  -4   1  232.14    3.65   0
 -11  -4  -1  231.35    3.29   0
  11  -4   1  231.88    3.13   0
  11   4   1  236.97    3.06   0
 -11   4  -1  253.32    2.98   0
  11   4   1  227.44    3.14   0
  13   4   1  342.80    3.16   0
  13  -4   1  343.99    3.12   0
 -13  -4  -1  345.04    3.02   0
  13   4   1  346.77    3.55   0
  13  -4   1  329.80    3.17   0
  13   4   1  349.35    3.50   0
  13  -4   1  334.07    3.83   0
 -13   4  -1  350.36    3.40   0
  15  -4   1   70.86    2.69   0
  15   4   1   57.53    2.27   0
 -15   4  -1   71.63    2.17   0
  15   4   1   68.83    2.55   0
 -15  -4  -1   68.97    2.43   0
  15   4   1   65.11    2.26   0
  15  -4   1   78.85    2.65   0
  15  -4   1   75.98    2.14   0
  16   5  -1    3.52    1.88   0
 -16   5   1    4.27    1.91   0
  16   5  -1    5.09    1.90   0
  16  -5  -1    4.82    2.05   0
  16  -5  -1   -2.19    2.23   0
 -16  -5   1   13.41    1.80   0
 -14   5   1   69.10    2.26   0
  14  -5  -1   62.47    2.68   0
  14  -5  -1   76.15    2.44   0
  14   5  -1   68.09    2.68   0
 -14  -5   1   61.79    2.44   0
 -14  -5   1   65.54    2.17   0
  12   5  -1  244.59    3.10   0
 -12  -5   1  249.90    2.88   0
 -12  -5   1  246.13    2.82   0
  12  -5  -1  253.07    3.43   0
 -12   5   1  255.61    3.00   0
  12  -5  -1  245.57    2.78   0
  12   5  -1  254.77    2.93   0
  10   5  -1  356.86    3.51   0
 -10  -5   1  357.97    3.92   0
  10  -5  -1  346.97    4.08   0
 -10  -5   1  347.04    3.35   0
 -10   5   1  341.83    3.46   0
  10  -5  -1  357.98    3.36   0
  10   5  -1  340.78    3.69   0
   8  -5  -1  888.12    5.28   0
   8  -5  -1  846.98    4.46   0
  -8  -5   1  863.18    4.56   0
  -8  -5   1  872.20    4.97   0
   8   5  -1  882.13    4.62   0
  -8   5   1  865.40    4.80   0
   8   5  -1  852.48    4.73   0
  -6   5   1   14.38    3.14   0
   6   5  -1   17.58    3.70   0
   6   5  -1   12.15    2.73   0
   6  -5  -1   16.07    3.08   0
   6  -5  -1   12.85    2.66   0
  -6  -5   1   16.55    2.81   0
  -6   5   1   11.33    2.79   0
   4   5  -1  489.05    4.93   0
  -4  -5   1  471.18    4.54   0
  -4   5   1  494.62    4.52   0
  -4   5   1  506.65    5.46   0
   4   5  -1  479.25    4.76   0
   4  -5  -1  489.94    4.41   0
   4  -5  -1  491.92    4.86   0
  -2   5   1   18.93    5.07   0
   2   5  -1   16.89    8.73   0
   2   5  -1   11.27    3.80   0
   2  -5  -1   14.12    4.70   0
  -2  -5   1   11.42    3.87   0
  -2   5   1   17.56    3.72   0
   0   5   1  126.12    5.76   0
   0  -5  -1  124.24    4.45   0
   0  -5   1  116.34    5.30   0
   0   5   1  124.05    5.41   0
   0   5  -1  123.78    4.73   0
   2  -5   1    6.15    3.75   0
   2   5   1    3.10    3.70   0
   2   5   1    3.22    5.84   0
  -2  -5  -1    2.98    3.42   0
  -2   5  -1    4.77    4.84   0
  -2   5  -1    5.56    3.61   0
   4   5   1   37.22    3.10   0
   4  -5   1   41.24    3.08   0
  -4  -5  -1   44.68    3.68   0
  -4   5  -1   40.75    3.53   0
  -4  -5  -1   40.01    5.29   0
  -4   5  -1   38.70    3.83   0
   4   5   1   38.80    3.33   0
   4  -5   1   37.77    4.08   0
   6  -5   1    5.61    2.92   0
   6   5   1   -3.29    2.88   0
  -6   5  -1   -0.54    3.31   0
   6  -5   1    2.34    3.87   0
  -6  -5  -1   -0.00    2.70   0
   6   5   1    0.69    3.29   0
  -6   5  -1   -1.31    3.05   0
  -6  -5  -1   -2.21    3.27   0
   6  -5   1    2.99    2.59   0
   8  -5   1  623.22    4.75   0
  -8  -5  -1  629.72    4.42   0
  -8  -5  -1  602.68    4.04   0
   8   5   1  624.10    4.67   0
   8  -5   1  631.33    4.50   0
   8   5   1  611.85    4.12   0
  -8   5  -1  627.58    4.26   0
  -8   5  -1  588.80    4.25   0
   8  -5   1  620.96    5.35   0
  10   5   1  239.27    3.35   0
  10  -5   1  245.36    3.31   0
  10  -5   1  249.89    4.03   0
 -10   5  -1  245.33    3.77   0
  10   5   1  250.61    3.21   0
 -10  -5  -1  247.32    3.06   0
  10  -5   1  242.16    3.09   0
  12   5   1   66.83    2.88   0
  12  -5   1   53.33    3.01   0
  12  -5   1   61.41    2.23   0
 -12   5  -1   65.53    2.46   0
  12  -5   1   68.42    2.51   0
 -12  -5  -1   60.65    2.74   0
  12   5   1   59.76    2.42   0
  14  -5   1   -1.47    1.88   0
  14   5   1    9.17    2.49   0
  14   5   1    2.30    2.43   0
  14  -5   1    5.06    2.01   0
 -14   5  -1    6.50    2.01   0
  14   5   1    3.38    2.48   0
 -14  -5  -1    9.56    1.86   0
  14  -5   1    3.40    2.42   0
  16   5   1    5.59    2.30   0
  16   5   1    4.48    2.23   0
  16   5   1   13.09    2.47   0
 -16   5  -1   13.41    1.82   0
  16  -5   1    7.95    1.96   0
 -16  -5  -1    5.76    2.17   0
  16  -5   1    5.75    1.82   0
 -15  -6   1    1.62    1.81   0
  15  -6  -1  -11.48    2.48   0
 -15   6   1    0.29    1.89   0
  15  -6  -1    5.76    1.79   0
  15   6  -1   -3.20    1.97   0
 -13   6   1   21.62    2.70   0
 -13  -6   1   19.30    2.04   0
 -13  -6   1   21.20    2.51   0
  13  -6  -1   27.03    2.69   0
  13   6  -1   17.39    2.25   0
  13  -6  -1   24.11    1.99   0
 -11   6   1   44.45    2.58   0
  11   6  -1   36.99    2.58   0
 -11  -6   1   46.18    2.71   0
  11  -6  -1   44.15    2.32   0
  11  -6  -1   40.96    2.97   0
 -11  -6   1   43.79    2.23   0
  11   6  -1   41.48    2.78   0
  -9   6   1    4.97    2.83   0
  -9  -6   1   -6.57    2.51   0
   9  -6  -1    2.68    2.88   0
   9   6  -1   -1.90    2.66   0
  -9  -6   1   -1.52    2.53   0
   9  -6  -1    4.24    2.47   0
   9   6  -1    1.44    2.99   0
  -7   6   1 1374.48    6.10   0
   7  -6  -1 1364.43    5.37   0
   7   6  -1 1354.51    5.74   0
  -7   6   1 1401.02    5.51   0
   7  -6  -1 1347.26    5.69   0
   7   6  -1 1359.76    5.96   0
  -7  -6   1 1336.29    5.34   0
  -5   6   1  407.64    3.95   0
   5  -6  -1  421.21    4.89   0
   5   6  -1  399.19    4.75   0
   5   6  -1  405.22    4.30   0
   5  -6  -1  412.55    3.87   0
  -5   6   1  388.97    4.26   0
  -5  -6   1  405.35    4.47   0
  -3  -6   1  326.61    4.74   0
  -3   6   1  326.07    4.10   0
   3  -6  -1  329.29    4.94   0
  -3   6   1  307.45    4.47   0
  -1   6   1 1726.85    7.97   0
  -1   6   1 1793.73   13.30   0
   1   6  -1 1769.10    7.38   0
  -1  -6   1 1804.60    7.46   0
  -1  -6   1 1765.69    8.84   0
   1  -6  -1 1708.79    7.65   0
  -1  -6  -1   67.06    3.93   0
   1   6   1   61.42    4.25   0
  -1   6  -1   55.76    3.73   0
   1   6   1   58.98    4.44   0
   1  -6   1   58.10    4.23   0
  -3   6  -1  244.20    4.37   0
   3   6   1  245.82    3.96   0
  -3  -6  -1  252.31    3.79   0
   3   6   1  254.45    4.24   0
   3  -6   1  250.74    4.11   0
  -3   6  -1  258.38    4.23   0
   5  -6   1  130.97    4.00   0
   5   6   1  140.57    3.65   0
   5  -6   1  137.55    3.07   0
  -5  -6  -1  136.93    5.64   0
  -5   6  -1  131.85    3.49   0
  -5  -6  -1  137.09    3.15   0
   5  -6   1  140.20    5.01   0
  -5   6  -1  136.51    3.22   0
   5   6   1  135.53    3.33   0
   7   6   1   24.24    3.56   0
  -7  -6  -1   26.22    3.90   0
   7   6   1   23.03    2.82   0
  -7  -6  -1   26.99    3.28   0
   7  -6   1   27.61    3.21   0
  -7  -6  -1   29.04    2.73   0
   7  -6   1   23.40    3.07   0
  -7   6  -1   25.10    3.14   0
   7  -6   1   27.98    3.96   0
  -7   6  -1   25.77    3.36   0
  -9   6  -1  730.37    4.36   0
  -9   6  -1  740.48    4.33   0
   9  -6   1  740.41    4.39   0
  -9  -6  -1  733.48    4.10   0
   9  -6   1  748.72    4.62   0
  -9  -6  -1  751.69    4.48   0
   9   6   1  744.01    4.74   0
   9   6   1  739.84    4.66   0
   9  -6   1  733.29    5.53   0
  11   6   1  170.09    3.13   0
 -11   6  -1  173.91    2.73   0
 -11  -6  -1  171.92    2.60   0
  11  -6   1  168.49    3.05   0
  11  -6   1  170.54    3.82   0
  11   6   1  170.96    2.77   0
  11  -6   1  168.92    3.22   0
 -13   6  -1   49.70    2.75   0
  13  -6   1   51.44    2.62   0
  13   6   1   51.19    2.30   0
  13  -6   1   53.88    2.42   0
  13  -6   1   49.25    2.92   0
  13   6   1   51.15    2.32   0
 -13  -6  -1   56.89    2.49   0
  15  -6   1    6.91    1.85   0
  15   6   1   12.43    2.18   0
 -15  -6  -1    7.77    2.39   0
  15   6   1    8.20    1.98   0
 -15   6  -1    4.68    1.89   0
  15  -6   1    2.77    2.44   0
 -15  -6  -1    4.95    2.22   0
  15   6   1    0.42    2.08   0
  16  -7  -1   -4.17    1.88   0
 -16   7   1    3.00    1.87   0
  16  -7  -1    0.93    1.78   0
  16   7  -1   -0.05    2.21   0
  14  -7  -1    9.86    2.23   0
 -14   7   1   13.91    2.00   0
  14  -7  -1   11.05    2.03   0
  14   7  -1    7.52    2.00   0
 -14  -7   1    9.12    1.98   0
  12  -7  -1  -10.06    2.00   0
  12  -7  -1    2.22    2.30   0
 -12  -7   1   -2.01    2.11   0
 -12   7   1    2.19    2.27   0
  12   7  -1    2.79    2.64   0
  10   7  -1   22.48    2.49   0
 -10   7   1   31.12    3.14   0
  10  -7  -1   22.22    3.15   0
  10  -7  -1   18.82    2.35   0
 -10  -7   1   17.13    2.89   0
  10   7  -1   14.49    2.70   0
  -8   7   1   11.01    2.64   0
  -8   7   1   12.19    2.95   0
   8  -7  -1    7.71    2.52   0
   8   7  -1    8.12    3.28   0
  -8  -7   1   16.70    2.68   0
   8   7  -1   11.58    3.02   0
   8  -7  -1    9.41    3.68   0
   6   7  -1   65.23    3.19   0
  -6   7   1   66.09    3.20   0
  -6  -7   1   66.82    8.60   0
   6  -7  -1   69.11    2.74   0
  -6  -7   1   73.43    2.95   0
  -6   7   1   69.58    3.41   0
   6   7  -1   70.24    2.86   0
   6  -7  -1   73.07    3.78   0
  -4   7   1  417.90    4.42   0
   4   7  -1  424.35    3.90   0
  -4   7   1  424.63    4.44   0
  -4  -7   1  428.88    4.68   0
   4  -7  -1  420.09    4.38   0
  -2   7   1   -1.02    4.18   0
  -2   7   1    1.37    2.98   0
   2   7  -1   -2.18    3.62   0
   2  -7  -1    0.87    3.12   0
  -2  -7   1    0.63    3.59   0
   0  -7   1   80.18    3.33   0
   0  -7  -1   76.48    3.82   0
   0   7  -1   81.67    4.25   0
   0  -7  -1   94.84    3.89   0
   0  -7   1   55.15    3.59   0
   0   7   1   80.93    5.00   0
   0   7   1   80.64    4.06   0
   2   7   1    0.45    3.74   0
   2   7   1    0.77    2.95   0
  -2   7  -1    0.95    3.37   0
   2   7   1    2.12    5.25   0
   2  -7   1   -4.06    3.14   0
  -2  -7  -1    1.16    3.42   0
  -4   7  -1   58.43    3.99   0
   4   7   1   66.25    3.83   0
   4   7   1   62.05    2.92   0
  -4   7  -1   60.83    2.99   0
  -4  -7  -1   66.26    3.00   0
   4  -7   1   61.83    3.80   0
   6  -7   1    8.00    4.19   0
  -6   7  -1    7.86    3.17   0
   6  -7   1    7.72    3.01   0
   6   7   1    7.02    2.80   0
  -6   7  -1    8.91    3.07   0
   6   7   1   11.38    2.62   0
  -6  -7  -1    7.26    4.53   0
   6  -7   1    6.65    2.53   0
  -6  -7  -1    9.25    2.59   0
  -8   7  -1   74.70    3.45   0
  -8   7  -1   70.30    3.15   0
   8   7   1   71.50    3.58   0
   8  -7   1   76.79    3.24   0
   8   7   1   67.84    3.41   0
   8  -7   1   74.16    4.00   0
   8  -7   1   74.13    3.68   0
  -8  -7  -1   80.46    2.81   0
  -8  -7  -1   69.08    4.40   0
 -10   7  -1    0.12    2.53   0
  10   7   1    6.83    2.33   0
 -10  -7  -1    3.01    2.19   0
  10  -7   1    2.89    2.96   0
  10   7   1   -2.50    2.52   0
 -10  -7  -1    2.49    3.20   0
  10  -7   1   -3.07    2.62   0
  10  -7   1   -5.54    2.54   0
  12  -7   1  142.31    2.77   0
  12   7   1  130.02    3.11   0
  12   7   1  139.49    2.55   0
 -12  -7  -1  147.01    2.76   0
  12  -7   1  134.15    2.61   0
  12  -7   1  140.06    3.31   0
 -12  -7  -1  127.71    3.39   0
 -12   7  -1  132.87    2.67   0
  14  -7   1   -0.98    1.90   0
  14  -7   1    2.69    2.45   0
  14  -7   1    4.65    2.03   0
  14   7   1   -2.49    2.06   0
 -14  -7  -1    4.70    1.76   0
 -14   7  -1   -1.97    1.98   0
 -14  -7  -1    4.05    2.37   0
  14   7   1    3.60    1.94   0
  16  -7   1    8.08    1.91   0
 -16   7  -1    4.16    1.91   0
 -16  -7  -1    4.38    2.29   0
  16   7   1    4.22    2.53   0
  16   7   1    7.37    2.20   0
  16  -7   1    8.01    2.20   0
  16   7   1    8.35    2.25   0
  15  -8  -1   62.49    1.96   0
 -15   8   1   61.01    2.15   0
  15  -8  -1   59.24    2.13   0
  15   8  -1   50.37    2.11   0
 -15  -8   1   45.53    2.96   0
 -13  -8   1   -3.25    1.92   0
  13   8  -1    7.19    2.37   0
  13  -8  -1   -6.50    2.43   0
  13  -8  -1   -3.53    1.80   0
 -13   8   1   11.10    1.99   0
  11   8  -1   23.36    2.67   0
 -11  -8   1   24.65    2.17   0
 -11   8   1   21.09    2.31   0
  11  -8  -1   21.89    2.11   0
  11  -8  -1   24.56    2.85   0
   9  -8  -1    4.63    2.72   0
  -9  -8   1    7.94    3.09   0
  -9   8   1    4.60    3.11   0
   9   8  -1    3.26    2.90   0
  -9   8   1    8.92    3.25   0
   9   8  -1    6.90    3.10   0
   9  -8  -1    0.03    2.47   0
   7   8  -1   35.17    3.10   0
   7   8  -1   32.99    3.31   0
  -7  -8   1   29.39    2.81   0
  -7   8   1   28.15    3.69   0
   7  -8  -1   33.93    3.08   0
  -7   8   1   42.28    3.22   0
   7  -8  -1   34.03    2.65   0
   5  -8  -1   34.76    3.06   0
   5   8  -1   31.59    3.17   0
  -5  -8   1   44.36    2.85   0
  -5   8   1   32.84    2.78   0
  -5   8   1   34.40    3.09   0
   3   8  -1    7.49    2.78   0
  -3  -8   1    8.69    2.91   0
   3  -8  -1    8.42    2.99   0
  -3   8   1    9.33    3.34   0
  -3   8   1    7.00    3.23   0
  -1  -8   1  691.29    5.56   0
   1  -8  -1  673.96    5.23   0
   1   8  -1  664.17    4.66   0
  -1   8   1  656.60    4.99   0
  -1  -8   1  692.66    4.65   0
   1   8   1    6.32    3.71   0
   1   8   1    2.73    3.57   0
   1  -8   1    0.86    4.56   0
  -1   8  -1    4.43    3.77   0
  -1  -8  -1   18.60    2.95   0
   1  -8   1   -2.36    3.42   0
  -3   8  -1   12.08    2.69   0
  -3  -8  -1   12.13    3.35   0
   3   8   1   10.19    5.98   0
  -3   8  -1    7.98    3.13   0
   3   8   1    9.96    3.05   0
   3  -8   1   10.49    2.92   0
  -5  -8  -1  152.68    3.09   0
   5  -8   1  158.53    5.49   0
  -5   8  -1  152.38    3.48   0
  -5   8  -1  155.43    3.12   0
   5   8   1  148.45    3.79   0
   5  -8   1  155.63    3.38   0
   5   8   1  149.61    3.06   0
   7  -8   1  223.76    3.45   0
  -7   8  -1  227.24    4.03   0
   7   8   1  212.12    3.35   0
   7   8   1  217.29    3.15   0
   7  -8   1  222.91    5.24   0
  -7  -8  -1  220.88    3.18   0
  -7   8  -1  226.33    3.76   0
  -7  -8  -1  224.89    6.06   0
  -9   8  -1  208.03    3.02   0
   9  -8   1  199.56    2.92   0
   9  -8   1  195.69    4.57   0
   9  -8   1  200.11    3.17   0
  -9  -8  -1  205.89    2.91   0
   9   8   1  208.09    3.14   0
  -9  -8  -1  207.91    4.82   0
  -9   8  -1  196.11    3.22   0
   9   8   1  205.31    3.07   0
 -11   8  -1   -2.81    2.28   0
 -11  -8  -1    3.44    3.09   0
  11   8   1    2.85    2.21   0
  11  -8   1   10.10    2.26   0
  11  -8   1   -2.04    2.05   0
  11   8   1   -0.93    2.35   0
  11  -8   1    9.80    3.16   0
  13  -8   1   30.23    2.19   0
  13   8   1   28.94    2.20   0
  13  -8   1   32.22    1.98   0
 -13  -8  -1   28.52    2.66   0
  13  -8   1   32.01    2.91   0
  13   8   1   26.64    2.22   0
 -13   8  -1   26.52    2.18   0
  15   8   1   16.28    1.92   0
  15  -8   1   18.68    2.46   0
 -15  -8  -1   16.10    2.63   0
 -15   8  -1   19.20    2.00   0
  15   8   1   13.94    2.55   0
  15  -8   1   19.29    2.23   0
  16  -9  -1   -0.23    1.88   0
 -16   9   1    1.64    1.81   0
  16  -9  -1    0.03    1.84   0
  16   9  -1   -5.16    1.85   0
  14   9  -1    3.22    1.86   0
 -14  -9   1    1.60    2.90   0
  14  -9  -1    5.30    1.94   0
 -14   9   1    3.43    1.94   0
 -14  -9   1    3.35    1.80   0
  14  -9  -1   -2.55    2.11   0
 -12   9   1   83.08    2.41   0
 -12  -9   1   76.37    2.24   0
  12  -9  -1   75.39    2.18   0
  12   9  -1   71.22    2.23   0
 -12  -9   1   76.74    3.87   0
  12  -9  -1   74.85    2.90   0
 -10   9   1  489.16    4.08   0
  10  -9  -1  481.65    3.94   0
 -10   9   1  499.33    3.51   0
 -10  -9   1  492.90    3.37   0
 -10  -9   1  479.05    8.13   0
  10   9  -1  487.88    3.77   0
  10  -9  -1  483.44    3.41   0
   8   9  -1  961.72    4.88   0
   8  -9  -1  938.96    4.47   0
  -8   9   1  931.23    4.54   0
  -8  -9   1  941.46    4.49   0
   8  -9  -1  978.58    5.36   0
   8   9  -1  910.91    4.65   0
  -8   9   1  961.54    4.82   0
  -6   9   1 1874.80    6.47   0
  -6  -9   1 1942.50    6.51   0
   6  -9  -1 1904.30    6.54   0
  -6   9   1 1940.80    6.44   0
   6   9  -1 1918.66    6.05   0
  -4   9   1  360.13    4.03   0
  -4   9   1  358.53    3.94   0
   4   9  -1  363.93    4.05   0
  -4  -9   1  358.09    3.69   0
   4  -9  -1  354.87    3.83   0
  -2  -9   1    2.69    3.52   0
  -2   9   1    0.76    3.72   0
   2   9  -1    3.57    3.24   0
   2  -9  -1    0.45    3.25   0
  -2   9   1    2.53    2.58   0
   0   9  -1  159.46    3.35   0
   0   9   1  166.62    3.94   0
   0  -9  -1  166.09    4.10   0
   0  -9   1  172.77    4.50   0
   0  -9  -1  171.55    3.21   0
   0  -9   1  155.54    3.21   0
   0   9   1  163.41    4.53   0
   2  -9   1  171.15    3.26   0
   2   9   1  167.85    4.21   0
   2  -9   1  165.80    5.79   0
  -2   9  -1  171.03    3.51   0
  -2  -9  -1  180.54    3.89   0
   2   9   1  167.30    3.15   0
   4   9   1   -1.01    3.41   0
  -4   9  -1    0.07    2.61   0
   4  -9   1   -2.95    3.47   0
   4   9   1    2.72    3.10   0
  -4   9  -1   -3.14    3.03   0
  -4  -9  -1    1.28    2.59   0
   6   9   1   39.71    3.06   0
   6  -9   1   46.91    5.57   0
   6   9   1   40.03    3.28   0
  -6   9  -1   41.41    2.72   0
  -6  -9  -1   49.93    2.77   0
  -6   9  -1   48.83    3.70   0
   6  -9   1   40.15    3.59   0
   8  -9   1  282.72    3.54   0
  -8   9  -1  275.72    3.22   0
  -8  -9  -1  279.79    3.28   0
  -8   9  -1  274.06    3.58   0
  -8  -9  -1  280.82    6.67   0
   8   9   1  278.78    3.32   0
   8   9   1  277.62    3.47   0
   8  -9   1  274.28    5.50   0
  10  -9   1  210.15    3.39   0
 -10  -9  -1  211.46    4.99   0
  10   9   1  193.71    2.80   0
 -10   9  -1  202.87    2.91   0
  10  -9   1  190.40    4.47   0
 -10   9  -1  198.16    3.14   0
  10   9   1  191.11    3.15   0
  10  -9   1  194.94    2.66   0
  12   9   1   22.83    2.60   0
 -12  -9  -1   25.01    3.07   0
 -12   9  -1   24.67    2.68   0
  12  -9   1   25.68    2.97   0
  12  -9   1   23.80    1.97   0
  12   9   1   26.35    2.38   0
  12  -9   1   20.94    2.20   0
  14   9   1   40.68    2.48   0
 -14   9  -1   41.48    2.17   0
  14  -9   1   40.88    1.94   0
  14  -9   1   41.66    2.19   0
 -14  -9  -1   39.74    2.96   0
  14   9   1   40.40    2.06   0
 -15 -10   1    5.20    3.45   0
  15 -10  -1    8.35    2.19   0
  15 -10  -1    7.72    1.97   0
 -15  10   1   11.10    2.31   0
  15  10  -1    3.94    1.90   0
  13 -10  -1   67.90    2.63   0
 -13  10   1   79.81    2.57   0
 -13 -10   1   70.29    5.00   0
  13 -10  -1   71.31    2.05   0
 -13 -10   1   70.27    2.39   0
  13  10  -1   70.16    2.46   0
  11 -10  -1    4.58    2.29   0
  11 -10  -1    0.08    2.05   0
 -11  10   1    2.32    2.32   0
 -11  10   1    1.02    2.06   0
  11  10  -1    2.17    2.55   0
 -11 -10   1   -3.01    2.35   0
   9 -10  -1   14.19    2.24   0
  -9 -10   1   12.96    2.32   0
  -9  10   1   14.32    2.31   0
  -9  10   1   17.80    2.52   0
   9 -10  -1   14.60    3.05   0
   9  10  -1   12.18    2.31   0
   7 -10  -1    7.45    3.45   0
  -7 -10   1   -0.64    2.62   0
  -7  10   1    3.97    3.06   0
  -7  10   1   -2.19    2.98   0
   7  10  -1    2.62    3.04   0
  -5 -10   1   -3.47    2.74   0
   5  10  -1   -0.80    2.64   0
   5  10  -1    1.04    2.58   0
   5 -10  -1   -0.35    2.80   0
  -5  10   1    1.71    3.25   0
  -5  10   1   -0.10    3.59   0
  -3  10   1  126.85    2.94   0
  -3 -10   1  133.06    3.81   0
   3  10  -1  137.64    3.49   0
  -3  10   1  127.76    3.33   0
   3 -10  -1  119.82    3.04   0
   1 -10  -1   28.79    3.17   0
  -1  10   1   25.64    2.91   0
   1  10  -1   23.22    2.75   0
  -1 -10   1   17.43    2.55   0
   1 -10   1   28.60    3.28   0
   1  10   1   31.00    3.26   0
  -1 -10  -1  -15.41    1.65   0
   1  10   1   30.67    3.70   0
   1 -10   1   29.74    4.01   0
  -1  10  -1   33.17    2.97   0
  -3  10  -1 1424.72    5.46   0
  -3  10  -1 1430.34    6.17   0
   3  10   1 1454.12   12.77   0
   3 -10   1 1430.12   11.79   0
   3 -10   1 1452.10    6.07   0
   3  10   1 1427.84    5.56   0
   3  10   1 1391.50    6.11   0
  -3 -10  -1 1471.75    6.45   0
  -5 -10  -1  244.60    3.31   0
   5  10   1  216.37    3.49   0
   5 -10   1  239.39    9.95   0
   5  10   1  235.44    3.13   0
  -5  10  -1  231.78    3.55   0
   5 -10   1  240.28    3.92   0
  -5  10  -1  230.33    3.62   0
   7  10   1  819.67    4.71   0
   7 -10   1  836.76    9.99   0
  -7  10  -1  810.00    4.60   0
   7  10   1  837.82    4.50   0
  -7  10  -1  835.56    4.77   0
   7 -10   1  882.54    5.04   0
  -7 -10  -1  849.41    4.70   0
  -9  10  -1    4.21    3.00   0
  -9  10  -1   -1.03    2.24   0
   9 -10   1    5.92    2.42   0
   9 -10   1    4.58    4.11   0
   9  10   1    3.42    2.70   0
   9  10   1    4.64    2.45   0
  -9 -10  -1    8.04    2.11   0
 -11 -10  -1   83.35    4.39   0
  11  10   1   88.53    2.88   0
  11  10   1   91.58    2.35   0
 -11  10  -1   80.67    2.72   0
 -11  10  -1   87.83    2.52   0
  11 -10   1   82.63    2.49   0
 -13 -10  -1   57.73    3.63   0
  13  10   1   64.64    2.15   0
  13 -10   1   64.28    2.50   0
 -13  10  -1   56.85    2.21   0
  13  10   1   55.08    2.24   0
  15  10   1   37.96    2.00   0
 -15 -10  -1   29.74    3.11   0
  15  10   1   26.32    2.09   0
 -15  10  -1   28.83    2.33   0
  15 -10   1   32.04    2.07   0
 -14 -11   1   -2.86    1.87   0
 -14  11   1    1.63    2.34   0
  14  11  -1    3.68    2.22   0
  14 -11  -1    0.62    1.76   0
  14 -11  -1    3.04    1.93   0
 -12 -11   1   -3.49    1.98   0
  12  11  -1   -0.99    2.41   0
  12 -11  -1    0.28    1.86   0
  12 -11  -1    5.41    2.43   0
 -12  11   1    9.81    2.06   0
 -10  11   1   -0.65    2.29   0
 -10 -11   1    1.35    2.08   0
  10 -11  -1   -1.72    2.22   0
 -10  11   1   -0.51    2.54   0
  10  11  -1   -0.14    2.45   0
   8 -11  -1  264.90    3.66   0
  -8 -11   1  259.53    3.38   0
   8  11  -1  259.55    3.00   0
  -8  11   1  258.00    3.28   0
  -8  11   1  249.36    2.98   0
   6 -11  -1  841.24    4.66   0
   6  11  -1  835.90    4.64   0
  -6  11   1  848.38    4.34   0
  -6 -11   1  829.35    4.47   0
  -6  11   1  865.21    4.79   0
   4 -11  -1  230.82    3.90   0
  -4  11   1  219.18    3.22   0
   4  11  -1  230.88    3.18   0
  -4  11   1  229.58    4.22   0
  -4 -11   1  235.12    3.95   0
  -2  11   1  517.16    4.78   0
   2  11  -1  490.17    3.87   0
  -2 -11   1  502.23    4.40   0
  -2  11   1  498.54    3.83   0
   2 -11  -1  511.44    4.37   0
   0 -11   1   71.68    4.06   0
   0 -11   1   71.30    2.83   0
   0  11   1   70.57    3.46   0
   0 -11  -1   77.81    2.72   0
   0  11  -1   72.17    3.02   0
   2 -11   1  103.90    5.11   0
  -2  11  -1  100.95    3.28   0
   2  11   1  107.86    3.93   0
   2 -11   1  111.08    3.01   0
  -2 -11  -1  116.09    3.66   0
   2  11   1  100.46    2.90   0
   4 -11   1  319.42    4.00   0
   4  11   1  321.49    3.42   0
   4  11   1  309.70    3.83   0
  -4  11  -1  324.63    3.69   0
  -4  11  -1  303.73    3.33   0
  -4 -11  -1  325.36    4.11   0
   6  11   1   47.94    2.67   0
  -6 -11  -1   65.10    3.20   0
   6  11   1   54.40    3.59   0
  -6  11  -1   44.90    2.61   0
   6 -11   1   53.14    2.97   0
  -6  11  -1   54.70    3.08   0
   8  11   1    2.34    2.80   0
  -8  11  -1    3.51    2.26   0
  -8  11  -1    1.44    2.53   0
   8 -11   1    5.43    2.99   0
  -8 -11  -1    5.96    2.27   0
   8  11   1    4.71    2.50   0
  10 -11   1   56.12    2.74   0
 -10  11  -1   51.84    2.60   0
  10  11   1   60.29    2.38   0
  10  11   1   53.65    2.24   0
 -10  11  -1   59.74    2.46   0
  12  11   1  107.53    2.30   0
  12  11   1  102.95    2.38   0
 -12  11  -1   93.44    2.55   0
  12 -11   1  105.10    2.81   0
 -12  11  -1  109.61    2.40   0
  14  11   1   46.99    2.27   0
 -14  11  -1   40.14    2.14   0
  14 -11   1   45.28    2.48   0
  14  11   1   42.30    2.11   0
 -13 -12   1   36.16    2.31   0
  13  12  -1   34.74    2.21   0
 -13  12   1   30.71    2.47   0
  13 -12  -1   39.91    1.99   0
  11 -12  -1    7.20    2.15   0
  11  12  -1   10.29    1.96   0
 -11 -12   1   10.81    1.94   0
 -11  12   1   16.03    2.14   0
 -11  12   1   10.46    1.97   0
  -9  12   1   22.57    2.18   0
  -9 -12   1   21.83    2.61   0
  -9  12   1   19.32    2.37   0
   9  12  -1   21.38    2.12   0
   9 -12  -1   16.96    2.74   0
  -7 -12   1  100.02    2.63   0
  -7  12   1   95.82    3.51   0
  -7  12   1  101.39    2.97   0
   7  12  -1   99.55    2.99   0
   7 -12  -1  102.02    2.75   0
   5 -12  -1  110.85    2.95   0
   5  12  -1  105.86    3.32   0
  -5 -12   1  109.34    3.44   0
  -5  12   1  117.35    3.31   0
  -5  12   1  106.81    3.21   0
   3  12  -1    1.22    2.56   0
  -3 -12   1    0.15    3.28   0
  -3  12   1   -0.66    3.70   0
   3 -12  -1    2.13    2.58   0
  -3  12   1    4.97    3.00   0
   3  12  -1    2.85    7.15   0
  -1  12   1    9.09    2.83   0
  -1 -12   1  -26.05    1.72   0
   1  12  -1    6.20    2.72   0
   1 -12  -1    4.39    2.56   0
  -1 -12  -1   -3.70    1.71   0
  -1  12  -1   57.95    3.47   0
   1  12   1   55.26    3.38   0
   1 -12   1   58.22    3.23   0
   1 -12   1   56.93    3.92   0
  -3  12  -1   12.82    3.19   0
   3  12   1   15.99    2.59   0
   3  12   1   17.82    5.58   0
  -3  12  -1   24.41    3.63   0
   3 -12   1   23.90    3.33   0
   3  12   1   20.33    3.57   0
   3 -12   1   17.47    5.62   0
  -3 -12  -1   17.26    3.20   0
   5  12   1 1264.19    5.49   0
   5  12   1 1287.93    5.05   0
  -5  12  -1 1276.28    5.36   0
  -5  12  -1 1236.19    5.01   0
  -5 -12  -1 1308.23    5.41   0
   5 -12   1 1296.97    5.69   0
   5  12   1 1301.59    5.09   0
  -7  12  -1    8.61    2.65   0
  -7  12  -1    6.07    2.34   0
   7  12   1    5.42    2.33   0
   7 -12   1   13.50    3.04   0
  -7 -12  -1    7.97    2.21   0
   7  12   1    8.89    2.94   0
  -9  12  -1   35.76    2.15   0
  -9  12  -1   42.49    2.45   0
   9  12   1   25.62    2.25   0
   9 -12   1   36.06    2.39   0
   9  12   1   36.61    2.87   0
 -11  12  -1   12.93    2.63   0
  11 -12   1   14.19    2.51   0
  11  12   1    9.18    1.95   0
 -11  12  -1   12.33    1.95   0
  11  12   1   21.01    2.61   0
 -13  12  -1   -4.04    2.02   0
  13  12   1    1.59    1.93   0
  13  12   1    0.54    2.35   0
  13 -12   1    0.25    2.03   0
  14  13  -1   15.07    1.89   0
 -14  13   1   19.78    2.38   0
  14 -13  -1   19.39    2.36   0
 -12  13   1   72.73    2.25   0
  12  13  -1   73.80    2.44   0
 -12  13   1   67.61    2.14   0
 -12 -13   1   71.03    2.15   0
  12 -13  -1   74.11    2.13   0
 -10 -13   1   39.64    2.10   0
 -10  13   1   46.66    2.27   0
  10  13  -1   43.08    2.17   0
 -10  13   1   39.93    2.15   0
  10 -13  -1   40.99    2.21   0
   8 -13  -1   23.28    2.65   0
   8  13  -1   19.65    2.11   0
   8  13  -1   15.71    2.15   0
  -8  13   1   23.98    2.36   0
  -8  13   1   19.50    2.13   0
  -8 -13   1   17.42    2.09   0
  -6 -13   1   24.45    2.79   0
   6  13  -1   24.03    2.28   0
   6 -13  -1   29.14    2.46   0
  -6  13   1   16.32    2.70   0
  -6  13   1   21.38    2.41   0
   6  13  -1   25.97    2.36   0
  -4  13   1  141.25    2.87   0
   4 -13  -1  147.50    3.44   0
  -4 -13   1  152.32    3.11   0
   4  13  -1  152.35    3.38   0
  -4  13   1  149.74    3.80   0
  -2  13   1   50.86    3.02   0
  -2  13   1   49.99    3.08   0
   2 -13  -1   55.64    2.68   0
  -2 -13   1   54.02    3.29   0
   2  13  -1   53.97    2.73   0
   0 -13   1    4.46    2.52   0
   0  13  -1   -6.67    3.32   0
   0  13   1   -0.87    3.35   0
   0 -13   1    1.63    3.56   0
   2  13   1   98.79    2.81   0
  -2  13  -1  114.09    3.14   0
  -2 -13  -1  115.02    3.38   0
   2 -13   1  108.04    4.93   0
   2 -13   1  108.87    2.86   0
   4  13   1  281.95    3.74   0
  -4 -13  -1  298.94    3.89   0
  -4  13  -1  292.22    3.63   0
   4 -13   1  279.05    3.89   0
   4  13   1  289.37    3.28   0
  -4  13  -1  287.19    3.61   0
  -6  13  -1  375.80    3.90   0
   6  13   1  362.55    3.44   0
  -6 -13  -1  375.60    3.31   0
   6  13   1  376.89    3.59   0
  -6  13  -1  373.27    3.20   0
   6 -13   1  370.31    3.35   0
   6  13   1  365.64    3.63   0
   8  13   1    3.01    2.54   0
   8 -13   1    6.52    2.17   0
  -8  13  -1    3.67    2.96   0
   8  13   1    5.06    2.21   0
  -8  13  -1    2.44    2.60   0
 -10  13  -1   -4.87    2.27   0
  10  13   1    1.82    2.03   0
 -10  13  -1    5.54    1.99   0
  10  13   1    0.01    2.15   0
  10 -13   1    1.14    2.09   0
  12 -13   1   18.42    2.33   0
  12  13   1   16.75    2.08   0
  12  13   1   21.36    1.96   0
 -12  13  -1   12.60    1.96   0
 -12  13  -1   13.73    2.12   0
 -13  14   1   13.08    2.29   0
  13  14  -1   10.66    1.87   0
 -13 -14   1    7.00    1.80   0
  13 -14  -1    6.33    1.97   0
 -11  14   1   10.20    2.06   0
 -11  14   1   10.56    1.93   0
  11 -14  -1   15.41    2.31   0
 -11 -14   1   15.48    2.14   0
  11  14  -1    9.96    1.93   0
  -9  14   1  387.16    3.04   0
  -9 -14   1  385.62    3.43   0
   9  14  -1  396.37    3.34   0
   9 -14  -1  385.65    3.55   0
   9  14  -1  381.71    3.06   0
  -9  14   1  393.32    3.67   0
  -7  14   1   98.11    2.63   0
   7 -14  -1   95.95    2.71   0
  -7 -14   1  102.94    2.83   0
   7  14  -1   96.03    2.34   0
   7  14  -1  104.48    2.80   0
  -7  14   1   94.63    2.42   0
  -5 -14   1    0.15    2.30   0
   5 -14  -1   -0.59    2.23   0
   5  14  -1    0.54    2.17   0
  -5  14   1   -2.46    2.64   0
  -5  14   1    0.98    3.04   0
   3 -14  -1   16.23    2.40   0
  -3  14   1   17.21    2.97   0
  -3 -14   1   17.77    3.04   0
   3  14  -1   15.37    6.43   0
  -3  14   1    8.57    3.41   0
   3  14  -1    8.98    3.05   0
  -1 -14   1  180.46    3.56   0
   1 -14  -1  168.21    2.92   0
   1  14  -1  171.48    3.07   0
  -1  14   1  168.77    3.58   0
  -1  14  -1   57.32    2.91   0
   1 -14   1   55.28    2.64   0
   1  14   1   57.07    3.21   0
   1 -14   1   54.08    3.81   0
  -3  14  -1   15.95    2.35   0
   3  14   1   13.17    2.89   0
  -3  14  -1   15.28    2.74   0
   3 -14   1   15.55    2.98   0
   3  14   1   14.10    5.18   0
   5  14   1   -1.91    2.98   0
   5  14   1   -1.87    2.24   0
  -5  14  -1   -5.28    2.17   0
  -5 -14  -1    7.73    2.14   0
   5 -14   1   -3.43    2.28   0
   5  14   1    5.85    2.15   0
  -5  14  -1   -5.09    2.54   0
  -7  14  -1  152.66    2.86   0
  -7  14  -1  146.97    2.57   0
   7 -14   1  142.98    2.63   0
   7  14   1  145.70    2.56   0
   7  14   1  139.17    2.83   0
   7  14   1  151.92    2.61   0
   9  14   1   14.89    1.99   0
   9  14   1   14.52    2.10   0
   9 -14   1   11.72    2.07   0
  -9  14  -1   12.69    1.99   0
  -9  14  -1    9.08    2.21   0
  11 -14   1  133.63    2.48   0
 -11  14  -1  138.26    2.51   0
 -11  14  -1  142.87    2.35   0
  11  14   1  132.99    2.69   0
  13  14   1   15.31    2.15   0
 -13  14  -1    8.55    2.34   0
 -13  14  -1   -3.50    2.32   0
  13 -14   1    4.59    1.84   0
 -12  15   1   41.14    2.17   0
  12  15  -1   40.75    2.20   0
  12 -15  -1   43.25    2.45   0
 -12 -15   1   40.47    1.96   0
 -12  15   1   37.94    2.07   0
 -10  15   1   89.12    2.24   0
  10 -15  -1   91.38    2.60   0
 -10 -15   1   84.64    2.16   0
 -10  15   1   84.09    2.35   0
  10  15  -1   82.64    2.14   0
  10  15  -1   92.19    2.44   0
   8  15  -1  113.47    2.67   0
  -8  15   1  111.67    2.35   0
   8  15  -1  118.30    2.29   0
  -8  15   1  114.70    2.58   0
   8 -15  -1  102.39    2.38   0
  -8 -15   1  110.29    2.40   0
  -6  15   1   35.39    2.17   0
  -6  15   1   23.71    2.94   0
  -6 -15   1   31.12    2.33   0
   6 -15  -1   34.11    2.10   0
   6  15  -1   31.36    2.18   0
   6  15  -1   27.80    2.15   0
  -4  15   1  870.89    4.47   0
  -4 -15   1  901.96    4.72   0
   4  15  -1  871.32    4.45   0
   4 -15  -1  870.63    4.49   0
  -4  15   1  861.55    4.07   0
   2 -15  -1   -7.52    2.63   0
  -2  15   1   -2.10    2.58   0
  -2  15   1    0.13    2.75   0
   2  15  -1   -2.51    2.38   0
  -2 -15   1    4.48    2.55   0
   0  15  -1  143.30    2.89   0
   0 -15   1  146.91    3.84   0
   0  15   1  148.29    3.27   0
   2 -15   1   79.59    4.21   0
  -2  15  -1   79.48    2.43   0
  -2  15  -1   78.47    2.72   0
   2 -15   1   76.76    2.51   0
   2  15   1   77.18    2.51   0
  -4  15  -1   21.55    2.13   0
   4  15   1   21.41    2.52   0
  -4  15  -1   28.24    3.05   0
   4 -15   1   16.49    2.16   0
  -6  15  -1    7.03    2.92   0
  -6  15  -1   -0.36    2.40   0
   6 -15   1    4.78    2.16   0
   6  15   1    1.29    2.40   0
   6  15   1    3.53    2.05   0
   8  15   1   21.81    2.05   0
  -8  15  -1   17.49    1.99   0
   8  15   1   19.93    2.05   0
  -8  15  -1   15.51    2.69   0
   8 -15   1   26.01    2.47   0
  10 -15   1  136.88    2.47   0
  10  15   1  139.20    2.40   0
 -10  15  -1  141.83    2.35   0
 -10  15  -1  137.76    2.59   0
  12 -15   1   16.41    2.15   0
 -12  15  -1   20.80    2.22   0
 -12  15  -1   26.57    2.02   0
  12  15   1   20.21    1.96   0
  11  16  -1  186.99    2.45   0
 -11  16   1  181.79    2.55   0
  11 -16  -1  173.41    2.49   0
  11  16  -1  195.17    2.46   0
 -11 -16   1  173.46    2.65   0
 -11  16   1    3.65    3.11   0
   9  16  -1   21.87    1.93   0
  -9  16   1   10.55    2.13   0
   9  16  -1   16.00    1.93   0
  -9 -16   1   18.39    1.88   0
  -9  16   1   18.40    2.33   0
   9 -16  -1   15.96    2.38   0
  -7  16   1    4.04    2.14   0
  -7 -16   1    3.63    2.31   0
  -7  16   1   -1.28    1.96   0
   7  16  -1    0.06    1.92   0
   7  16  -1    0.31    1.91   0
   7 -16  -1    0.01    2.22   0
   5 -16  -1    7.21    1.99   0
  -5  16   1    5.31    2.23   0
   5  16  -1    3.13    2.04   0
  -5  16   1   -2.98    2.07   0
  -5 -16   1   -5.27    2.45   0
  -3  16   1  102.88    2.41   0
   3 -16  -1  101.01    2.39   0
  -3  16   1  107.96    2.67   0
  -3 -16   1  111.32    3.07   0
   3  16  -1  102.80    3.03   0
  -1  16   1  267.07    2.91   0
   1  16  -1  280.45    3.02   0
  -1  16   1  273.32    3.12   0
  -1 -16   1  278.51    3.95   0
   1  16   1  319.44    3.14   0
   1 -16   1  331.12    3.48   0
   1 -16   1  325.27    4.63   0
  -1  16  -1  333.58    3.28   0
   3  16   1  146.34    2.58   0
  -3  16  -1  148.60    3.25   0
   3  16   1  150.00    6.52   0
  -3  16  -1  147.46    2.46   0
   3 -16   1  151.38    2.66   0
  -5  16  -1    0.18    2.42   0
  -5  16  -1    1.76    2.38   0
   5  16   1    2.42    2.02   0
   5 -16   1   -0.69    2.39   0
   5  16   1    3.96    2.47   0
  -7  16  -1  151.07    3.08   0
   7 -16   1  138.30    2.45   0
   7  16   1  149.00    2.72   0
  -7  16  -1  144.88    2.65   0
   7  16   1  136.52    2.37   0
   9  16   1  271.90    2.71   0
   9 -16   1  257.50    2.80   0
  -9  16  -1  272.56    3.01   0
  -9  16  -1  271.57    2.97   0
   9  16   1  278.17    2.71   0
 -11  16  -1   13.79    1.98   0
  11  16   1   28.08    1.94   0
 -11  16  -1   -2.61    2.16   0
  11  16   1   11.81    2.24   0
  11 -16   1   11.46    2.00   0
  10  17  -1   -0.58    1.84   0
 -10 -17   1   -0.73    2.13   0
 -10  17   1   -0.73    2.12   0
  10 -17  -1   -0.85    2.19   0
  10  17  -1   -0.39    1.89   0
 -10  17   1    2.92    2.39   0
  -8  17   1   64.70    2.51   0
   8  17  -1   65.20    2.07   0
  -8 -17   1   64.20    2.01   0
  -8  17   1   61.46    2.34   0
   8 -17  -1   63.63    2.30   0
   8  17  -1   59.64    2.08   0
   6 -17  -1    8.48    2.21   0
  -6  17   1    3.31    1.90   0
  -6 -17   1    6.67    2.38   0
   6  17  -1    4.97    2.01   0
  -6  17   1   11.53    2.14   0
   6  17  -1    8.11    2.27   0
  -4  17   1   -1.95    2.39   0
   4  17  -1   -0.05    2.02   0
  -4 -17   1    2.36    2.46   0
   4 -17  -1   -0.95    1.92   0
  -4  17   1    6.50    2.70   0
  -2 -17   1   26.37    2.12   0
  -2  17   1  489.22    3.40   0
  -2  17   1  498.32    3.67   0
   2  17  -1  487.27    3.87   0
   2 -17  -1  478.30    3.38   0
   0 -17   1  156.64    3.64   0
   0  17  -1  162.16    2.82   0
   0  17   1  155.03    2.73   0
   2  17   1  117.34    2.60   0
  -2  17  -1  111.34    2.40   0
   2 -17   1  118.50    2.45   0
  -2  17  -1  132.45    3.14   0
   4  17   1   14.93    2.49   0
  -4  17  -1   17.95    2.32   0
  -4  17  -1   21.43    2.23   0
   4 -17   1   17.12    2.42   0
   6 -17   1   29.37    1.98   0
  -6  17  -1   28.31    2.25   0
   6  17   1   24.93    2.30   0
   6  17   1   25.13    1.97   0
  -6  17  -1   26.10    2.27   0
   8 -17   1   57.57    2.09   0
   8  17   1   62.25    2.07   0
  -8  17  -1   50.53    2.47   0
  -8  17  -1   60.09    2.73   0
   8  17   1   56.30    2.41   0
 -10  17  -1   36.68    2.54   0
  10  17   1   41.63    2.08   0
  10  17   1   27.54    2.04   0
 -10  17  -1   41.64    2.04   0
  10 -17   1   39.30    2.04   0
   9  18  -1   11.12    2.11   0
  -9 -18   1    8.60    2.09   0
   9 -18  -1    9.28    1.81   0
   9  18  -1   10.38    1.92   0
  -9  18   1   14.35    1.88   0
  -9  18   1   21.59    2.06   0
   7  18  -1    0.84    2.09   0
  -7  18   1   -3.40    2.46   0
  -7 -18   1    6.27    1.77   0
   7 -18  -1    1.51    1.76   0
   7  18  -1    3.83    1.78   0
  -7  18   1   -5.17    1.87   0
  -5  18   1   37.61    2.67   0
   5 -18  -1   34.87    1.81   0
   5  18  -1   38.64    2.31   0
  -5  18   1   32.64    2.40   0
  -5 -18   1   34.42    2.36   0
  -3 -18   1    2.53    2.31   0
  -3  18   1    2.58    2.16   0
   3  18  -1   -0.02    1.82   0
   3  18  -1   -1.14    2.48   0
   3 -18  -1   -1.42    1.89   0
  -3  18   1   -1.68    1.93   0
  -1  18   1  105.67    2.25   0
  -1 -18   1   98.87    2.79   0
  -1  18   1  101.19    2.54   0
   1  18  -1   95.10    2.49   0
  -1  18  -1  180.85    2.81   0
   1  18   1  189.03    2.68   0
  -3  18  -1    7.68    2.59   0
   3  18   1   -0.57    2.36   0
   3 -18   1    6.97    1.88   0
  -3  18  -1    4.75    1.93   0
  -5  18  -1   14.61    2.01   0
   5 -18   1   24.66    2.31   0
   5  18   1   19.58    1.99   0
  -5  18  -1   25.30    2.66   0
   5  18   1   20.42    2.36   0
  -7  18  -1    8.47    2.09   0
   7 -18   1    3.02    1.81   0
  -7  18  -1    1.22    2.08   0
   7  18   1    2.83    1.78   0
   7  18   1    2.19    2.23   0
  -9  18  -1    8.39    1.85   0
   9  18   1    8.28    2.11   0
   9 -18   1    9.87    2.20   0
   9  18   1   15.96    1.88   0
  -9  18  -1    7.89    2.14   0
  -8 -19   1    8.28    1.75   0
  -8  19   1    8.15    1.82   0
   8  19  -1    5.66    2.12   0
   8 -19  -1   10.33    1.80   0
   8  19  -1    5.41    1.84   0
  -8  19   1   12.67    2.35   0
  -6  19   1    0.35    2.03   0
   6 -19  -1    1.01    1.74   0
  -6  19   1    5.97    1.75   0
  -6 -19   1    3.82    1.68   0
   6  19  -1    4.65    1.79   0
   6  19  -1    5.01    1.80   0
   4 -19  -1  124.58    2.53   0
  -4  19   1  123.78    2.97   0
  -4  19   1  128.34    2.63   0
   4  19  -1  130.00    2.38   0
  -4 -19   1  129.82    2.73   0
  -2  19   1    7.76    2.49   0
   2  19  -1    2.11    2.07   0
  -2  19   1   -1.55    2.37   0
   2  19  -1    1.94    3.66   0
  -2 -19   1   -0.06    2.16   0
   0  19   1   16.45    1.96   0
   0  19  -1   13.46    2.29   0
   0  19   1   21.44    2.13   0
  -2  19  -1    8.11    2.26   0
   2  19   1   10.97    2.05   0
   2  19   1    5.42    3.54   0
   2 -19   1    4.27    1.95   0
  -2  19  -1    7.55    2.21   0
   4 -19   1   14.01    1.92   0
  -4  19  -1   21.37    1.87   0
   4  19   1   18.88    1.93   0
  -4  19  -1   18.37    2.54   0
   6  19   1    7.39    2.21   0
   6  19   1    7.13    1.84   0
  -6  19  -1   12.26    2.15   0
   6 -19   1    4.68    1.85   0
  -6  19  -1    6.74    1.84   0
   8 -19   1    1.59    1.77   0
   8  19   1    0.19    1.84   0
  -8  19  -1   -1.61    2.04   0
   8  19   1    1.83    1.77   0
  -8  19  -1    3.50    1.78   0
  -7  20   1    5.08    1.73   0
   7  20  -1    1.05    2.03   0
  -7  20   1   -8.65    2.44   0
   7 -20  -1    0.67    1.74   0
   7  20  -1   -1.40    1.81   0
   5 -20  -1   33.07    2.15   0
  -5 -20   1   27.43    2.08   0
  -5  20   1   26.14    2.16   0
   5  20  -1   28.12    1.95   0
  -5  20   1   32.36    1.88   0
  -3  20   1   -4.11    2.12   0
   3 -20  -1    3.42    1.71   0
  -3  20   1    0.28    2.13   0
   3  20  -1    4.07    1.97   0
   1  20  -1    6.07    2.05   0
  -1  20   1    1.96    1.80   0
  -1  20   1   -6.94    2.51   0
  -1  20  -1   -1.72    1.86   0
  -1  20  -1   -0.28    2.04   0
   1  20   1    4.44    2.30   0
   3  20   1  101.67    2.64   0
  -3  20  -1  119.20    2.19   0
   3 -20   1  112.21    2.30   0
  -3  20  -1  102.04    2.49   0
   5 -20   1   53.58    1.95   0
   5  20   1   55.03    2.04   0
   5  20   1   42.27    2.02   0
  -5  20  -1   52.28    2.25   0
  -5  20  -1   53.54    2.00   0
  -7  20  -1   -0.25    1.80   0
   7  20   1    6.20    2.22   0
   7  20   1    5.01    1.76   0
   7 -20   1    3.16    1.67   0
  -7  20  -1   -0.56    2.03   0
   6 -21  -1   13.61    1.81   0
  -6  21   1   19.88    2.05   0
   6  21  -1   13.99    1.86   0
  -6  21   1   13.98    1.78   0
   6  21  -1   16.45    2.11   0
  -4  21   1   28.86    2.46   0
   4  21  -1   35.54    2.03   0
  -4  21   1   32.73    2.19   0
   4 -21  -1   27.71    2.13   0
  -2  21   1    6.54    2.12   0
   2  21  -1    8.55    1.90   0
  -2  21   1    5.33    2.33   0
   2  21  -1    1.23    4.94   0
   0  21   1   -0.42    1.77   0
   0  21   1    2.19    2.03   0
   0  21  -1   -8.53    2.40   0
   2  21   1   -5.08    2.21   0
   2  21   1    0.17    4.45   0
  -2  21  -1    4.32    1.78   0
  -2  21  -1   -0.57    2.03   0
   4  21   1   19.21    1.98   0
   4 -21   1   16.50    1.92   0
  -4  21  -1   22.77    2.50   0
  -4  21  -1   14.84    1.88   0
   6  21   1    0.75    1.81   0
  -6  21  -1    6.76    2.36   0
   6 -21   1    2.79    2.00   0
  -6  21  -1    6.22    1.74   0
   6  21   1    3.63    2.03   0
   3  22  -1    2.59    1.85   0
  -3  22   1    1.32    2.10   0
  -3  22   1   -4.39    2.38   0
   1  22  -1    5.71    1.96   0
  -1  22   1    0.53    2.16   0
  -1  22   1    6.38    2.02   0
   1  22  -1    6.48    3.25   0
  -1  22  -1   55.39    2.06   0
   1  22   1   68.17    2.19   0
   1  22   1   60.23    3.57   0
  -1  22  -1   62.32    2.22   0
   1  22   1   58.68    2.02   0
   3  22   1   82.51    2.19   0
  -3  22  -1   83.02    2.05   0
  -3  22  -1   82.53    2.56   0
  16   0  -2  299.02    2.92   0
 -16   0   2  302.09    3.13   0
  16   0  -2  313.14    3.17   0
 -14   0   2  276.73    2.91   0
 -14   0   2  284.85    2.95   0
  14   0  -2  287.48    3.18   0
  14   0  -2  263.75    2.93   0
 -12   0   2    2.08    2.79   0
  12   0  -2    3.00    3.12   0
 -12   0   2    3.38    2.86   0
  12   0  -2    5.26    2.35   0
  10   0  -2 1717.73    6.28   0
  10   0  -2 1649.89    5.67   0
 -10   0   2 1719.52    6.41   0
 -10   0   2 1676.72    6.07   0
   8   0  -2  542.07    4.20   0
  -8   0   2  548.10    4.57   0
  -8   0   2  536.60    4.50   0
  -6   0   2  169.55    3.64   0
  -6   0   2  171.82    3.66   0
   6   0  -2  180.91    4.36   0
  -4   0   2 1146.61    7.37   0
  -4   0   2 1147.83    7.92   0
   4   0  -2 1143.88    7.39   0
   2   0  -2  -22.00    2.85   0
  -2   0   2 1850.13   13.04   0
   2   0   2 4911.35   15.74   0
  -2   0  -2 5133.15   16.02   0
   4   0   2  464.02    5.84   0
   4   0   2  469.62    4.89   0
  -4   0  -2  474.65    4.99   0
   4   0   2  468.01    5.06   0
   6   0   2  229.41    4.11   0
   6   0   2  221.30    3.62   0
   6   0   2  220.54    3.60   0
  -6   0  -2  224.77    3.56   0
   8   0   2  195.44    3.43   0
   8   0   2  208.23    3.85   0
  -8   0  -2  191.84    3.32   0
   8   0   2  205.11    3.84   0
  10   0   2 1347.66    5.37   0
 -10   0  -2 1376.38    5.57   0
  10   0   2 1389.25    5.71   0
  10   0   2 1411.64    6.09   0
 -12   0  -2   54.99    2.29   0
  12   0   2   46.40    2.61   0
  12   0   2   48.31    2.89   0
  12   0   2   45.69    2.89   0
  14   0   2   21.47    2.48   0
 -14   0  -2   24.41    1.98   0
  14   0   2   29.98    2.43   0
  14   0   2   17.76    2.12   0
  16   0   2   96.78    2.84   0
  16   0   2   97.31    2.28   0
  16   0   2  109.85    2.29   0
 -16   0  -2  107.29    2.53   0
  17   1  -2    4.02    1.92   0
 -17  -1   2   -1.96    1.84   0
  17  -1  -2   -3.25    1.79   0
 -17   1   2   -2.97    2.04   0
  17  -1  -2   -2.29    2.24   0
  17   1  -2    2.08    1.72   0
  15  -1  -2  220.93    2.95   0
  15  -1  -2  199.77    2.70   0
  15   1  -2  213.13    3.05   0
  15   1  -2  218.26    2.68   0
 -15  -1   2  222.99    2.61   0
 -15   1   2  205.01    2.66   0
 -13   1   2    1.53    2.81   0
 -13  -1   2   10.22    2.28   0
  13   1  -2    5.80    2.20   0
 -13   1   2    8.71    2.68   0
  13  -1  -2   14.66    2.16   0
 -13  -1   2    3.54    2.30   0
  13  -1  -2   15.27    2.49   0
  13   1  -2   11.13    2.42   0
 -11  -1   2  152.58    3.06   0
  11  -1  -2  162.37    3.34   0
  11   1  -2  155.81    3.68   0
  11   1  -2  161.20    2.93   0
 -11  -1   2  155.16    3.54   0
  11  -1  -2  158.49    3.16   0
 -11   1   2  155.88    2.94   0
 -11   1   2  160.43    3.16   0
  -9  -1   2   26.98    3.30   0
   9   1  -2   32.50    3.50   0
   9  -1  -2   33.74    3.01   0
   9  -1  -2   29.20    2.65   0
  -9   1   2   28.14    3.40   0
  -9  -1   2   32.37    2.78   0
  -9   1   2   28.45    3.45   0
  -7  -1   2   61.56    3.06   0
  -7  -1   2   51.38    2.94   0
  -7   1   2   51.66    3.59   0
   7  -1  -2   57.92    2.89   0
   7   1  -2   51.75    3.10   0
   7  -1  -2   54.23    3.82   0
  -7   1   2   53.99    3.04   0
  -5   1   2  148.09    3.88   0
  -5   1   2  147.38    4.48   0
   5  -1  -2  147.51    3.65   0
  -5  -1   2  150.32    4.41   0
  -5  -1   2  143.81    4.52   0
   5  -1  -2  151.24    3.90   0
   5   1  -2  149.98    4.49   0
  -3   1   2 6088.46   18.17   0
   3  -1  -2 5588.29   14.58   0
  -3  -1   2 5960.80   16.48   0
   3  -1  -2 5970.97   17.44   0
   3   1  -2 6049.46   16.96   0
   1  -1  -2 1535.56   22.65   0
  -1  -1   2 1480.27   10.21   0
   1   1  -2 1506.29   10.63   0
   1  -1  -2  735.21    7.99   0
   1   1  -2 1496.73   12.31   0
  -1   1   2 1601.69   22.08   0
   1  -1   2 2613.93   13.48   0
  -1  -1  -2 2636.61   12.91   0
  -1   1  -2 2454.86   11.85   0
  -1   1  -2 2640.93   13.15   0
  -1  -1  -2 2670.50   14.37   0
   1   1   2 2439.21   11.99   0
   1   1   2 2532.59   14.09   0
  -3   1  -2 2073.59    9.12   0
  -3  -1  -2 2100.94    9.18   0
   3  -1   2 2130.77   11.09   0
   3  -1   2 2074.27    9.74   0
  -3   1  -2 2146.45   11.15   0
   3   1   2 2126.25    9.20   0
  -5  -1  -2   26.28    3.87   0
   5   1   2   26.14    3.79   0
   5  -1   2   21.98    3.49   0
   5  -1   2   25.07    3.32   0
  -5   1  -2   27.77    3.36   0
   5  -1   2   24.94    3.66   0
   5   1   2   23.91    3.25   0
   7  -1   2   96.68    3.76   0
  -7   1  -2   96.55    3.07   0
   7   1   2   98.38    3.66   0
   7   1   2  101.66    3.73   0
   7   1   2   97.99    3.63   0
   7  -1   2   96.58    3.55   0
   7  -1   2   97.42    3.53   0
  -7  -1  -2   99.81    3.60   0
   9  -1   2   28.18    3.40   0
  -9  -1  -2   23.43    2.79   0
   9   1   2   30.42    3.28   0
  -9   1  -2   21.51    2.88   0
   9   1   2   22.06    2.85   0
   9   1   2   22.23    2.98   0
   9  -1   2   19.66    3.27   0
   9  -1   2   23.18    2.91   0
  11   1   2  114.23    3.14   0
  11  -1   2  117.83    3.10   0
  11  -1   2  117.20    3.19   0
 -11  -1  -2  113.64    2.58   0
  11   1   2  117.80    3.34   0
  11  -1   2  112.96    2.80   0
 -11   1  -2  116.11    2.68   0
  11   1   2  122.11    3.14   0
  13   1   2   48.44    2.85   0
  13  -1   2   61.52    2.43   0
 -13   1  -2   66.77    2.26   0
  13  -1   2   57.84    2.25   0
 -13  -1  -2   60.13    2.24   0
  13   1   2   55.25    2.65   0
  13  -1   2   62.30    2.84   0
  13   1   2   50.58    2.39   0
  15   1   2    3.94    2.42   0
  15  -1   2    5.58    1.77   0
  15   1   2   -4.07    1.85   0
 -15   1  -2   -3.42    1.89   0
  15   1   2    5.63    2.33   0
 -15  -1  -2    7.21    2.33   0
  15  -1   2    1.47    2.36   0
  15  -1   2    1.23    2.01   0
  16   2  -2    1.97    2.53   0
  16  -2  -2   84.09    2.15   0
 -16  -2   2   88.44    2.16   0
 -16   2   2   92.21    2.19   0
  16   2  -2   78.44    2.16   0
  16  -2  -2   77.23    2.56   0
  14  -2  -2   17.79    2.22   0
 -14  -2   2   25.88    2.11   0
  14   2  -2   19.69    2.19   0
  14   2  -2   23.44    2.12   0
 -14   2   2   20.58    2.09   0
 -14  -2   2   26.86    2.37   0
  14  -2  -2   19.01    2.02   0
  12   2  -2  354.91    3.25   0
  12   2  -2  365.35    3.36   0
  12  -2  -2  357.28    3.43   0
 -12   2   2  358.37    3.25   0
  12  -2  -2  357.11    3.27   0
 -12  -2   2  355.45    3.55   0
 -12  -2   2  352.99    3.61   0
 -12   2   2  364.35    3.84   0
  10  -2  -2   47.88    3.02   0
 -10   2   2   47.02    3.40   0
 -10  -2   2   44.08    3.25   0
 -10   2   2   42.54    2.91   0
  10   2  -2   47.32    2.91   0
  10  -2  -2   48.87    2.71   0
 -10  -2   2   43.06    3.38   0
   8  -2  -2  105.86    2.90   0
  -8   2   2  111.17    3.05   0
  -8   2   2  110.39    3.73   0
   8  -2  -2  111.21    3.18   0
   8   2  -2  107.94    3.67   0
  -8  -2   2  101.63    3.41   0
  -8  -2   2  112.09    3.02   0
  -6  -2   2   18.55    3.82   0
   6  -2  -2   21.00    3.31   0
   6  -2  -2   19.52    2.92   0
   6   2  -2   24.24    3.79   0
  -6   2   2   20.00    3.69   0
  -6   2   2   21.81    3.87   0
  -6  -2   2   16.40    3.73   0
  -4  -2   2  147.71    4.20   0
   4  -2  -2  145.17    5.13   0
   4  -2  -2  148.07    4.10   0
  -4  -2   2  152.86    5.12   0
  -4   2   2  139.45    5.32   0
   4   2  -2  147.16    4.11   0
  -4   2   2  143.08    5.17   0
  -2   2   2 3550.72   16.82   0
  -2  -2   2 3519.42   15.77   0
   2  -2  -2  -21.38    3.60   0
  -2   2   2 3292.22   12.57   0
   2  -2  -2 3483.81   13.26   0
   0  -2   2 4062.57   16.24   0
   0   2   2 3997.77   15.14   0
   0   2  -2 4063.04   16.30   0
   0   2  -2 3865.30   15.03   0
   0   2   2 4203.86   19.77   0
   2   2   2 7971.43   18.43   0
  -2   2  -2 7967.16   20.39   0
  -2  -2  -2 8260.62   19.01   0
   2  -2   2 8127.95   18.24   0
  -2   2  -2 8228.01   18.36   0
   4   2   2 1078.49    6.42   0
  -4   2  -2 1086.91    7.06   0
  -4   2  -2 1058.19    6.16   0
  -4  -2  -2 1067.25    6.08   0
   4  -2   2 1069.69    6.63   0
   4  -2   2 1056.42    6.86   0
   4   2   2 1073.74    6.51   0
   6  -2   2  252.87    4.17   0
   6   2   2  249.24    4.08   0
   6  -2   2  241.23    3.67   0
  -6   2  -2  252.70    4.23   0
   6   2   2  250.30    4.08   0
   6  -2   2  244.27    4.18   0
  -6  -2  -2  243.03    3.50   0
  -8   2  -2 1636.67    5.86   0
   8   2   2 1601.24    5.81   0
  -8  -2  -2 1596.38    5.72   0
   8  -2   2 1586.21    5.81   0
   8   2   2 1615.22    6.25   0
   8  -2   2 1585.04    6.23   0
   8  -2   2 1664.76    6.66   0
  10  -2   2  739.30    4.30   0
 -10   2  -2  723.10    4.20   0
  10   2   2  712.30    4.64   0
  10   2   2  740.39    4.31   0
  10  -2   2  713.37    4.95   0
 -10  -2  -2  719.86    4.16   0
  10   2   2  728.35    4.88   0
  10  -2   2  730.70    4.76   0
  12   2   2   66.84    2.92   0
 -12  -2  -2   66.44    2.34   0
 -12   2  -2   69.81    2.35   0
  12   2   2   65.85    2.44   0
  12  -2   2   62.84    2.51   0
  12   2   2   69.10    2.71   0
  12  -2   2   67.29    2.92   0
  12  -2   2   64.48    2.67   0
  14  -2   2   31.06    2.40   0
  14   2   2   27.82    2.59   0
  14   2   2   27.75    2.17   0
 -14   2  -2   22.27    2.15   0
  14   2   2   23.55    2.44   0
  14  -2   2   20.03    2.65   0
 -14  -2  -2   28.27    2.05   0
  14  -2   2   33.43    2.64   0
  16   2   2   13.32    2.21   0
  16   2   2    5.20    2.41   0
  16  -2   2   14.48    2.09   0
 -16   2  -2   24.91    2.12   0
 -16  -2  -2   12.62    1.84   0
  16  -2   2   15.47    1.94   0
  16  -2   2   11.47    2.31   0
  16   2   2   18.55    1.93   0
 -17  -3   2   17.26    1.95   0
 -17   3   2   27.35    1.81   0
  17   3  -2    4.08    2.09   0
  17  -3  -2   16.34    1.95   0
  17   3  -2   22.53    1.93   0
  17  -3  -2   23.43    2.23   0
 -15  -3   2    4.42    2.20   0
  15   3  -2    0.89    2.01   0
  15   3  -2   -2.84    2.31   0
  15  -3  -2   -2.56    2.43   0
 -15  -3   2    0.99    1.90   0
 -15   3   2    0.55    2.24   0
  15  -3  -2   -0.16    2.18   0
  13  -3  -2   -6.49    2.45   0
  13   3  -2    6.72    2.25   0
 -13  -3   2    4.78    2.37   0
 -13  -3   2    1.16    2.12   0
 -13   3   2    0.78    2.20   0
  13  -3  -2   -7.20    2.27   0
  11   3  -2    8.76    2.59   0
  11  -3  -2    8.01    3.24   0
 -11   3   2    2.16    2.45   0
 -11  -3   2   12.07    2.47   0
 -11  -3   2    5.25    2.45   0
 -11   3   2    2.65    3.04   0
  11  -3  -2    2.06    2.90   0
   9   3  -2   37.94    3.50   0
   9  -3  -2   38.86    2.60   0
  -9   3   2   38.47    2.92   0
   9  -3  -2   48.01    3.59   0
  -9  -3   2   38.53    2.70   0
  -9   3   2   40.56    3.52   0
  -9  -3   2   36.39    2.80   0
  -7   3   2  135.92    3.96   0
  -7   3   2  139.18    3.88   0
  -7  -3   2  135.46    3.07   0
   7  -3  -2  138.28    3.56   0
   7  -3  -2  143.03    3.97   0
   7   3  -2  127.82    3.69   0
  -7  -3   2  140.20    3.15   0
   5  -3  -2 1807.42    6.89   0
   5   3  -2 1862.39    7.23   0
  -5  -3   2 1872.39    7.46   0
   5  -3  -2 1921.04    8.03   0
  -5  -3   2 1859.83    7.21   0
  -5   3   2 1943.16    9.50   0
  -5   3   2 1914.38    8.03   0
  -3   3   2 9216.07   16.90   0
   3   3  -2 8909.64   17.18   0
   1  -3  -2  -21.67    3.08   0
   1   3  -2  473.01    7.26   0
   1   3  -2  471.89    8.09   0
  -1   3   2  468.99    9.23   0
  -1  -3   2  482.39    6.45   0
  -1   3   2  476.22    7.37   0
   1  -3  -2  463.39    6.47   0
  -1  -3   2  456.70    8.89   0
  -1  -3  -2 5944.87   17.76   0
   1   3   2 6861.87   18.72   0
  -1   3  -2 6963.58   17.72   0
   1  -3   2 6783.73   17.07   0
  -3  -3  -2  -17.88    2.13   0
  -3   3  -2 1770.51    7.97   0
   3  -3   2 1703.35    7.82   0
   3   3   2 1715.46    7.54   0
  -3   3  -2 1681.33    8.19   0
  -3  -3  -2 1715.28    8.26   0
   3   3   2 1746.24    7.87   0
   3  -3   2 1739.42    8.26   0
   5  -3   2  336.26    4.10   0
   5   3   2  337.43    3.98   0
   5  -3   2  326.47    3.98   0
  -5   3  -2  338.65    4.10   0
  -5  -3  -2  345.29    4.52   0
  -5   3  -2  335.78    4.13   0
   5   3   2  338.46    3.97   0
   7   3   2  221.80    3.90   0
   7  -3   2  229.90    4.11   0
   7  -3   2  218.47    4.10   0
  -7  -3  -2  219.39    3.33   0
   7   3   2  219.18    3.40   0
   7  -3   2  218.46    3.80   0
  -7   3  -2  223.63    3.51   0
   9  -3   2  136.33    3.69   0
  -9  -3  -2  141.98    3.03   0
   9   3   2  137.96    3.18   0
  -9   3  -2  136.82    3.18   0
   9  -3   2  136.63    3.01   0
   9  -3   2  127.08    3.75   0
   9   3   2  128.70    3.15   0
 -11   3  -2   34.78    2.52   0
  11   3   2   33.21    2.41   0
  11   3   2   37.25    2.86   0
  11   3   2   37.71    2.51   0
  11  -3   2   40.76    2.74   0
  11  -3   2   34.51    2.56   0
  11  -3   2   40.88    3.05   0
 -11  -3  -2   42.25    2.30   0
  13  -3   2   44.38    2.10   0
 -13   3  -2   47.93    2.23   0
  13   3   2   49.30    2.30   0
  13  -3   2   43.00    2.69   0
  13   3   2   45.55    2.60   0
  13   3   2   47.75    2.66   0
  13  -3   2   41.56    2.77   0
 -13  -3  -2   47.38    2.17   0
 -15  -3  -2   21.78    1.92   0
  15   3   2   18.95    2.05   0
  15   3   2  -10.85    2.19   0
  15  -3   2   18.04    2.50   0
  15  -3   2   23.39    1.94   0
  15   3   2   18.21    1.97   0
  15  -3   2   24.90    2.40   0
 -15   3  -2   10.54    2.04   0
  16  -4  -2   -1.56    2.24   0
  16   4  -2    0.04    1.89   0
 -16   4   2    3.33    2.16   0
  16   4  -2   -2.25    1.85   0
 -16  -4   2    8.06    2.10   0
  16  -4  -2    1.09    1.79   0
  14   4  -2    6.14    2.09   0
  14  -4  -2    8.85    2.49   0
  14  -4  -2    3.55    1.91   0
 -14  -4   2    5.94    1.98   0
 -14   4   2    6.58    2.34   0
 -14  -4   2    2.13    1.99   0
 -12   4   2  252.97    3.42   0
 -12  -4   2  252.71    2.93   0
 -12  -4   2  254.04    3.37   0
  12  -4  -2  239.74    3.01   0
  12  -4  -2  254.93    2.87   0
  12   4  -2  256.40    3.46   0
 -10   4   2  214.14    3.87   0
  10   4  -2  218.41    3.28   0
 -10  -4   2  213.99    3.17   0
 -10  -4   2  216.59    3.10   0
  10  -4  -2  209.37    3.09   0
  10  -4  -2  214.48    3.39   0
 -10   4   2  214.23    3.30   0
   8   4  -2   -0.42    2.67   0
  -8   4   2   -0.79    2.88   0
  -8   4   2    1.83    3.77   0
   8  -4  -2    6.17    3.52   0
   8  -4  -2    0.59    2.56   0
  -8  -4   2   -0.03    2.56   0
  -8  -4   2   -3.01    3.33   0
  -6   4   2 1327.29    6.18   0
  -6  -4   2 1291.89    5.66   0
  -6   4   2 1355.56    7.96   0
  -6   4   2 1329.17    5.71   0
   6  -4  -2 1344.28    6.64   0
  -6  -4   2 1323.33    6.09   0
   6  -4  -2 1343.18    5.66   0
   6   4  -2 1321.08    5.74   0
  -4   4   2  943.15    6.68   0
  -4   4   2  929.63    9.32   0
  -4   4   2  910.58    5.53   0
  -4  -4   2  887.31    5.55   0
   4  -4  -2  931.65    6.68   0
   4  -4  -2  937.82    5.97   0
   4   4  -2  912.60    5.59   0
   2   4  -2  406.43    7.77   0
  -2  -4   2  383.82    7.93   0
   2  -4  -2  407.25    6.28   0
   2   4  -2  404.51    5.33   0
  -2   4   2  391.56    6.94   0
  -2   4   2  396.44    5.47   0
   2  -4  -2  382.84    5.18   0
   0  -4   2  209.70    6.26   0
   0   4   2  210.91    6.20   0
   0   4  -2  201.81    5.36   0
   2   4   2 3029.08   10.03   0
  -2   4  -2 3003.53   10.25   0
   2   4   2 2917.53   13.32   0
  -2  -4  -2  913.87    7.50   0
   2   4   2 2985.40   10.63   0
  -2   4  -2 3026.21   10.65   0
   2  -4   2 2993.77   10.17   0
  -4  -4  -2  384.17    4.22   0
   4  -4   2  381.39    4.19   0
   4   4   2  375.57    4.78   0
   4   4   2  388.96    4.27   0
  -4  -4  -2  365.57    5.15   0
  -4   4  -2  385.14    4.71   0
  -4   4  -2  375.73    4.45   0
   4  -4   2  403.11    5.02   0
  -6  -4  -2   79.12    3.37   0
  -6  -4  -2  -21.62    1.73   0
   6   4   2   83.33    3.63   0
   6  -4   2   76.86    3.36   0
  -6   4  -2   73.85    3.01   0
   6  -4   2   70.08    3.75   0
   6   4   2   75.27    3.00   0
  -6   4  -2   75.91    3.19   0
   6  -4   2   77.14    3.62   0
  -8   4  -2  330.92    3.71   0
  -8  -4  -2  323.41    3.47   0
   8  -4   2  323.12    4.04   0
   8   4   2  331.12    4.03   0
   8   4   2  331.44    3.59   0
   8  -4   2  334.20    3.75   0
   8  -4   2  325.92    3.89   0
  10   4   2  203.96    3.18   0
 -10   4  -2  196.55    3.15   0
 -10  -4  -2  190.35    3.00   0
  10  -4   2  191.35    3.73   0
  10   4   2  193.00    3.62   0
  10  -4   2  200.67    3.48   0
  10  -4   2  199.79    3.18   0
 -12   4  -2   30.93    2.70   0
  12   4   2   28.84    2.66   0
  12  -4   2   31.19    2.78   0
 -12  -4  -2   29.02    2.18   0
  12  -4   2   35.17    2.37   0
  12  -4   2   28.69    2.65   0
  12   4   2   22.56    2.35   0
  12   4   2   31.13    2.36   0
 -14  -4  -2  267.88    2.77   0
  14  -4   2  260.77    3.11   0
 -14   4  -2  261.08    2.83   0
  14   4   2  270.24    3.13   0
  14  -4   2  266.39    2.85   0
  14   4   2  254.90    3.18   0
  14   4   2  270.38    3.25   0
  14  -4   2  259.53    3.32   0
 -16   4  -2    6.80    1.98   0
  16   4   2    2.94    2.06   0
  16   4   2    3.11    1.91   0
  16  -4   2    9.49    1.84   0
  16  -4   2    9.97    2.37   0
  16   4   2   -3.44    2.02   0
 -16  -4  -2    6.51    1.85   0
  16  -4   2    6.14    2.36   0
  17   5  -2   17.46    2.34   0
 -17  -5   2   30.05    1.85   0
  17   5  -2   22.13    2.35   0
 -17   5   2   22.38    2.29   0
  17  -5  -2   31.49    1.86   0
  17  -5  -2   28.33    1.99   0
 -15  -5   2    1.06    1.76   0
  15   5  -2    1.40    2.02   0
  15  -5  -2    2.81    1.92   0
 -15  -5   2    1.98    2.20   0
  15  -5  -2   -2.25    2.17   0
 -15   5   2    2.33    2.17   0
  13  -5  -2    7.90    2.68   0
  13  -5  -2    6.56    2.44   0
 -13  -5   2    0.86    2.13   0
  13   5  -2    6.18    2.73   0
 -13  -5   2    4.48    2.12   0
 -13   5   2    5.85    2.22   0
  11  -5  -2    1.04    2.67   0
 -11  -5   2   -1.59    2.71   0
  11   5  -2    1.63    2.39   0
  11  -5  -2   -1.67    2.56   0
 -11  -5   2   -2.80    2.23   0
 -11   5   2    1.37    2.96   0
  -9   5   2   83.26    3.59   0
  -9  -5   2   77.99    2.86   0
   9   5  -2   87.62    3.47   0
   9  -5  -2   81.88    3.19   0
   9  -5  -2   77.03    2.72   0
  -9   5   2   83.44    3.67   0
  -9  -5   2   84.03    2.75   0
  -7  -5   2  622.11    4.66   0
   7  -5  -2  624.25    4.50   0
   7   5  -2  628.48    4.26   0
  -7   5   2  634.49    4.23   0
  -7   5   2  608.49    4.46   0
   7  -5  -2  623.34    4.92   0
  -7   5   2  644.01    6.10   0
  -5  -5   2  153.01    4.05   0
  -5   5   2  152.00    3.97   0
  -5   5   2  153.29    3.77   0
  -5   5   2  151.18    5.71   0
   5  -5  -2  146.39    3.27   0
   5   5  -2  148.93    3.34   0
   5  -5  -2  148.32    3.68   0
   3  -5  -2   54.22    3.76   0
  -3   5   2   58.25    3.44   0
  -3   5   2   60.01    4.52   0
  -3  -5   2   54.59    6.25   0
   3  -5  -2   58.11    3.28   0
  -3  -5   2   51.35    3.67   0
  -1   5   2    1.79    4.76   0
  -1   5   2    1.27    3.69   0
   1  -5  -2    7.98    4.19   0
  -1  -5   2    5.06    3.66   0
   1   5  -2   -0.64    4.59   0
   1   5  -2    3.63    5.33   0
   1   5   2 1656.06    9.64   0
  -1   5  -2 1642.90    7.87   0
   1  -5   2 1639.17    8.19   0
   1   5   2 1691.42    8.26   0
  -3  -5  -2 2371.05   11.52   0
   3   5   2 2298.87   11.46   0
  -3   5  -2 2350.28    8.48   0
   3  -5   2 2384.42    8.17   0
   3   5   2 2359.43    7.95   0
   3   5   2 2328.53    8.04   0
  -3   5  -2 2389.86    8.19   0
  -5  -5  -2  781.34    4.74   0
   5   5   2  766.74    4.69   0
  -5  -5  -2  778.46    6.48   0
   5  -5   2  771.57    4.84   0
  -5   5  -2  792.64    4.94   0
  -5   5  -2  763.32    4.93   0
   5  -5   2  791.26    4.89   0
   5   5   2  767.51    4.72   0
   7   5   2  151.88    3.64   0
  -7   5  -2  147.57    3.85   0
   7  -5   2  156.27    3.90   0
   7   5   2  145.34    3.15   0
  -7  -5  -2  150.24    3.83   0
   7  -5   2  145.57    3.30   0
  -7   5  -2  154.91    3.12   0
   7  -5   2  143.96    3.04   0
  -7  -5  -2  144.50    2.99   0
   9  -5   2   28.31    3.45   0
  -9   5  -2   23.67    2.92   0
   9   5   2   28.05    3.39   0
   9  -5   2   22.76    2.61   0
   9   5   2   29.27    3.35   0
   9  -5   2   24.39    3.34   0
  -9  -5  -2   26.28    3.24   0
  11   5   2   21.73    2.82   0
  11  -5   2   18.91    2.38   0
 -11  -5  -2   24.47    2.67   0
  11   5   2   27.75    2.82   0
  11  -5   2   29.15    2.15   0
 -11   5  -2   24.82    2.37   0
  11  -5   2   29.57    2.87   0
  13  -5   2   10.12    2.20   0
  13   5   2    9.81    2.18   0
  13  -5   2    8.40    2.50   0
 -13  -5  -2    0.66    2.40   0
  13  -5   2    5.91    2.29   0
  13   5   2    6.50    2.45   0
  13   5   2    5.25    2.11   0
 -13   5  -2    3.10    2.19   0
  15   5   2  109.15    2.41   0
  15  -5   2  104.78    2.91   0
  15   5   2  107.37    2.61   0
 -15   5  -2  110.83    2.35   0
  15   5   2  114.62    2.72   0
 -15  -5  -2   97.13    2.62   0
 -15  -5  -2  116.07    2.22   0
  15  -5   2  110.59    2.36   0
  15  -5   2  111.70    2.19   0
  16   6  -2   37.86    2.34   0
  16  -6  -2   30.38    2.34   0
  16   6  -2   38.99    2.04   0
 -16   6   2   37.38    2.04   0
 -16  -6   2   39.83    1.93   0
  16  -6  -2   25.49    2.14   0
  14   6  -2   41.64    2.19   0
 -14  -6   2   45.96    2.06   0
  14  -6  -2   43.59    2.51   0
 -14  -6   2   41.69    2.04   0
 -14   6   2   40.89    2.53   0
  14  -6  -2   41.77    2.31   0
  12  -6  -2  122.39    2.64   0
  12  -6  -2  133.86    2.88   0
  12   6  -2  123.13    3.06   0
 -12  -6   2  127.71    2.50   0
 -12   6   2  127.21    3.02   0
 -12  -6   2  132.98    2.59   0
  10   6  -2  198.98    3.11   0
 -10  -6   2  190.98    3.10   0
  10  -6  -2  202.63    2.99   0
 -10   6   2  188.87    3.17   0
  10  -6  -2  194.96    3.25   0
   8  -6  -2  564.00    4.33   0
   8  -6  -2  570.88    4.31   0
   8   6  -2  556.25    4.45   0
  -8   6   2  555.69    3.99   0
  -8   6   2  575.61    5.86   0
  -8  -6   2  547.40    4.00   0
  -8   6   2  569.72    4.78   0
  -6   6   2   71.63    5.08   0
   6  -6  -2   68.19    3.14   0
   6   6  -2   68.79    2.84   0
  -6  -6   2   62.13    3.62   0
  -6   6   2   68.82    3.73   0
   6  -6  -2   71.02    2.79   0
  -6   6   2   70.14    2.90   0
   4  -6  -2  677.56    5.02   0
  -4  -6   2  679.48   11.23   0
  -4   6   2  686.17    4.68   0
  -4   6   2  672.55    5.17   0
  -4   6   2  699.56   12.25   0
   4  -6  -2  696.60    5.77   0
  -4  -6   2  699.82    5.38   0
  -2   6   2   26.40    3.76   0
   2   6  -2   22.17    3.88   0
  -2   6   2   22.75    3.61   0
   2   6  -2   26.47    5.31   0
  -2  -6   2   24.02    4.11   0
   2  -6  -2   27.39    3.11   0
   0  -6   2  324.80    4.76   0
   0   6   2  316.66    4.97   0
   0   6   2  329.87    5.77   0
   0   6  -2  325.31    4.48   0
   2   6   2  199.70    3.78   0
   2  -6   2  192.43    3.91   0
   2   6   2  202.41    5.50   0
  -2   6  -2  208.41    4.15   0
  -4  -6  -2  878.71    7.61   0
  -4   6  -2  854.78    5.17   0
   4  -6   2  892.25    5.67   0
  -4   6  -2  896.52    5.54   0
   4   6   2  868.13    5.43   0
   4   6   2  875.59    5.51   0
   6   6   2 1345.08    5.47   0
  -6  -6  -2 1358.40    5.46   0
   6  -6   2 1329.08    5.55   0
   6   6   2 1378.66    5.51   0
  -6   6  -2 1349.21    5.66   0
   6  -6   2 1402.31    7.35   0
  -6   6  -2 1377.91    5.73   0
  -6  -6  -2 1379.66    8.17   0
   6  -6   2 1363.05    5.62   0
  -8  -6  -2   14.54    3.10   0
  -8  -6  -2   17.46    3.23   0
  -8   6  -2   14.56    3.27   0
   8  -6   2   18.08    2.54   0
   8  -6   2   17.49    2.94   0
   8  -6   2   18.16    3.33   0
  -8   6  -2    9.96    3.56   0
   8   6   2   17.42    3.37   0
   8   6   2   15.17    2.84   0
  10  -6   2  344.83    4.01   0
  10  -6   2  333.57    3.33   0
  10  -6   2  344.59    3.23   0
 -10  -6  -2  335.80    3.12   0
  10   6   2  325.61    3.28   0
  10   6   2  334.14    3.71   0
 -10   6  -2  341.33    3.81   0
 -10  -6  -2  330.31    4.10   0
  12  -6   2   45.36    2.34   0
 -12  -6  -2   43.35    2.19   0
 -12  -6  -2   43.24    2.68   0
 -12   6  -2   43.09    2.35   0
  12  -6   2   44.18    2.87   0
  12   6   2   31.52    2.84   0
  12  -6   2   44.33    2.57   0
  12   6   2   44.40    2.35   0
  14  -6   2   57.07    2.66   0
  14   6   2   57.40    2.52   0
 -14  -6  -2   62.78    2.48   0
  14  -6   2   61.88    2.08   0
  14   6   2   59.33    2.17   0
 -14   6  -2   63.73    2.18   0
  14  -6   2   70.63    2.13   0
 -14  -6  -2   64.03    2.07   0
  14   6   2   63.12    2.18   0
  16   6   2  160.23    2.52   0
 -16  -6  -2  143.17    2.30   0
  16  -6   2  147.17    2.74   0
  16   6   2  151.27    2.75   0
  16  -6   2  138.70    2.35   0
 -16   6  -2  152.83    2.45   0
  16  -6   2  141.36    2.95   0
  16   6   2  155.89    2.44   0
 -16  -6  -2  129.90    2.89   0
 -15  -7   2   13.73    2.16   0
 -15   7   2   20.00    1.94   0
  15  -7  -2   20.40    2.39   0
  15  -7  -2   20.23    2.20   0
  15   7  -2   24.51    2.34   0
 -13   7   2    6.88    2.12   0
  13   7  -2    2.78    2.53   0
  13  -7  -2    8.29    1.96   0
  13  -7  -2    9.75    2.10   0
 -13  -7   2   10.34    2.03   0
 -11   7   2    4.14    2.81   0
 -11  -7   2    4.21    2.14   0
  11   7  -2    0.68    2.26   0
  11  -7  -2    8.34    2.72   0
  11  -7  -2    2.19    2.16   0
   9  -7  -2  110.40    2.78   0
  -9  -7   2  105.11    3.41   0
  -9   7   2  116.89    3.71   0
   9   7  -2  108.88    2.93   0
   9  -7  -2  107.71    3.09   0
  -9   7   2  112.91    2.89   0
   7  -7  -2  934.84    5.09   0
   7   7  -2  933.27    4.70   0
  -7   7   2  927.91    5.48   0
  -7   7   2  915.65    5.06   0
  -7  -7   2  926.17    4.77   0
   7  -7  -2  925.43    4.96   0
   5   7  -2 2571.86    7.48   0
   5  -7  -2 2622.87    8.37   0
  -5   7   2 2638.21    8.25   0
  -5   7   2 2580.67    7.24   0
  -5  -7   2 2457.85    7.22   0
   5  -7  -2 2582.22    7.41   0
  -3   7   2  476.90    5.33   0
  -3   7   2  468.93    4.69   0
   3  -7  -2  461.97    5.00   0
   3   7  -2  475.34    4.18   0
  -3  -7   2  460.94    4.49   0
  -1   7   2   25.34    3.10   0
  -1  -7   2   21.31    3.69   0
   1   7  -2   24.49    3.15   0
   1  -7  -2   22.66    3.48   0
  -1   7   2   23.93    3.10   0
  -1   7   2   24.34    4.52   0
  -1   7  -2   42.59    3.42   0
   1  -7   2   44.68    3.17   0
   1   7   2   46.07    3.64   0
   1   7   2   47.14    3.76   0
   3   7   2  149.34    3.43   0
   3   7   2  151.68    5.59   0
   3   7   2  156.64    3.78   0
   3  -7   2  151.85    3.50   0
  -3   7  -2  151.53    3.64   0
  -3   7  -2  159.88    3.29   0
   5   7   2   11.76    2.84   0
   5   7   2   13.18    2.63   0
  -5  -7  -2   15.27    4.15   0
  -5   7  -2   19.66    3.22   0
  -5   7  -2    6.11    3.77   0
   5  -7   2   18.66    3.52   0
  -7  -7  -2  102.23    4.13   0
   7  -7   2   94.44    4.15   0
   7   7   2  100.75    3.54   0
   7   7   2   96.29    2.89   0
  -7   7  -2  101.48    3.25   0
   7  -7   2   96.10    3.17   0
  -7   7  -2   97.11    2.91   0
  -9   7  -2   36.09    2.81   0
  -9   7  -2   33.64    3.13   0
   9   7   2   27.12    2.66   0
   9   7   2   32.76    2.78   0
  -9  -7  -2   28.22    2.55   0
   9  -7   2   25.28    3.83   0
   9  -7   2   29.48    3.03   0
   9  -7   2   33.41    3.30   0
  -9  -7  -2   24.32    3.71   0
 -11  -7  -2   28.33    2.24   0
  11   7   2   29.39    2.33   0
  11  -7   2   32.07    2.90   0
  11  -7   2   40.15    2.17   0
  11  -7   2   43.48    2.33   0
 -11   7  -2   36.83    2.84   0
 -11  -7  -2   28.97    3.10   0
  11   7   2   30.06    2.27   0
 -13  -7  -2   52.26    2.71   0
 -13  -7  -2   58.77    2.07   0
  13   7   2   51.85    2.24   0
  13   7   2   65.69    2.18   0
  13  -7   2   58.20    2.73   0
  13  -7   2   60.32    2.59   0
 -13   7  -2   46.52    2.35   0
  13  -7   2   58.32    2.30   0
  15   7   2   14.99    2.42   0
  15  -7   2   24.62    2.02   0
  15  -7   2   17.91    2.37   0
 -15   7  -2   22.01    1.96   0
  15   7   2   16.76    2.40   0
  15  -7   2   17.96    2.23   0
 -15  -7  -2   17.75    1.84   0
 -15  -7  -2   13.28    2.15   0
  15   7   2   15.83    2.18   0
  16   8  -2   65.46    2.33   0
 -16  -8   2   70.38    2.03   0
  16  -8  -2   62.90    2.00   0
 -16   8   2   56.49    2.37   0
  16  -8  -2   56.08    2.18   0
 -14  -8   2   28.89    1.92   0
  14  -8  -2   22.60    1.82   0
  14  -8  -2   26.20    2.39   0
  14   8  -2   27.96    2.40   0
 -14   8   2   24.59    2.03   0
  12  -8  -2    0.38    1.99   0
  12   8  -2    1.45    2.50   0
 -12  -8   2   -1.52    2.43   0
 -12   8   2    5.85    2.19   0
  12  -8  -2    5.36    2.15   0
  10   8  -2   98.69    2.61   0
  10  -8  -2   94.46    2.80   0
 -10  -8   2  100.69    3.01   0
  10  -8  -2   96.51    2.49   0
 -10   8   2  104.13    3.17   0
   8   8  -2   92.01    2.88   0
  -8   8   2   92.82    2.92   0
  -8  -8   2   94.25    3.46   0
   8  -8  -2   90.51    3.18   0
  -8   8   2   92.15    3.72   0
   8  -8  -2   83.21    2.77   0
  -6  -8   2  505.87    4.00   0
   6   8  -2  504.26    4.33   0
  -6   8   2  500.63    4.26   0
   6  -8  -2  501.12    4.32   0
  -6   8   2  487.96    3.89   0
   6  -8  -2  530.21    3.83   0
  -4   8   2  108.00    2.95   0
   4  -8  -2  106.15    3.79   0
  -4   8   2  105.70    3.97   0
   4   8  -2  106.84    3.00   0
  -4  -8   2  102.24    3.16   0
  -2   8   2 1270.50    5.75   0
   2   8  -2 1293.92    9.85   0
  -2   8   2 1311.39   11.43   0
  -2  -8   2 1291.72    6.66   0
  -2   8   2 1286.36    6.38   0
   2   8  -2 1285.54    5.66   0
   2  -8  -2 1243.32    5.97   0
   0  -8   2  136.00    3.29   0
   0   8   2  126.79    4.33   0
   0   8   2  126.84    3.38   0
   0   8  -2  129.16    3.42   0
   2   8   2   18.30    3.40   0
   2   8   2   15.24    4.17   0
  -2   8  -2   13.42    3.14   0
   2   8   2   14.19    3.60   0
   2  -8   2   20.72    2.90   0
  -4   8  -2  128.07    3.51   0
   4  -8   2  142.58    3.23   0
  -4   8  -2  133.25    3.36   0
   4   8   2  140.00    3.73   0
   4   8   2  130.13    3.45   0
   6  -8   2  756.81    6.75   0
  -6   8  -2  755.78    4.81   0
  -6   8  -2  753.71    4.64   0
   6   8   2  725.03    4.43   0
  -6  -8  -2  744.18    7.24   0
   6   8   2  745.60    4.71   0
   6  -8   2  749.24    5.08   0
   8   8   2  759.18    4.32   0
   8  -8   2  771.57    6.21   0
  -8   8  -2  771.84    4.47   0
  -8  -8  -2  785.25    6.76   0
   8  -8   2  782.05    4.46   0
  -8   8  -2  784.82    4.68   0
   8   8   2  783.37    4.67   0
 -10   8  -2   24.15    2.29   0
 -10   8  -2   30.99    2.41   0
  10  -8   2   26.82    2.44   0
  10  -8   2   17.87    2.21   0
  10  -8   2   21.73    3.14   0
 -10  -8  -2   22.29    3.11   0
  10   8   2   18.31    2.82   0
  10   8   2   28.95    2.33   0
 -12  -8  -2   46.72    2.84   0
  12  -8   2   42.04    2.21   0
  12   8   2   43.79    2.23   0
  12  -8   2   40.69    3.08   0
  12  -8   2   44.09    2.41   0
  12   8   2   45.00    2.36   0
 -12   8  -2   44.06    2.61   0
  14  -8   2   55.71    2.25   0
  14   8   2   54.84    2.50   0
  14  -8   2   51.79    2.60   0
  14  -8   2   50.38    2.14   0
 -14   8  -2   58.00    2.15   0
 -14  -8  -2   47.43    2.61   0
  14   8   2   50.71    2.09   0
 -15  -9   2   65.03    2.06   0
 -15  -9   2   56.20    3.15   0
  15   9  -2   68.37    2.15   0
 -15   9   2   59.15    2.18   0
  15  -9  -2   61.93    2.16   0
  15  -9  -2   72.01    2.05   0
  13   9  -2    4.36    1.98   0
 -13  -9   2    2.60    2.01   0
  13  -9  -2   -4.03    2.00   0
  13  -9  -2    5.03    2.26   0
 -13   9   2   -0.12    2.43   0
 -11   9   2   64.21    2.42   0
 -11  -9   2   58.16    2.66   0
  11  -9  -2   64.84    2.76   0
  11   9  -2   59.08    2.34   0
  11  -9  -2   60.79    2.16   0
   9  -9  -2    5.08    2.75   0
  -9   9   2    2.90    2.42   0
   9  -9  -2    2.40    2.59   0
  -9   9   2   -1.80    3.10   0
  -9  -9   2    7.84    2.42   0
   9   9  -2    7.44    2.42   0
   7  -9  -2    7.41    3.04   0
   7   9  -2    7.05    2.59   0
  -7  -9   2    2.26    2.71   0
  -7   9   2    7.77    3.17   0
  -7   9   2    2.23    3.60   0
   7  -9  -2   10.72    3.61   0
  -5   9   2   78.63    3.87   0
   5  -9  -2   77.06    3.70   0
  -5  -9   2   75.70    3.01   0
  -5   9   2   82.47    2.86   0
   5   9  -2   81.72    2.81   0
   3   9  -2  299.96    3.93   0
  -3  -9   2  290.54    4.17   0
   3   9  -2  293.21    7.95   0
  -3   9   2  287.42    3.90   0
   3  -9  -2  282.60    3.95   0
  -3   9   2  295.98    4.35   0
   1  -9  -2   33.89    3.29   0
  -1   9   2   36.97    4.75   0
  -1   9   2   33.64    3.05   0
  -1  -9   2   37.26    2.74   0
  -1  -9   2   33.02    3.72   0
   1   9  -2   29.24    2.89   0
   1   9   2  102.84    3.97   0
   1   9   2  104.98    3.03   0
  -1   9  -2  109.33    3.29   0
   1  -9   2  107.83    3.06   0
   3   9   2  142.19    3.54   0
   3  -9   2  142.68    3.19   0
   3   9   2  137.23    3.72   0
  -3   9  -2  143.65    3.60   0
  -3   9  -2  137.77    3.38   0
   3   9   2  142.22    5.29   0
   5   9   2   13.82    2.62   0
   5  -9   2   12.81    2.93   0
  -5   9  -2   16.49    3.21   0
   5   9   2   15.16    3.50   0
  -5   9  -2    7.92    3.84   0
   7   9   2    0.01    3.07   0
   7  -9   2    2.05    3.46   0
  -7   9  -2   -1.61    2.48   0
  -7   9  -2    4.93    3.49   0
   7  -9   2   -2.91    4.01   0
   7   9   2   -7.28    3.31   0
   9  -9   2    5.16    2.42   0
  -9   9  -2   11.11    2.62   0
  -9  -9  -2    4.58    3.34   0
  -9   9  -2    4.56    2.42   0
   9   9   2    8.56    2.32   0
   9  -9   2    6.15    3.08   0
   9   9   2    6.20    2.86   0
  11   9   2    4.44    2.58   0
  11  -9   2    0.60    2.87   0
 -11  -9  -2    0.29    2.98   0
 -11   9  -2   -0.82    2.26   0
 -11   9  -2   -3.57    2.09   0
  11   9   2   -1.05    2.61   0
  11  -9   2    2.56    2.17   0
  13   9   2   -2.66    1.98   0
 -13  -9  -2    2.06    2.61   0
  13  -9   2    2.88    2.00   0
 -13   9  -2   -0.18    2.05   0
  13   9   2    5.03    1.95   0
  13  -9   2   -2.24    2.62   0
  15  -9   2    8.13    1.90   0
  15   9   2    5.84    2.43   0
 -15  -9  -2    7.09    2.51   0
 -15   9  -2    7.65    1.89   0
  15   9   2    1.83    2.15   0
 -14 -10   2   55.02    1.97   0
 -14  10   2   49.16    2.12   0
  14  10  -2   48.65    2.03   0
 -14 -10   2   50.50    4.51   0
  14 -10  -2   52.28    2.18   0
  14 -10  -2   47.65    2.32   0
  12 -10  -2    1.09    2.53   0
  12 -10  -2    6.18    2.18   0
 -12 -10   2    1.65    2.36   0
 -12  10   2    1.13    2.06   0
  12  10  -2    6.36    2.29   0
  10 -10  -2   72.69    2.36   0
 -10  10   2   68.86    2.56   0
  10 -10  -2   72.97    2.47   0
 -10 -10   2   71.32    2.36   0
 -10  10   2   72.99    2.83   0
  10  10  -2   63.34    2.39   0
   8 -10  -2    2.44    2.36   0
   8 -10  -2    0.71    3.21   0
  -8  10   2   -1.79    3.36   0
  -8  10   2    0.70    2.97   0
   8  10  -2   11.88    2.93   0
  -8 -10   2   -0.59    2.56   0
   6  10  -2  255.17    3.24   0
   6 -10  -2  255.91    3.61   0
  -6 -10   2  260.00    3.98   0
  -6  10   2  255.68    3.66   0
  -6  10   2  250.13    3.29   0
   4  10  -2    6.85    3.09   0
  -4  10   2    7.57    2.55   0
  -4 -10   2   -0.68    2.85   0
  -4  10   2    6.73    3.66   0
   4 -10  -2   -0.74    3.29   0
  -2  10   2   17.00    3.56   0
  -2  10   2   12.21    3.16   0
  -2 -10   2   12.96    3.48   0
   2  10  -2   11.66    3.28   0
   2  10  -2   12.28    4.51   0
   2 -10  -2   10.45    2.56   0
   0  10  -2    8.28    3.46   0
   0  10   2   18.30    3.21   0
   0 -10   2   15.19    3.14   0
   0  10   2   13.39    3.53   0
   0 -10   2   19.95    3.37   0
   2  10   2  494.95    5.90   0
   2 -10   2  484.93    3.96   0
   2  10   2  481.11    4.37   0
   2  10   2  493.47    4.90   0
  -2  10  -2  466.41    4.15   0
   4  10   2   13.21    3.13   0
  -4  10  -2    9.62    2.57   0
   4 -10   2   -2.00    3.49   0
  -4  10  -2    7.44    3.66   0
   4  10   2    8.95    3.56   0
   6 -10   2  445.84    6.54   0
  -6  10  -2  449.26    4.43   0
   6 -10   2  453.15    3.87   0
   6  10   2  437.99    4.09   0
  -6  10  -2  408.89    3.59   0
   6  10   2  435.02    4.27   0
   8  10   2    4.75    2.43   0
   8 -10   2   10.92    3.63   0
   8  10   2    8.55    2.55   0
  -8  10  -2   12.82    2.79   0
  -8  10  -2   10.92    3.22   0
   8 -10   2    0.93    2.58   0
  10  10   2    4.85    2.17   0
  10 -10   2    4.63    2.78   0
 -10  10  -2    0.48    2.07   0
  10  10   2   -0.12    2.79   0
 -10  10  -2    3.54    2.33   0
 -10 -10  -2    1.06    3.23   0
  10 -10   2   -4.14    3.29   0
  12 -10   2    4.96    2.91   0
 -12  10  -2   11.84    2.45   0
 -12 -10  -2    5.34    2.97   0
  12 -10   2   -2.44    2.42   0
  12  10   2    9.99    1.98   0
  12  10   2    4.93    2.59   0
  14  10   2    0.91    2.08   0
 -14 -10  -2    3.79    2.62   0
  14 -10   2    3.52    2.02   0
 -14  10  -2    7.05    2.48   0
  14  10   2   11.32    1.98   0
 -15  11   2    8.20    2.38   0
 -15 -11   2   13.78    1.78   0
  15 -11  -2    6.91    2.35   0
  15 -11  -2   15.79    1.81   0
  15  11  -2   12.40    2.25   0
 -13 -11   2   11.56    1.84   0
  13 -11  -2   14.99    1.83   0
  13  11  -2   16.86    2.23   0
  13 -11  -2    9.61    2.03   0
 -13  11   2   10.54    2.31   0
  11 -11  -2    4.56    1.96   0
 -11  11   2    8.90    2.25   0
 -11 -11   2    7.66    1.96   0
  11  11  -2    3.27    2.00   0
 -11  11   2    5.60    2.06   0
  11 -11  -2    7.27    2.22   0
   9 -11  -2   -0.23    2.27   0
  -9  11   2   -3.69    2.87   0
  -9  11   2   -0.92    2.10   0
   9  11  -2    2.24    2.47   0
  -9 -11   2    3.83    2.55   0
  -7 -11   2  291.62    3.28   0
  -7  11   2  291.51    3.61   0
   7 -11  -2  297.91    3.54   0
   7  11  -2  286.62    3.18   0
  -7  11   2  309.74    3.26   0
  -5  11   2  102.29    3.28   0
  -5  11   2   87.38    3.24   0
   5 -11  -2   95.72    3.50   0
  -5 -11   2  102.84    3.54   0
   5  11  -2  102.64    2.88   0
  -3  11   2  160.09    3.46   0
   3 -11  -2  156.57    3.54   0
  -3  11   2  155.97    3.46   0
   3  11  -2  167.52    6.85   0
  -3 -11   2  171.96    3.91   0
   3  11  -2  168.55    3.14   0
  -1 -11   2  260.36    3.23   0
  -1 -11   2  269.35    3.95   0
   1  11  -2  251.78    3.35   0
  -1  11   2  242.98    3.54   0
   1 -11  -2  254.16    3.73   0
  -1  11   2  243.56    5.19   0
   1 -11   2   70.12    2.78   0
   1  11   2   57.85    2.86   0
  -1  11  -2   63.21    3.06   0
   1 -11   2   66.38    4.28   0
   1  11   2   62.62    3.90   0
   3  11   2  365.37    4.51   0
   3  11   2  366.54    6.56   0
   3 -11   2  366.36    4.22   0
   3  11   2  365.92    4.08   0
  -3  11  -2  371.11    3.52   0
  -3  11  -2  361.42    3.89   0
  -5  11  -2  110.78    3.25   0
  -5  11  -2  113.46    3.38   0
   5 -11   2  114.57    3.59   0
   5  11   2  108.90    3.40   0
   5  11   2  118.66    3.66   0
   7 -11   2  725.50    4.16   0
   7  11   2  706.52    4.17   0
   7 -11   2  735.62    7.99   0
  -7  11  -2  710.34    4.19   0
  -7  11  -2  684.71    4.07   0
   7  11   2  722.78    4.39   0
   9  11   2    8.02    2.21   0
   9 -11   2   15.07    2.79   0
  -9  11  -2   11.03    2.44   0
   9  11   2   10.90    2.37   0
  -9  11  -2   15.47    2.41   0
   9 -11   2   15.42    3.93   0
  11  11   2    2.31    2.31   0
  11  11   2    1.05    2.65   0
  11 -11   2    7.98    3.13   0
  11 -11   2    3.46    2.48   0
 -11  11  -2   -0.76    2.20   0
 -11  11  -2   -0.47    2.40   0
  13  11   2   10.44    2.31   0
  13  11   2    8.60    2.03   0
  13 -11   2   12.79    1.97   0
 -13  11  -2    9.58    2.41   0
  14  12  -2   34.93    2.25   0
 -14 -12   2   27.49    1.90   0
 -14  12   2   36.37    2.50   0
  14 -12  -2   35.31    2.05   0
 -12  12   2  209.19    2.80   0
 -12  12   2  217.36    2.58   0
  12  12  -2  201.99    2.92   0
  12 -12  -2  196.73    3.13   0
 -12 -12   2  207.06    2.51   0
 -10  12   2  166.79    2.81   0
 -10 -12   2  174.01    2.93   0
  10 -12  -2  167.78    3.24   0
 -10  12   2  171.15    2.56   0
  10  12  -2  164.85    2.97   0
  -8  12   2   42.13    2.99   0
   8  12  -2   41.63    2.65   0
   8 -12  -2   46.61    2.90   0
  -8  12   2   39.66    2.82   0
  -8 -12   2   45.56    2.74   0
   6  12  -2  908.12    4.74   0
   6  12  -2  915.02    4.37   0
  -6 -12   2  927.06    4.93   0
  -6  12   2  886.71    4.73   0
  -6  12   2  874.83    4.32   0
   6 -12  -2  924.37    5.02   0
  -4 -12   2   87.31    3.06   0
  -4  12   2   89.18    2.77   0
   4  12  -2   91.26    2.76   0
  -4  12   2   91.96    3.77   0
   4 -12  -2   86.81    3.30   0
   2  12  -2    1.63    4.35   0
   2 -12  -2    5.10    3.09   0
  -2  12   2   -0.49    2.92   0
   2  12  -2   -2.46    3.22   0
  -2  12   2    5.06    2.57   0
  -2 -12   2    0.74    3.41   0
   0  12   2   14.35    2.70   0
   0 -12   2   13.72    2.56   0
   0  12  -2   11.80    2.79   0
   0  12   2   11.67    4.14   0
   0 -12   2    8.28    3.93   0
   2  12   2   43.12    3.82   0
   2 -12   2   42.64    4.51   0
   2  12   2   45.42    2.71   0
   2  12   2   43.95    3.68   0
   2 -12   2   38.15    3.33   0
  -2  12  -2   43.07    3.06   0
   4 -12   2  246.15    3.31   0
   4  12   2  239.52    3.60   0
   4  12   2  242.02    3.17   0
   4  12   2  248.13    3.25   0
  -4  12  -2  248.65    3.64   0
  -4  12  -2  247.97    3.98   0
   6 -12   2  119.84    6.45   0
   6  12   2  115.44    3.41   0
  -6  12  -2  114.76    3.54   0
   6  12   2  115.48    2.72   0
  -6  12  -2  110.59    2.74   0
   6 -12   2  123.53    2.86   0
  -8  12  -2   15.74    2.47   0
   8  12   2   18.56    2.61   0
   8 -12   2   13.95    2.34   0
   8  12   2   14.88    2.34   0
  -8  12  -2   21.03    2.50   0
   8 -12   2   16.71    4.95   0
 -10  12  -2  189.46    2.91   0
  10 -12   2  192.03    2.75   0
 -10  12  -2  206.11    2.80   0
  10  12   2  197.83    2.96   0
  10  12   2  191.05    2.69   0
  12 -12   2  102.99    2.33   0
  12  12   2   95.53    2.38   0
 -12  12  -2   99.43    2.27   0
  12  12   2   98.40    2.54   0
 -12  12  -2  106.25    2.76   0
  14 -12   2   66.55    2.13   0
 -14  12  -2   74.30    2.50   0
  14  12   2   73.34    2.17   0
  14  12   2   75.17    2.13   0
 -13 -13   2    2.32    2.13   0
 -13  13   2    8.95    2.42   0
  13 -13  -2    9.65    2.25   0
  13  13  -2    3.72    1.89   0
  11 -13  -2   17.06    2.00   0
  11  13  -2   15.00    2.46   0
 -11 -13   2   16.57    2.27   0
 -11  13   2   10.46    2.20   0
 -11  13   2   19.23    2.40   0
  -9  13   2   15.45    2.11   0
  -9  13   2   17.67    2.39   0
   9 -13  -2   12.16    2.23   0
  -9 -13   2    8.85    2.18   0
   9  13  -2    9.42    2.16   0
  -7 -13   2  211.50    2.72   0
   7  13  -2  227.74    3.18   0
  -7  13   2  222.96    2.76   0
   7  13  -2  222.04    2.72   0
  -7  13   2  220.09    3.08   0
   7 -13  -2  210.00    2.90   0
  -5 -13   2   16.04    2.49   0
   5  13  -2    9.85    2.47   0
  -5  13   2   11.69    2.44   0
  -5  13   2    8.55    2.75   0
   5 -13  -2   15.98    2.43   0
  -3 -13   2  310.30    4.12   0
   3  13  -2  305.53    7.70   0
  -3  13   2  297.28    4.08   0
   3  13  -2  296.44    3.28   0
  -3  13   2  300.99    3.24   0
   3 -13  -2  295.83    3.27   0
   1 -13  -2  169.56    3.43   0
  -1  13   2  161.40    3.24   0
  -1 -13   2  -21.56    1.59   0
  -1  13   2  159.33    2.96   0
   1  13  -2  160.34    3.55   0
   1 -13   2  519.73    3.75   0
   1 -13   2  514.73    5.55   0
   1  13   2  509.63    5.08   0
  -1  13  -2  497.72    3.92   0
   1  13   2  510.21    4.37   0
  -3  13  -2  251.48    3.09   0
   3  13   2  250.65    3.61   0
   3 -13   2  240.18    3.21   0
   3  13   2  248.35    4.12   0
  -3  13  -2  257.23    3.96   0
   3  13   2  251.22    6.07   0
   3 -13   2  253.77    5.58   0
   5 -13   2  696.47    4.07   0
   5  13   2  685.87    3.95   0
  -5  13  -2  696.74    4.31   0
   5  13   2  681.71    4.65   0
   5  13   2  695.40    3.98   0
  -5  13  -2  681.07    4.58   0
   7  13   2  158.29    2.71   0
  -7  13  -2  164.93    3.35   0
  -7  13  -2  160.17    2.57   0
   7  13   2  160.91    2.53   0
   7 -13   2  160.31    3.17   0
  -9  13  -2   22.08    2.24   0
   9  13   2   12.55    2.71   0
   9  13   2   20.36    1.99   0
   9 -13   2   16.45    2.17   0
  -9  13  -2   21.96    2.00   0
 -11  13  -2   56.09    2.45   0
  11  13   2   49.46    2.59   0
  11 -13   2   55.67    2.23   0
 -11  13  -2   54.56    2.67   0
  11  13   2   56.55    2.10   0
 -13  13  -2   25.29    2.40   0
  13  13   2   22.56    2.10   0
  13  13   2   24.12    2.23   0
  13 -13   2   23.08    2.05   0
 -12 -14   2  211.36    2.83   0
 -12  14   2  209.38    2.54   0
  12 -14  -2  199.51    2.66   0
 -12  14   2  215.54    3.06   0
  12  14  -2  205.42    2.53   0
 -10  14   2    5.19    2.55   0
  10 -14  -2    5.25    1.99   0
  10  14  -2    4.66    1.88   0
 -10  14   2    6.03    1.95   0
  10  14  -2    3.54    1.93   0
 -10 -14   2   -0.99    1.94   0
  -8 -14   2  665.95    3.77   0
   8  14  -2  645.34    3.71   0
   8  14  -2  670.43    3.96   0
  -8  14   2  667.57    4.01   0
   8 -14  -2  647.47    3.87   0
  -8  14   2  676.07    4.05   0
  -6 -14   2  133.40    3.01   0
  -6  14   2  129.60    2.83   0
   6  14  -2  135.47    2.54   0
  -6  14   2  131.36    2.90   0
   6  14  -2  134.13    2.52   0
   6 -14  -2  121.92    2.95   0
  -4 -14   2    1.74    2.92   0
  -4  14   2    3.38    2.56   0
  -4  14   2    2.45    2.29   0
   4  14  -2   -0.06    2.32   0
   4 -14  -2   -5.55    2.23   0
   2  14  -2  429.15    3.58   0
  -2 -14   2  459.84    4.42   0
   2  14  -2  428.28    6.06   0
  -2  14   2  435.74    3.50   0
   2 -14  -2  452.55    3.59   0
  -2  14   2  458.69    3.89   0
   0 -14   2  250.34    3.08   0
   0 -14   2  242.82    4.47   0
   0  14   2  229.66    3.30   0
   0  14  -2  240.63    3.27   0
   2 -14   2   22.72    2.49   0
  -2  14  -2   15.68    2.75   0
   2 -14   2   22.85    4.18   0
   2  14   2   20.08    3.89   0
   2  14   2   23.71    3.25   0
   2  14   2   20.32    2.45   0
   4 -14   2   58.44    5.64   0
   4  14   2   60.70    2.44   0
  -4  14  -2   61.67    2.66   0
   4 -14   2   60.39    2.46   0
   4  14   2   59.81    2.80   0
  -4  14  -2   63.04    2.82   0
   4  14   2   61.15    3.17   0
  -6  14  -2  115.89    2.78   0
   6  14   2  111.12    2.43   0
   6  14   2  114.87    2.77   0
  -6  14  -2  106.44    2.49   0
   6 -14   2  116.12    2.96   0
   6  14   2  110.03    2.72   0
  -8  14  -2   22.35    2.28   0
   8 -14   2   12.32    2.16   0
   8  14   2   13.91    2.02   0
  -8  14  -2   12.61    1.99   0
   8  14   2    7.10    2.33   0
  10  14   2    6.52    1.99   0
  10  14   2   15.97    2.05   0
 -10  14  -2    4.31    2.12   0
  10 -14   2    0.28    1.99   0
 -10  14  -2   10.05    2.34   0
 -12  14  -2   39.72    2.09   0
 -12  14  -2   26.03    2.31   0
  12  14   2   17.30    2.05   0
  12  14   2   31.00    2.11   0
  12 -14   2   26.30    2.02   0
 -13  15   2    5.68    1.90   0
  13  15  -2    0.48    1.75   0
  13 -15  -2    4.79    1.75   0
 -13  15   2    1.03    1.88   0
 -13 -15   2    3.53    1.73   0
  11  15  -2    0.23    1.80   0
 -11  15   2    3.42    2.50   0
 -11  15   2   -7.00    2.26   0
 -11 -15   2    4.64    1.76   0
  11 -15  -2   -4.63    2.16   0
  11  15  -2    3.15    2.21   0
   9  15  -2   39.35    2.07   0
  -9 -15   2   45.95    2.05   0
  -9  15   2   44.60    2.31   0
   9  15  -2   38.23    2.05   0
  -9  15   2   46.29    2.40   0
   9 -15  -2   43.91    2.40   0
  -7  15   2    2.30    2.86   0
  -7 -15   2    2.73    2.04   0
  -7  15   2   -4.48    2.04   0
   7 -15  -2    2.16    1.98   0
   7  15  -2    0.06    2.30   0
   7  15  -2    0.07    1.96   0
  -5  15   2   -2.74    2.11   0
   5 -15  -2    2.93    2.51   0
  -5  15   2    3.09    2.36   0
  -5 -15   2    0.26    2.15   0
   5  15  -2    1.69    2.11   0
  -3  15   2  449.30    3.43   0
  -3  15   2  447.05    3.69   0
   3  15  -2  451.69    8.37   0
   3  15  -2  438.45    3.39   0
  -3 -15   2  445.47    4.10   0
   3 -15  -2  445.36    3.39   0
  -1  15   2  532.78    3.86   0
  -1 -15   2  587.55    4.52   0
   1  15  -2  556.32    4.15   0
  -1  15   2  537.33    3.91   0
   1 -15   2  546.08    4.00   0
   1  15   2  529.34    3.68   0
  -1  15  -2  527.83    4.19   0
   1 -15   2  510.70    5.26   0
   3  15   2  224.90    3.67   0
   3 -15   2  249.70    2.89   0
   3  15   2  248.10    5.84   0
   3  15   2  234.15    2.92   0
  -3  15  -2  240.47    2.80   0
  -3  15  -2  248.34    3.50   0
   3 -15   2  248.15    5.74   0
   5  15   2   67.15    2.31   0
   5 -15   2   60.89    2.39   0
   5  15   2   65.51    2.25   0
  -5  15  -2   55.64    3.14   0
   5  15   2   65.66    2.52   0
  -5  15  -2   61.59    2.32   0
   7  15   2   86.06    2.24   0
  -7  15  -2   89.20    2.25   0
  -7  15  -2   81.63    2.56   0
   7  15   2   89.86    2.92   0
   7  15   2   87.95    2.26   0
   7 -15   2   90.22    2.71   0
  -9  15  -2    7.99    2.23   0
   9  15   2   11.96    2.28   0
   9  15   2   19.19    1.92   0
  -9  15  -2   11.91    2.32   0
   9 -15   2   12.20    2.01   0
   9  15   2   12.07    2.61   0
 -11  15  -2   70.95    2.41   0
 -11  15  -2   69.06    2.35   0
  11 -15   2   62.87    2.23   0
  11  15   2   61.33    2.24   0
  11  15   2   70.97    2.41   0
 -12 -16   2   15.76    2.02   0
  12  16  -2   21.34    1.85   0
 -12  16   2   25.80    2.50   0
  12  16  -2   15.55    2.21   0
  12 -16  -2   25.03    2.00   0
 -12  16   2   24.96    1.96   0
 -10  16   2   51.80    2.62   0
 -10 -16   2   46.49    1.98   0
 -10  16   2   54.01    2.04   0
  10  16  -2   52.60    2.01   0
  10  16  -2   56.49    2.29   0
  10 -16  -2   55.45    2.40   0
  -8 -16   2   28.23    1.98   0
   8  16  -2   22.29    2.27   0
  -8  16   2   20.88    1.99   0
   8  16  -2   25.02    1.92   0
  -8  16   2   22.41    2.61   0
   8 -16  -2   17.55    1.98   0
  -6 -16   2   23.28    2.45   0
   6 -16  -2   15.24    2.46   0
   6  16  -2   24.99    1.96   0
   6  16  -2   21.91    2.04   0
  -6  16   2   23.26    2.01   0
  -6  16   2   22.43    2.33   0
  -4  16   2   77.81    2.55   0
   4 -16  -2   74.11    2.24   0
  -4 -16   2   71.65    2.45   0
   4  16  -2   75.57    2.37   0
  -4  16   2   73.04    2.34   0
   2  16  -2  128.49    4.45   0
  -2  16   2  135.94    3.36   0
   2 -16  -2  134.39    2.52   0
  -2  16   2  129.81    2.48   0
   2  16  -2  128.31    2.65   0
  -2 -16   2  138.13    2.90   0
   0 -16   2   16.93    3.06   0
   0  16   2   26.32    2.30   0
   0  16  -2   27.44    2.81   0
  -2  16  -2   12.47    2.09   0
   2 -16   2   18.57    3.49   0
  -2  16  -2   10.96    2.41   0
   2  16   2   11.68    3.50   0
   2 -16   2   10.76    2.20   0
   2  16   2   12.85    2.64   0
   4 -16   2   63.29    2.33   0
   4  16   2   57.54    2.24   0
  -4  16  -2   61.22    2.98   0
   4  16   2   59.64    2.28   0
  -4  16  -2   63.35    2.16   0
   6  16   2   -0.93    2.40   0
   6 -16   2    2.53    1.92   0
   6  16   2   -0.74    2.12   0
   6  16   2    0.50    1.93   0
  -6  16  -2   -0.57    2.20   0
  -6  16  -2   -0.85    2.29   0
   8  16   2   -0.51    2.23   0
  -8  16  -2    3.01    2.54   0
   8  16   2    1.88    1.82   0
  -8  16  -2    4.82    1.89   0
   8 -16   2   -2.88    1.92   0
   8  16   2   -0.83    2.14   0
  10  16   2  188.90    2.68   0
 -10  16  -2  191.63    2.60   0
 -10  16  -2  194.91    3.01   0
  10  16   2  205.55    2.85   0
  10 -16   2  195.12    2.53   0
  10  16   2  185.56    2.55   0
  11  17  -2   27.30    2.19   0
 -11 -17   2   31.27    1.88   0
  11 -17  -2   27.03    2.19   0
  11  17  -2   30.74    1.88   0
 -11  17   2   33.74    2.40   0
 -11  17   2   26.78    1.92   0
   9  17  -2    3.42    1.83   0
   9 -17  -2    5.02    2.18   0
  -9  17   2    3.11    2.46   0
   9  17  -2    5.89    1.87   0
  -9 -17   2    1.00    1.82   0
  -9  17   2    5.72    2.16   0
  -7 -17   2   -1.08    2.20   0
   7 -17  -2    2.47    1.79   0
   7  17  -2    1.85    1.84   0
  -7  17   2    4.71    1.88   0
  -7  17   2   -4.04    2.44   0
   7  17  -2   -5.63    1.88   0
  -5 -17   2   -3.81    2.49   0
   5  17  -2    1.70    1.96   0
  -5  17   2    2.21    1.87   0
  -5  17   2    0.17    2.24   0
   5 -17  -2    1.15    2.34   0
   3 -17  -2   33.59    2.13   0
  -3  17   2   33.16    2.47   0
  -3 -17   2   28.64    2.72   0
  -3  17   2   35.17    2.56   0
   3  17  -2   29.98    2.14   0
  -1 -17   2  125.84    3.13   0
  -1  17   2  130.05    3.21   0
  -1  17   2  120.76    2.48   0
   1  17  -2  124.07    2.68   0
   1  17   2   33.30    2.27   0
  -1  17  -2   35.39    2.42   0
   1 -17   2   31.65    2.19   0
   1 -17   2   28.79    3.18   0
  -3  17  -2   34.11    2.38   0
   3  17   2   34.01    4.81   0
   3  17   2   37.36    2.57   0
   3 -17   2   38.23    2.11   0
  -3  17  -2   31.79    2.36   0
  -5  17  -2   -1.08    2.17   0
   5 -17   2   -5.31    2.30   0
   5  17   2   -2.01    2.31   0
  -5  17  -2    4.45    2.20   0
   5  17   2   -0.46    1.86   0
   7  17   2    8.26    1.87   0
  -7  17  -2   11.38    1.89   0
   7  17   2    9.09    2.31   0
   7 -17   2   12.18    1.87   0
  -7  17  -2   21.38    2.07   0
   9 -17   2   24.81    2.33   0
  -9  17  -2   23.76    2.23   0
   9  17   2   22.43    1.93   0
   9  17   2   18.32    1.97   0
  -9  17  -2   28.82    2.12   0
  10 -18  -2   99.03    2.18   0
  10  18  -2  109.97    2.22   0
 -10 -18   2   94.63    2.12   0
 -10  18   2   98.76    2.40   0
 -10  18   2   99.60    2.57   0
  10  18  -2  100.48    2.18   0
   8  18  -2   -0.89    1.78   0
  -8  18   2    0.94    2.04   0
   8 -18  -2    1.24    2.05   0
  -8 -18   2   -1.10    2.18   0
  -8  18   2   -2.66    2.01   0
   8  18  -2    0.11    1.71   0
   6  18  -2   14.83    1.90   0
   6 -18  -2   17.28    2.18   0
  -6  18   2    9.42    2.17   0
  -6 -18   2   13.82    2.31   0
  -6  18   2   19.10    2.12   0
   6  18  -2   13.46    1.88   0
  -4 -18   2   -1.28    2.31   0
   4  18  -2   -2.63    1.98   0
  -4  18   2    4.46    2.60   0
  -4  18   2   -1.56    2.25   0
   4 -18  -2    5.50    2.27   0
  -2 -18   2   18.59    2.23   0
  -2  18   2    3.37    2.45   0
  -2  18   2   13.58    2.32   0
   2  18  -2   13.67    3.70   0
   2  18  -2   12.67    2.49   0
   0  18   2    2.06    1.91   0
   0  18  -2   -1.39    2.17   0
   0  18   2    0.45    2.16   0
   0 -18   2    2.52    2.60   0
  -2  18  -2   14.39    2.26   0
  -2  18  -2   17.62    2.31   0
   2 -18   2   16.74    2.89   0
   2  18   2   16.08    3.50   0
   2 -18   2    9.45    2.03   0
   2  18   2   16.52    2.52   0
   4  18   2    9.56    2.17   0
  -4  18  -2   13.14    1.91   0
   4 -18   2   10.65    1.89   0
   4  18   2   12.75    1.92   0
  -4  18  -2   17.80    2.09   0
   6  18   2   11.64    1.79   0
  -6  18  -2    6.66    1.90   0
  -6  18  -2    7.84    2.50   0
   6  18   2   16.51    2.08   0
   6 -18   2    7.81    1.85   0
  -8  18  -2   54.42    2.27   0
  -8  18  -2   59.99    2.23   0
   8  18   2   51.08    2.40   0
   8  18   2   49.35    2.01   0
   8 -18   2   52.86    2.06   0
 -10  18  -2   25.64    1.94   0
  10  18   2   15.55    1.92   0
  10  18   2   17.89    1.87   0
   9  19  -2   23.65    1.81   0
   9  19  -2   15.02    1.87   0
  -9 -19   2   13.81    2.19   0
  -9  19   2   15.53    2.03   0
   9 -19  -2   18.82    1.79   0
  -9  19   2   21.12    1.85   0
  -7 -19   2   -0.72    2.11   0
   7 -19  -2   -0.07    1.72   0
  -7  19   2    2.39    2.42   0
   7  19  -2   -1.40    2.07   0
   7  19  -2    1.57    1.77   0
  -7  19   2    3.08    1.74   0
  -5 -19   2   46.40    2.27   0
  -5  19   2   47.25    2.64   0
  -5  19   2   48.51    2.36   0
   5 -19  -2   46.80    2.03   0
   5  19  -2   51.01    2.07   0
  -3  19   2  164.38    3.06   0
  -3 -19   2  174.51    2.84   0
  -3  19   2  166.48    2.72   0
   3 -19  -2  175.96    2.41   0
   3  19  -2  177.88    2.83   0
   1  19  -2  191.55    3.94   0
  -1  19   2  216.88    2.86   0
  -1  19   2  203.93    2.56   0
   1  19  -2  205.54    2.72   0
  -1 -19   2  200.43    3.37   0
   1  19   2  118.52    2.82   0
   1 -19   2  113.17    3.28   0
  -1  19  -2  114.30    2.41   0
  -3  19  -2  155.61    2.60   0
  -3  19  -2  147.87    2.36   0
   3  19   2  157.80    2.51   0
   3 -19   2  163.39    2.48   0
   5  19   2    1.48    1.84   0
   5 -19   2   -0.98    1.87   0
   5  19   2    0.42    2.08   0
  -5  19  -2    3.33    2.15   0
  -5  19  -2   -0.80    2.51   0
  -7  19  -2   23.52    2.44   0
  -7  19  -2   19.11    1.84   0
   7 -19   2   26.33    1.85   0
   7  19   2   20.76    1.87   0
   7  19   2   14.96    2.25   0
  -8  20   2   31.41    2.33   0
  -8 -20   2   22.44    1.85   0
   8 -20  -2   21.75    1.77   0
   8  20  -2   22.32    2.20   0
  -8  20   2   24.97    2.08   0
   8  20  -2   23.40    1.81   0
   6 -20  -2    1.01    1.74   0
  -6 -20   2   -2.56    2.06   0
  -6  20   2    2.71    2.36   0
   6  20  -2   -2.71    1.85   0
   6  20  -2   -0.44    1.75   0
  -6  20   2    4.03    1.80   0
  -4 -20   2    8.03    2.02   0
  -4  20   2   14.72    1.99   0
   4  20  -2   -2.08    1.90   0
   4 -20  -2    4.44    2.10   0
  -4  20   2    6.69    2.10   0
  -2 -20   2   48.64    2.43   0
  -2  20   2   46.89    2.30   0
   2  20  -2   47.60    4.22   0
   2  20  -2   56.72    2.16   0
  -2  20   2   48.58    1.98   0
   0 -20   2   21.14    2.46   0
   0  20  -2   24.73    2.07   0
   0  20   2   16.68    1.80   0
   0  20   2   22.72    2.08   0
   2 -20   2    5.01    2.25   0
   2  20   2    1.24    2.00   0
   2  20   2   -1.03    3.50   0
  -2  20  -2    0.96    2.13   0
  -2  20  -2    4.54    2.05   0
   4  20   2   72.90    2.09   0
   4  20   2   74.72    2.57   0
  -4  20  -2   73.74    2.39   0
  -4  20  -2   82.76    2.31   0
   4 -20   2   91.50    2.20   0
   6  20   2   34.17    1.91   0
   6 -20   2   27.68    2.12   0
  -6  20  -2   34.82    2.09   0
  -6  20  -2   32.05    2.19   0
   6  20   2   31.78    1.93   0
   5 -21  -2   69.70    2.01   0
  -5 -21   2   59.68    2.38   0
  -5  21   2   70.93    2.10   0
  -5  21   2   71.72    2.58   0
   5  21  -2   73.84    2.07   0
  -3 -21   2  134.43    2.53   0
  -3  21   2  128.16    3.00   0
  -3  21   2  130.30    2.33   0
   3  21  -2  143.39    2.38   0
   1  21  -2   60.53    3.64   0
   1  21  -2   62.47    2.23   0
  -1  21   2   67.24    2.68   0
  -1  21   2   54.37    2.01   0
   1  21   2   13.64    2.21   0
  -1  21  -2   12.29    2.08   0
   1  21   2   15.59    2.04   0
   1  21   2   17.08    3.16   0
  -1  21  -2   12.62    2.16   0
  -3  21  -2   70.34    2.09   0
   3  21   2   68.90    2.23   0
   3 -21   2   70.74    2.11   0
  -3  21  -2   76.64    2.62   0
  -5  21  -2   74.98    2.19   0
   5  21   2   66.95    2.40   0
   5  21   2   65.45    2.18   0
  -5  21  -2   66.85    2.02   0
   5 -21   2   67.70    2.37   0
  -4  22   2   14.96    1.78   0
   4  22  -2   10.09    1.86   0
  -2  22   2    6.39    2.41   0
   2  22  -2   -0.08    1.91   0
  -2  22   2    2.91    1.65   0
   0  22   2   16.27    2.03   0
   0  22   2   18.04    2.23   0
   0  22  -2   26.64    2.27   0
   0  22  -2   20.14    1.74   0
   0  22  -2   14.96    2.82   0
   2  22   2   11.95    1.95   0
   2  22   2   13.42    1.75   0
  -2  22  -2   12.21    1.81   0
  -2  22  -2    4.88    2.01   0
 -16  -1   3   19.04    1.98   0
 -16  -1   3   15.73    2.11   0
  16  -1  -3   25.67    1.81   0
 -16   1   3   20.69    1.93   0
  16   1  -3   19.25    2.36   0
  16   1  -3   21.57    1.88   0
  16  -1  -3   14.59    2.06   0
 -14  -1   3   10.68    2.54   0
  14  -1  -3   15.86    1.97   0
  14   1  -3    9.44    2.16   0
 -14   1   3   15.65    2.05   0
 -14  -1   3    7.09    2.08   0
 -14   1   3   14.12    2.45   0
  14  -1  -3    5.35    2.23   0
  14   1  -3   11.07    2.04   0
  12  -1  -3 1659.18    5.73   0
 -12  -1   3 1596.56    5.44   0
  12  -1  -3 1586.35    5.76   0
  12   1  -3 1617.19    5.40   0
  12   1  -3 1595.80    5.53   0
 -12   1   3 1592.02    5.68   0
 -12  -1   3 1601.38    5.61   0
 -12   1   3 1647.60    5.83   0
 -10  -1   3    4.75    2.80   0
  10   1  -3   17.81    2.91   0
  10  -1  -3   16.25    3.50   0
 -10   1   3   10.60    3.37   0
 -10  -1   3   12.24    3.22   0
  10  -1  -3   12.29    2.68   0
 -10   1   3    9.46    3.36   0
  -8   1   3   15.71    3.56   0
   8  -1  -3   11.59    2.67   0
   8   1  -3   14.01    3.41   0
   8  -1  -3    9.33    2.88   0
  -8  -1   3   15.68    2.64   0
  -8   1   3   15.79    3.21   0
  -8  -1   3   10.42    3.43   0
  -6   1   3    4.96    3.53   0
   6  -1  -3    7.66    2.91   0
   6   1  -3    8.83    3.71   0
  -6  -1   3    7.91    2.93   0
   6  -1  -3    8.92    3.71   0
  -6   1   3    7.03    3.71   0
  -6  -1   3    8.97    3.88   0
  -4  -1   3  366.37    5.41   0
   4  -1  -3  323.50    5.05   0
  -4   1   3  368.70    5.69   0
   4   1  -3  367.13    5.40   0
  -2   1   3  136.80    9.18   0
   2  -1  -3  137.37    9.69   0
  -2  -1   3  139.35    6.18   0
   2   1  -3   46.39    4.66   0
   0  -1  -3  149.03    5.39   0
   0   1  -3  161.03    8.40   0
   0  -1   3  151.46    5.75   0
   0   1  -3  156.80    6.68   0
   0  -1  -3  156.43    9.35   0
   0   1   3  153.67    6.56   0
   0   1   3  153.30    9.15   0
   0  -1   3  152.65    7.18   0
   0  -1  -3  146.51    9.14   0
   2   1   3 1345.37    9.01   0
  -2   1  -3 1200.35    7.13   0
   2   1   3 1237.15    7.66   0
  -2   1  -3 1351.15    8.83   0
  -2  -1  -3 1288.56    8.17   0
  -2  -1  -3 1364.90    8.90   0
   2  -1   3 1307.30    8.77   0
  -2   1  -3 1336.85   11.08   0
   2   1   3 1422.26   16.83   0
  -4  -1  -3  214.44    3.85   0
  -4   1  -3  215.26    3.94   0
  -4  -1  -3  201.02    4.38   0
   4  -1   3  203.32    3.92   0
   4   1   3  215.61    5.34   0
  -4   1  -3  212.40    4.76   0
   4   1   3  215.77    4.49   0
   4  -1   3  211.37    4.99   0
   6  -1   3  242.44    3.64   0
  -6   1  -3  249.21    3.60   0
   6  -1   3  248.10    4.20   0
   6   1   3  251.04    4.76   0
   6   1   3  247.81    3.58   0
   6   1   3  249.02    3.48   0
   6  -1   3  249.33    4.03   0
  -6  -1  -3  247.83    4.05   0
   8   1   3   51.75    3.48   0
   8  -1   3   54.32    3.37   0
  -8   1  -3   53.26    3.51   0
   8  -1   3   47.57    3.10   0
   8   1   3   51.43    3.02   0
   8   1   3   53.58    3.56   0
  -8  -1  -3   49.09    2.86   0
   8  -1   3   53.43    2.92   0
  10   1   3   99.69    3.04   0
  10   1   3   94.28    2.80   0
 -10   1  -3   98.59    3.39   0
  10  -1   3  101.09    3.57   0
  10   1   3   98.68    3.23   0
  10  -1   3  102.97    3.39   0
  10  -1   3  102.23    3.23   0
 -10  -1  -3   96.67    2.86   0
  12  -1   3   -0.45    2.43   0
  12  -1   3   -0.62    2.72   0
  12   1   3   -4.60    2.34   0
  12   1   3    0.22    2.44   0
  12  -1   3    1.93    2.68   0
 -12  -1  -3    2.89    2.59   0
  12   1   3    1.37    2.10   0
 -12   1  -3   -0.16    2.16   0
  14   1   3   13.66    2.05   0
  14   1   3   16.90    2.29   0
 -14   1  -3   17.37    2.03   0
  14  -1   3   12.96    1.89   0
  14   1   3    8.50    2.10   0
  14  -1   3    9.72    2.08   0
  14  -1   3   15.90    2.45   0
 -14  -1  -3   19.20    2.24   0
  16   1   3   23.03    2.28   0
 -16  -1  -3   28.97    1.96   0
 -16   1  -3   28.50    2.01   0
  16  -1   3   34.92    2.09   0
  16  -1   3   31.03    2.31   0
  16   1   3   28.42    2.13   0
  16   1   3   26.60    2.03   0
  16  -1   3   26.11    2.13   0
  17   2  -3   65.57    2.06   0
 -17  -2   3   67.39    2.28   0
 -17   2   3   56.99    2.55   0
  17  -2  -3   59.64    2.20   0
  17  -2  -3   62.89    2.02   0
  17   2  -3   63.65    2.10   0
  15   2  -3   61.92    2.11   0
  15   2  -3   64.58    2.17   0
 -15  -2   3   65.40    2.58   0
 -15  -2   3   62.92    2.09   0
  15  -2  -3   68.81    2.05   0
 -15   2   3   70.46    2.14   0
 -15   2   3   64.03    2.14   0
  15  -2  -3   62.83    2.20   0
 -13  -2   3  351.96    3.54   0
 -13   2   3  339.09    3.29   0
  13   2  -3  344.64    3.17   0
  13   2  -3  337.85    3.64   0
  13  -2  -3  344.18    3.35   0
  13  -2  -3  327.78    3.22   0
 -13  -2   3  340.44    3.41   0
 -13   2   3  338.79    3.08   0
  11   2  -3   77.12    3.34   0
  11  -2  -3   69.19    2.69   0
  11  -2  -3   70.00    3.44   0
 -11   2   3   72.22    2.72   0
 -11  -2   3   66.91    2.73   0
 -11  -2   3   75.66    2.64   0
 -11   2   3   67.84    2.86   0
  -9  -2   3   60.79    3.53   0
   9  -2  -3   58.17    2.84   0
  -9  -2   3   60.88    2.79   0
   9  -2  -3   70.06    3.03   0
  -9   2   3   63.03    3.54   0
   9   2  -3   59.85    3.56   0
  -9   2   3   60.09    2.88   0
  -7  -2   3  104.42    3.04   0
   7  -2  -3  106.74    3.30   0
  -7   2   3  113.78    3.67   0
   7  -2  -3  105.82    3.58   0
  -7  -2   3  110.47    3.69   0
   7   2  -3  106.11    3.18   0
  -7   2   3  104.41    3.33   0
   5   2  -3  526.97    5.12   0
   5  -2  -3  526.37    4.55   0
  -5  -2   3  531.18    4.69   0
   5  -2  -3  539.32    5.60   0
  -5   2   3  548.45    5.49   0
  -5  -2   3  535.97    4.80   0
   3  -2  -3   33.33    4.55   0
  -3   2   3   12.03    5.91   0
   3   2  -3   14.83    4.46   0
   3  -2  -3   11.75    4.68   0
  -1   2   3   56.09    7.01   0
   1  -2  -3  -31.01    2.40   0
  -1  -2   3   59.71    5.30   0
   1   2  -3   55.01    6.21   0
  -1   2   3   59.38   11.00   0
  -1  -2   3   57.67    6.02   0
   1   2  -3   57.57    5.08   0
  -1  -2  -3 9999.99   19.46   0
   3   2   3 1034.55    6.90   0
  -3  -2  -3 1027.77    6.78   0
  -3   2  -3 1037.33    6.46   0
   3  -2   3 1023.26    6.35   0
  -3  -2  -3 1004.46    6.82   0
  -3   2  -3 1060.07    7.72   0
   5   2   3    0.08    2.89   0
  -5   2  -3   -0.95    3.56   0
  -5  -2  -3   -0.63    3.55   0
   5  -2   3    0.96    3.90   0
  -5   2  -3    2.24    3.87   0
   5  -2   3    2.39    3.36   0
  -5  -2  -3    1.99    3.02   0
   5   2   3   -0.53    3.10   0
  -7   2  -3  150.16    3.32   0
   7   2   3  155.01    3.86   0
   7  -2   3  156.87    3.22   0
  -7  -2  -3  152.57    3.66   0
   7   2   3  154.43    4.01   0
   7  -2   3  156.17    3.80   0
   7  -2   3  151.62    3.28   0
   7   2   3  153.29    3.15   0
   9   2   3   12.69    2.89   0
   9   2   3   12.62    2.64   0
  -9   2  -3    4.53    2.84   0
   9  -2   3   12.39    2.58   0
   9  -2   3   13.19    3.27   0
   9  -2   3    8.59    2.98   0
   9   2   3   12.72    3.26   0
  -9  -2  -3   11.43    2.67   0
  11  -2   3    1.18    2.68   0
 -11   2  -3   -0.82    2.20   0
 -11  -2  -3   -1.87    2.65   0
  11  -2   3    3.75    2.27   0
  11   2   3   -2.26    2.55   0
  11   2   3   -0.31    2.29   0
  11   2   3    1.21    2.32   0
  11  -2   3    1.85    2.59   0
  13  -2   3    8.01    2.51   0
  13   2   3   12.17    2.00   0
  13  -2   3   12.42    2.14   0
 -13  -2  -3   11.20    1.99   0
  13   2   3    4.93    2.58   0
  13   2   3    4.51    2.20   0
 -13   2  -3    6.85    2.12   0
  13  -2   3   10.73    2.06   0
  15   2   3  152.09    2.78   0
 -15   2  -3  145.79    2.70   0
  15   2   3  150.44    2.55   0
  15  -2   3  151.11    2.91   0
 -15  -2  -3  161.12    2.38   0
  15  -2   3  145.31    2.44   0
  15   2   3  154.21    2.76   0
  15  -2   3  153.61    2.79   0
 -16  -3   3  114.61    2.61   0
  16   3  -3  110.52    2.24   0
 -16   3   3  119.27    2.27   0
 -16  -3   3  111.99    2.27   0
  16  -3  -3  120.40    2.54   0
  16  -3  -3  117.38    2.72   0
  16   3  -3  110.19    2.31   0
  14   3  -3  188.99    2.70   0
 -14   3   3  190.09    3.05   0
  14  -3  -3  184.10    2.66   0
 -14  -3   3  198.03    2.90   0
  14  -3  -3  201.81    2.86   0
 -14   3   3  196.69    2.65   0
  14   3  -3  194.25    2.90   0
 -14  -3   3  202.49    2.59   0
 -12  -3   3  109.48    2.96   0
 -12   3   3  104.68    2.98   0
  12  -3  -3  103.33    2.56   0
  12  -3  -3  103.78    2.61   0
  12   3  -3  100.69    3.15   0
 -12   3   3   98.86    2.96   0
 -12  -3   3  101.04    2.54   0
 -10  -3   3  841.60    4.54   0
 -10   3   3  857.49    5.35   0
 -10   3   3  840.34    4.59   0
 -10  -3   3  848.12    4.81   0
  10  -3  -3  872.57    4.41   0
  10  -3  -3  862.68    5.12   0
  10   3  -3  877.51    5.02   0
  -8   3   3  148.21    3.92   0
   8  -3  -3  142.91    3.47   0
  -8  -3   3  141.33    3.04   0
  -8   3   3  157.81    3.71   0
  -8  -3   3  147.93    3.76   0
   8   3  -3  156.54    3.15   0
   8  -3  -3  149.53    3.85   0
  -6   3   3  357.29    5.44   0
   6   3  -3  370.37    4.00   0
   6  -3  -3  358.36    4.31   0
  -6  -3   3  358.30    3.95   0
  -6   3   3  367.92    4.81   0
   6  -3  -3  365.01    3.78   0
  -6  -3   3  352.62    4.00   0
   4   3  -3  961.47    6.35   0
   4  -3  -3  959.79    6.76   0
   4  -3  -3  970.29    6.13   0
  -4   3   3  968.22    7.22   0
   2  -3  -3 1051.97    7.13   0
   2  -3  -3 1079.99   10.35   0
   2   3  -3 1079.84    7.86   0
  -2  -3   3 1086.99    8.61   0
   2   3  -3 1094.32    8.43   0
  -2   3   3 1076.14    7.91   0
  -2   3   3 1060.09   10.50   0
   0  -3   3 3544.03   12.97   0
   0   3  -3 3536.65   12.42   0
   0   3  -3 3530.25   12.64   0
   0   3   3 3565.56   12.34   0
   0   3   3 3695.06   15.81   0
   2  -3   3  211.52    4.59   0
   2   3   3  202.33    4.54   0
  -2   3  -3  205.29    5.00   0
  -2  -3  -3  208.64    5.00   0
  -2  -3  -3  206.31    4.96   0
   2   3   3  207.58    5.03   0
  -2   3  -3  209.42    5.39   0
  -4   3  -3 2146.86    8.80   0
   4   3   3 2116.48    7.22   0
  -4   3  -3 2122.82    7.58   0
  -4  -3  -3 2043.39    8.42   0
  -4  -3  -3 2121.21    7.96   0
   4  -3   3 2024.38    7.42   0
   4   3   3 2107.06    7.65   0
   6  -3   3  859.17    5.23   0
  -6  -3  -3  835.24    5.67   0
   6   3   3  881.17    5.13   0
  -6   3  -3  882.29    5.66   0
   6   3   3  883.64    4.88   0
  -6   3  -3  875.74    4.89   0
  -6  -3  -3  860.74    4.78   0
   6  -3   3  861.36    5.57   0
  -8   3  -3  460.06    3.87   0
   8   3   3  450.49    3.85   0
  -8  -3  -3  446.62    3.77   0
   8  -3   3  472.12    4.40   0
   8  -3   3  451.46    4.41   0
   8  -3   3  450.27    4.05   0
   8   3   3  450.14    3.77   0
 -10   3  -3   31.98    2.63   0
  10   3   3   31.99    2.61   0
  10  -3   3   24.13    3.03   0
  10   3   3   29.30    3.14   0
  10   3   3   19.49    2.97   0
 -10  -3  -3   27.04    2.90   0
  10  -3   3   31.39    3.25   0
  10  -3   3   22.24    2.85   0
 -12  -3  -3    3.70    2.05   0
  12   3   3   -2.79    2.44   0
  12   3   3   -4.58    2.27   0
  12  -3   3    5.30    2.12   0
  12  -3   3    1.51    2.23   0
  12   3   3   -3.66    2.66   0
 -12   3  -3    4.17    2.63   0
  12  -3   3   -4.43    2.40   0
  14   3   3   18.22    1.95   0
  14  -3   3   20.04    2.43   0
 -14   3  -3   26.43    2.35   0
  14  -3   3   13.67    2.19   0
  14   3   3   17.71    2.44   0
  14  -3   3   24.75    2.26   0
  14   3   3   26.01    2.09   0
 -14  -3  -3   21.33    2.34   0
  16  -3   3   29.02    2.01   0
  16   3   3   30.66    2.26   0
  16   3   3   29.82    2.01   0
 -16  -3  -3   31.80    2.34   0
  16  -3   3   28.38    2.18   0
  16   3   3   26.53    2.42   0
 -16   3  -3   31.13    1.96   0
 -16  -3  -3   25.91    2.19   0
  16  -3   3   29.54    2.36   0
  17   4  -3    1.88    1.86   0
  17  -4  -3    4.21    2.17   0
 -17   4   3    4.80    1.86   0
  17  -4  -3   -2.03    2.07   0
 -17  -4   3   -1.07    1.77   0
  17   4  -3   -0.29    1.86   0
 -17  -4   3   -2.40    2.14   0
 -15  -4   3   17.63    1.89   0
  15  -4  -3    9.52    1.87   0
 -15   4   3   13.86    2.38   0
  15  -4  -3   18.36    2.46   0
  15   4  -3   21.46    2.18   0
 -15  -4   3   12.83    2.00   0
  15   4  -3   14.65    1.98   0
  13   4  -3  272.71    3.02   0
 -13   4   3  294.41    3.62   0
 -13   4   3  284.93    3.25   0
  13  -4  -3  272.85    3.01   0
 -13  -4   3  292.99    2.97   0
 -13  -4   3  290.93    3.25   0
  13  -4  -3  287.30    3.23   0
 -11   4   3  119.29    3.23   0
 -11   4   3  124.35    3.30   0
  11   4  -3  116.71    2.82   0
  11  -4  -3  115.79    2.83   0
  11  -4  -3  120.01    2.65   0
 -11  -4   3  111.58    2.64   0
 -11  -4   3  115.48    3.23   0
  -9   4   3   59.97    3.63   0
  -9  -4   3   61.46    3.40   0
   9  -4  -3   58.04    3.10   0
  -9  -4   3   62.82    3.31   0
   9   4  -3   58.81    3.48   0
  -9   4   3   71.46    3.47   0
   9  -4  -3   56.37    2.68   0
  -7   4   3   31.64    3.49   0
   7   4  -3   29.17    3.32   0
   7  -4  -3   27.77    3.61   0
   7  -4  -3   32.09    2.63   0
  -7   4   3   32.68    3.61   0
  -7  -4   3   21.50    3.48   0
   5   4  -3 2132.86    7.47   0
   5  -4  -3 2163.03    8.65   0
  -5   4   3 2148.19    8.26   0
  -5  -4   3 2122.67    7.54   0
  -5   4   3 2140.37    7.19   0
   5  -4  -3 2144.78    7.12   0
  -3   4   3 1378.25    8.67   0
   3  -4  -3  -22.92    1.94   0
  -3  -4   3 1402.02    9.41   0
   3  -4  -3 1326.84    6.69   0
  -3   4   3 1313.90    6.75   0
   1  -4  -3  440.06    5.30   0
   1   4  -3  446.51    6.31   0
   1   4  -3  434.80    5.87   0
   1  -4  -3  457.38    6.09   0
  -1   4   3  447.17    6.01   0
  -1   4   3  437.43    7.32   0
  -1  -4   3  454.20    5.76   0
  -1   4  -3  276.34    5.56   0
   1   4   3  282.13    5.34   0
   1   4   3  280.69    5.25   0
   1  -4   3  287.74    5.56   0
   3   4   3 1570.74    6.64   0
   3   4   3 1499.06    8.12   0
   3   4   3 1533.94    7.32   0
  -3   4  -3 1575.91    7.45   0
  -3  -4  -3 1586.87    7.91   0
  -3  -4  -3 1569.71    7.36   0
   3  -4   3 1536.05    6.91   0
  -3   4  -3 1589.28    7.63   0
   5  -4   3  203.18    3.56   0
   5   4   3  206.21    3.34   0
  -5  -4  -3  220.80    3.89   0
  -5  -4  -3  206.99    3.43   0
  -5   4  -3  207.17    3.64   0
  -5   4  -3  203.23    4.10   0
   5  -4   3  198.01    3.52   0
   5   4   3  204.61    3.49   0
   7  -4   3    8.14    2.96   0
   7  -4   3    2.58    2.77   0
  -7  -4  -3    5.67    3.43   0
   7   4   3    3.83    2.78   0
  -7   4  -3    6.15    3.37   0
   7  -4   3    0.61    3.18   0
  -7   4  -3    1.84    3.00   0
  -7  -4  -3    0.90    3.20   0
   7   4   3    4.27    2.77   0
   9   4   3  225.38    3.70   0
  -9   4  -3  232.11    3.83   0
   9   4   3  229.17    3.28   0
   9  -4   3  232.03    3.87   0
  -9  -4  -3  220.75    4.02   0
   9  -4   3  221.74    3.89   0
  -9  -4  -3  232.50    3.11   0
   9  -4   3  222.13    3.19   0
  11   4   3  309.10    3.64   0
 -11   4  -3  308.15    3.05   0
  11  -4   3  306.97    3.38   0
  11  -4   3  305.35    3.09   0
 -11  -4  -3  290.90    3.70   0
 -11  -4  -3  298.40    3.05   0
  11   4   3  317.45    3.49   0
  11  -4   3  300.68    3.58   0
  11   4   3  312.40    3.06   0
  13  -4   3  492.91    3.94   0
 -13  -4  -3  447.15    3.97   0
  13  -4   3  492.20    3.82   0
  13  -4   3  471.41    3.39   0
 -13  -4  -3  484.41    3.55   0
 -13   4  -3  491.70    3.68   0
  13   4   3  468.60    3.32   0
  13   4   3  498.57    3.40   0
  13   4   3  478.94    3.92   0
  15  -4   3   52.65    2.56   0
  15  -4   3   60.54    2.36   0
 -15  -4  -3   52.07    2.33   0
  15   4   3   54.05    2.17   0
  15  -4   3   49.69    2.53   0
 -15  -4  -3   57.19    2.17   0
  15   4   3   60.52    2.48   0
 -15   4  -3   52.97    2.39   0
  15   4   3   54.98    2.25   0
  16   5  -3   26.48    2.02   0
  16   5  -3   33.56    2.02   0
  16  -5  -3   35.45    2.36   0
 -16  -5   3   34.94    2.23   0
 -16   5   3   33.99    1.95   0
 -16  -5   3   35.91    1.89   0
  16  -5  -3   32.67    1.93   0
  14  -5  -3   34.73    2.24   0
 -14   5   3   44.12    2.56   0
  14   5  -3   39.95    2.53   0
 -14  -5   3   39.45    2.01   0
  14  -5  -3   44.46    1.97   0
 -14  -5   3   39.51    2.08   0
 -12   5   3   39.45    2.80   0
 -12   5   3   42.44    2.36   0
 -12  -5   3   33.44    2.58   0
  12   5  -3   42.55    2.33   0
 -12  -5   3   39.40    2.76   0
  12  -5  -3   35.67    2.18   0
  12  -5  -3   38.55    2.92   0
  10  -5  -3   -2.06    3.27   0
 -10   5   3   -0.19    3.12   0
 -10  -5   3    1.24    2.41   0
 -10   5   3    2.41    2.69   0
  10  -5  -3    1.03    2.96   0
  10   5  -3    1.50    2.51   0
 -10  -5   3    3.99    3.19   0
   8  -5  -3   61.93    2.76   0
   8  -5  -3   56.83    3.12   0
  -8   5   3   57.97    3.68   0
   8   5  -3   57.63    2.88   0
  -8  -5   3   62.09    3.63   0
  -8   5   3   58.54    3.68   0
  -6   5   3  236.09    4.29   0
   6  -5  -3  243.23    4.33   0
  -6   5   3  237.06    3.45   0
  -6  -5   3  218.04    3.51   0
   6   5  -3  239.44    3.38   0
   6  -5  -3  235.03    3.26   0
  -6   5   3  238.34    5.21   0
   4  -5  -3  240.27    4.68   0
   4   5  -3  232.83    3.70   0
   4  -5  -3  239.41    3.66   0
  -4  -5   3  241.37    5.57   0
  -4   5   3  234.71    4.71   0
  -4  -5   3  229.29    4.55   0
  -4   5   3  228.02    3.74   0
  -2   5   3  643.46    7.13   0
  -2  -5   3  629.76    6.81   0
   2  -5  -3  -15.60    1.89   0
   2   5  -3  669.43    6.82   0
   2   5  -3  623.65    5.15   0
   2  -5  -3  639.50    5.13   0
  -2   5   3  661.00    5.74   0
   0   5   3 1027.79    7.18   0
   0  -5   3 1019.65    6.23   0
   0   5  -3  987.42    6.29   0
   0   5  -3  985.18    6.94   0
   0   5   3 1015.45    7.32   0
   2   5   3  170.80    4.25   0
   2   5   3  167.15    4.56   0
   2  -5   3  172.45    3.95   0
   2   5   3  168.71    4.07   0
  -2   5  -3  167.05    4.04   0
   4   5   3  109.42    3.85   0
   4  -5   3  113.11    4.10   0
  -4  -5  -3  -14.62    2.10   0
   4   5   3  110.63    3.81   0
  -4  -5  -3  106.45    3.21   0
  -4   5  -3  104.88    4.26   0
  -4   5  -3  101.19    3.25   0
  -6  -5  -3  -20.27    1.72   0
   6   5   3   77.58    2.89   0
   6   5   3   69.10    2.98   0
  -6   5  -3   81.22    3.24   0
  -6  -5  -3   84.03    2.85   0
   6  -5   3   80.35    3.14   0
  -6   5  -3   68.32    2.99   0
  -8   5  -3   51.82    3.00   0
   8   5   3   52.24    2.81   0
  -8   5  -3   44.36    2.86   0
  -8  -5  -3  -11.56    2.01   0
  -8  -5  -3   51.23    2.69   0
   8   5   3   49.88    3.43   0
   8  -5   3   51.01    3.55   0
   8  -5   3   49.15    3.25   0
   8  -5   3   53.51    3.37   0
  10   5   3   16.39    2.94   0
  10  -5   3   20.71    2.85   0
 -10  -5  -3   30.54    2.57   0
 -10   5  -3   19.01    2.93   0
 -10  -5  -3   23.23    2.75   0
  10   5   3   17.30    2.50   0
  10  -5   3    8.63    2.52   0
  10  -5   3   20.22    2.26   0
  12  -5   3   24.47    2.64   0
 -12  -5  -3   22.09    2.67   0
  12   5   3   27.46    2.27   0
  12  -5   3   25.89    2.31   0
  12   5   3   24.63    2.58   0
 -12  -5  -3   21.68    2.15   0
  12  -5   3   25.08    2.39   0
 -12   5  -3   22.25    2.25   0
  12   5   3   23.63    2.27   0
  14  -5   3   90.68    2.62   0
  14   5   3   89.00    2.37   0
 -14  -5  -3   82.81    2.20   0
 -14  -5  -3   76.97    2.61   0
  14   5   3   85.25    2.66   0
  14  -5   3   79.15    2.34   0
  14  -5   3   80.87    2.55   0
  14   5   3   80.75    2.36   0
 -14   5  -3   81.24    2.58   0
  16  -5   3    6.44    1.76   0
  16   5   3    6.09    1.94   0
  16   5   3    2.97    2.02   0
  16  -5   3    3.22    1.85   0
 -16  -5  -3   -2.49    1.89   0
 -16  -5  -3    1.09    2.11   0
 -16   5  -3    2.62    1.82   0
  16   5   3    2.72    2.26   0
  17  -6  -3    5.35    1.80   0
 -17  -6   3   12.94    1.77   0
  17  -6  -3    6.35    2.11   0
  17   6  -3    3.42    2.16   0
 -15   6   3   33.91    2.43   0
  15   6  -3   32.22    2.10   0
  15  -6  -3   31.03    2.08   0
 -15  -6   3   27.89    1.93   0
  15  -6  -3   32.18    1.93   0
  13  -6  -3    4.18    2.01   0
  13  -6  -3    1.61    2.70   0
 -13  -6   3   -5.56    2.53   0
 -13   6   3    5.74    2.12   0
  13   6  -3    3.36    2.52   0
 -11  -6   3    0.29    2.26   0
  11  -6  -3   -2.21    2.60   0
  11  -6  -3   -1.52    2.39   0
 -11   6   3    3.70    3.07   0
  11   6  -3   -0.53    2.34   0
 -11   6   3    5.63    2.72   0
  -9   6   3   16.79    3.44   0
  -9  -6   3   19.74    3.26   0
   9  -6  -3    7.96    2.57   0
   9   6  -3   16.00    3.18   0
   9  -6  -3   11.39    3.42   0
  -9   6   3   13.92    3.73   0
   7   6  -3  324.73    3.48   0
  -7   6   3  322.42    5.28   0
  -7   6   3  319.38    3.53   0
  -7   6   3  328.25    4.48   0
   7  -6  -3  327.60    3.48   0
  -7  -6   3  322.13    3.61   0
   7  -6  -3  336.05    4.53   0
   5  -6  -3  242.79    3.96   0
  -5  -6   3  238.46    3.58   0
  -5   6   3  250.88    3.94   0
  -5   6   3  252.00    4.55   0
  -5  -6   3  252.09    5.72   0
   5   6  -3  243.52    3.42   0
  -5   6   3  240.12    6.50   0
   5  -6  -3  244.42    3.38   0
   3   6  -3    4.02    3.03   0
   3  -6  -3    1.46    3.58   0
   3  -6  -3    5.17    2.92   0
  -3   6   3    4.20    3.68   0
  -3   6   3    8.18    3.97   0
  -1  -6   3    3.23    3.54   0
   1   6  -3    3.53    3.80   0
   1  -6  -3   10.75    3.21   0
   1   6  -3    3.60    3.02   0
  -1   6   3    2.85    2.97   0
  -1   6   3    4.90    3.73   0
   1   6   3 2841.58    9.24   0
  -1   6  -3 2805.25    9.08   0
   1   6   3 2866.38    9.74   0
   1   6   3 2768.86   10.26   0
   1  -6   3 2831.70    8.70   0
   3   6   3  143.41    4.40   0
   3  -6   3  155.82    4.22   0
  -3   6  -3  141.58    3.70   0
   3   6   3  146.78    4.04   0
  -3   6  -3  149.52    3.40   0
   3   6   3  151.86    3.88   0
   5   6   3   12.03    2.67   0
   5   6   3   12.87    3.32   0
  -5  -6  -3    9.41    3.23   0
  -5   6  -3    7.55    3.09   0
   5  -6   3   10.16    3.59   0
  -5   6  -3    7.37    2.64   0
   7   6   3    4.54    2.76   0
  -7  -6  -3    8.97    3.69   0
   7  -6   3    8.97    3.32   0
  -7   6  -3    4.77    3.32   0
  -7  -6  -3    2.54    2.61   0
   7  -6   3    9.63    3.45   0
  -7   6  -3    2.64    3.65   0
   7   6   3    3.33    2.69   0
   9   6   3  121.78    3.38   0
   9  -6   3  108.95    3.32   0
  -9   6  -3  116.20    2.98   0
   9  -6   3  112.27    3.27   0
  -9  -6  -3  127.74    3.37   0
   9   6   3  112.71    2.85   0
  -9  -6  -3  115.13    2.78   0
  -9   6  -3  111.40    3.43   0
   9  -6   3  112.53    3.42   0
 -11   6  -3  139.70    2.66   0
  11   6   3  134.87    2.63   0
  11  -6   3  137.71    3.15   0
  11  -6   3  134.58    2.57   0
 -11  -6  -3  114.93    2.76   0
  11  -6   3  128.64    3.21   0
  11   6   3  131.07    2.62   0
 -11  -6  -3  126.94    2.99   0
 -13   6  -3    0.34    2.46   0
  13  -6   3    3.04    1.88   0
 -13  -6  -3    0.30    1.94   0
  13   6   3    0.40    2.13   0
  13  -6   3   -0.24    2.49   0
  13  -6   3    4.70    2.54   0
  13   6   3   -0.63    2.39   0
  13   6   3   -2.54    2.45   0
 -13  -6  -3   -4.11    1.70   0
 -15  -6  -3   39.56    2.36   0
  15   6   3   55.97    2.14   0
  15   6   3   45.49    2.24   0
 -15  -6  -3   56.59    2.34   0
  15   6   3   43.35    2.36   0
  15  -6   3   47.10    2.14   0
  15  -6   3   53.91    2.32   0
  15  -6   3   35.66    2.60   0
 -15   6  -3   54.31    2.13   0
  16  -7  -3    3.27    1.90   0
  16  -7  -3    2.17    2.02   0
  16   7  -3    0.30    2.19   0
 -16  -7   3   -2.25    1.88   0
 -16   7   3    1.99    1.93   0
  14   7  -3    0.39    2.43   0
 -14  -7   3   -3.32    2.01   0
  14  -7  -3    1.62    1.90   0
  14  -7  -3   -3.93    2.40   0
 -14   7   3    1.63    1.96   0
  12  -7  -3   34.27    2.15   0
 -12  -7   3   30.94    2.23   0
 -12   7   3   32.00    2.33   0
  12  -7  -3   31.12    2.86   0
  12   7  -3   37.83    2.31   0
 -10  -7   3   15.18    2.48   0
  10  -7  -3   15.44    2.69   0
 -10   7   3   22.01    2.61   0
  10  -7  -3   16.89    2.80   0
  10   7  -3   17.48    2.57   0
  -8   7   3   15.35    2.72   0
  -8   7   3    5.14    3.61   0
   8  -7  -3   12.20    2.94   0
  -8  -7   3    8.51    2.76   0
   8  -7  -3    9.89    2.60   0
  -8   7   3   12.76    4.14   0
   8   7  -3   13.21    3.20   0
  -6   7   3   79.46    5.19   0
   6   7  -3   76.95    2.85   0
   6  -7  -3   79.75    3.90   0
  -6   7   3   68.68    3.25   0
  -6  -7   3   73.26    3.58   0
   6  -7  -3   78.18    3.26   0
  -6  -7   3   79.59    5.03   0
  -6   7   3   83.40    2.88   0
  -4   7   3  213.44    3.38   0
   4   7  -3  210.51    3.41   0
   4  -7  -3  209.22    4.33   0
  -4   7   3  197.37    3.92   0
   4  -7  -3  211.33    3.84   0
  -4  -7   3  198.47    3.58   0
   2   7  -3 1889.67    6.87   0
   2   7  -3 1998.10   10.14   0
   2  -7  -3 1904.58    7.98   0
  -2   7   3 1884.59    7.08   0
  -2   7   3 1976.99    8.52   0
   0   7   3    3.42    3.56   0
   0   7   3    2.66    3.46   0
   0   7  -3    1.07    3.86   0
   0  -7   3    0.55    3.64   0
  -2   7  -3  958.55    5.40   0
   2   7   3 1016.13    5.99   0
   2   7   3  984.73    5.84   0
   2   7   3 1001.15    7.33   0
   2  -7   3 1008.14    5.77   0
  -4   7  -3  672.19    4.63   0
   4   7   3  673.38    4.74   0
  -4   7  -3  676.83    4.77   0
   4  -7   3  671.92    5.00   0
   4   7   3  655.00    4.41   0
   6   7   3    9.95    2.76   0
  -6  -7  -3   12.60    3.74   0
  -6   7  -3   11.37    2.68   0
   6  -7   3   12.78    3.66   0
  -6   7  -3   16.44    3.81   0
   6   7   3   18.18    3.40   0
   8  -7   3    2.31    3.54   0
  -8   7  -3   -5.69    2.61   0
   8  -7   3   -6.31    2.93   0
  -8  -7  -3   -1.57    3.28   0
  -8   7  -3    5.78    2.87   0
  -8  -7  -3    3.56    2.46   0
   8   7   3   -0.78    2.68   0
   8   7   3    0.38    3.12   0
  10   7   3    2.36    2.37   0
  10  -7   3    1.82    2.78   0
 -10   7  -3    5.76    2.35   0
 -10  -7  -3    7.82    3.01   0
 -10  -7  -3    6.29    2.64   0
  10  -7   3    3.66    2.86   0
  10  -7   3    4.44    2.07   0
 -10   7  -3   12.37    2.58   0
  10   7   3    6.15    2.80   0
  12  -7   3    2.83    2.58   0
 -12   7  -3    1.42    2.16   0
  12   7   3   -4.75    2.09   0
 -12  -7  -3   -0.13    2.66   0
  12  -7   3   -3.69    1.90   0
  12  -7   3    0.97    2.51   0
 -12  -7  -3    3.13    1.90   0
  12   7   3   -5.09    2.49   0
  14   7   3   29.57    2.05   0
 -14   7  -3   17.06    2.06   0
  14   7   3   30.54    2.39   0
  14  -7   3   23.41    2.03   0
  14  -7   3   24.51    2.52   0
 -14  -7  -3   25.49    2.58   0
 -14  -7  -3   24.34    1.92   0
  14   7   3   30.97    2.35   0
  14  -7   3   24.68    1.89   0
  15  -8  -3   51.47    2.17   0
  15   8  -3   42.00    2.35   0
 -15   8   3   48.57    2.13   0
  15  -8  -3   52.17    1.98   0
 -15  -8   3   58.56    2.07   0
 -13  -8   3   94.12    2.26   0
  13  -8  -3   88.23    2.43   0
 -13   8   3   94.30    2.40   0
  13  -8  -3   99.74    2.17   0
  13   8  -3   87.75    2.32   0
 -11  -8   3  157.03    3.06   0
  11  -8  -3  166.12    2.51   0
 -11   8   3  163.72    2.83   0
  11  -8  -3  159.75    3.35   0
  11   8  -3  165.32    3.08   0
   9   8  -3 1075.35    4.74   0
  -9   8   3 1065.62    4.66   0
  -9   8   3 1069.97    5.42   0
   9  -8  -3 1090.65    5.60   0
  -9  -8   3 1054.64    4.65   0
   9  -8  -3 1047.27    4.56   0
   7  -8  -3  825.54    4.38   0
   7   8  -3  842.65    4.85   0
  -7  -8   3  875.30   10.55   0
  -7   8   3  820.68    4.45   0
  -7   8   3  831.66    5.45   0
   7  -8  -3  852.74    5.50   0
  -7  -8   3  835.78    4.97   0
  -5   8   3  226.20   10.86   0
  -5   8   3  216.52    3.26   0
  -5  -8   3  217.89    4.03   0
   5  -8  -3  228.32    3.22   0
   5  -8  -3  218.65    4.26   0
   5   8  -3  216.52    3.24   0
  -5   8   3  221.28    3.73   0
   3   8  -3  271.25    5.89   0
  -3  -8   3  257.68    4.27   0
   3  -8  -3  248.32    3.69   0
   3   8  -3  270.44    3.94   0
  -3   8   3  264.23    4.57   0
  -3   8   3  263.57    6.59   0
  -3   8   3  253.23    3.46   0
   1  -8  -3  243.38    4.11   0
  -1   8   3  242.81    4.71   0
  -1   8   3  241.45    4.01   0
  -1  -8   3  257.39    3.48   0
   1   8  -3  235.68    3.60   0
  -1   8   3  237.65    4.44   0
   1   8  -3  238.10    4.64   0
   1   8   3  179.83    3.44   0
   1  -8   3  178.37    3.85   0
   1   8   3  178.35    4.17   0
  -1   8  -3  178.74    3.55   0
   1   8   3  187.66    4.09   0
   3   8   3    3.32    2.74   0
   3  -8   3    2.64    2.82   0
   3   8   3    4.93    4.10   0
   3   8   3    5.07    3.04   0
  -3   8  -3    5.65    2.99   0
  -3   8  -3    4.10    3.08   0
   5  -8   3   30.20    3.03   0
   5   8   3   35.40    2.86   0
  -5   8  -3   31.90    3.13   0
   5   8   3   39.50    2.77   0
  -5   8  -3   25.92    2.65   0
   7   8   3   -0.38    2.72   0
  -7   8  -3    1.04    3.12   0
  -7   8  -3   -0.01    2.96   0
  -7  -8  -3   -1.25    3.52   0
   7  -8   3    4.38    3.14   0
   7  -8   3    6.70    2.84   0
   7   8   3   -5.16    3.12   0
   9  -8   3  291.05    3.20   0
  -9   8  -3  288.22    3.20   0
   9  -8   3  298.27    3.98   0
  -9   8  -3  289.16    3.54   0
   9   8   3  282.24    3.53   0
  -9  -8  -3  291.61    4.40   0
   9   8   3  294.51    3.12   0
 -11   8  -3   18.29    2.21   0
 -11  -8  -3   11.54    2.80   0
  11   8   3    6.58    2.14   0
  11   8   3   11.36    2.19   0
  11  -8   3    8.86    2.65   0
  11  -8   3   13.79    2.19   0
  13   8   3  141.94    2.46   0
 -13   8  -3  134.48    2.45   0
 -13  -8  -3  133.16    3.05   0
  13  -8   3  124.09    2.76   0
  13  -8   3  129.49    3.03   0
  13   8   3  136.67    2.46   0
  15  -8   3  145.36    3.26   0
  15   8   3  158.63    2.48   0
  15   8   3  150.29    2.87   0
 -15   8  -3  158.22    2.48   0
 -15  -8  -3  134.71    3.14   0
  15   8   3  160.15    2.44   0
  15  -8   3  142.17    2.45   0
  16  -9  -3  178.49    2.38   0
 -16  -9   3  175.90    2.60   0
 -16   9   3  158.81    2.45   0
  16  -9  -3  153.22    2.75   0
  16   9  -3  164.74    2.45   0
 -14  -9   3    7.20    1.90   0
  14  -9  -3    8.95    1.81   0
  14   9  -3    5.04    2.28   0
 -14   9   3    1.37    1.96   0
  14  -9  -3    4.89    2.44   0
 -12  -9   3   -4.30    2.06   0
  12   9  -3    4.00    2.06   0
  12  -9  -3    1.03    1.91   0
 -12   9   3   -2.18    2.25   0
  12  -9  -3    7.05    2.62   0
 -10  -9   3  316.74    3.42   0
  10  -9  -3  305.51    3.39   0
 -10   9   3  312.20    3.04   0
 -10  -9   3  319.98    6.84   0
  10   9  -3  323.73    3.13   0
 -10   9   3  311.05    3.71   0
  10  -9  -3  304.74    2.93   0
  -8   9   3    4.96    2.87   0
   8  -9  -3   -3.83    3.49   0
   8   9  -3    2.07    2.56   0
  -8   9   3    1.07    2.61   0
  -8  -9   3   -1.18    2.71   0
   8  -9  -3   -5.51    2.55   0
   6  -9  -3   35.56    3.71   0
  -6   9   3   32.13    3.25   0
   6   9  -3   40.66    3.17   0
  -6   9   3   23.02    3.90   0
   6  -9  -3   33.54    2.62   0
  -6  -9   3   36.46    3.41   0
   4  -9  -3  264.68    4.16   0
  -4   9   3  264.24    3.81   0
   4   9  -3  280.92    3.35   0
  -4   9   3  267.61    4.50   0
  -4  -9   3  279.47    4.09   0
  -2   9   3   35.69    4.52   0
  -2   9   3   36.33    2.64   0
   2   9  -3   37.98    2.79   0
  -2   9   3   31.11    3.18   0
   2  -9  -3   34.35    2.77   0
   2   9  -3   34.04    4.15   0
  -2  -9   3   33.69    3.68   0
   0   9  -3  285.48    3.63   0
   0   9   3  279.59    4.20   0
   0   9   3  286.85    4.84   0
   0  -9   3  286.38    3.93   0
   2  -9   3  836.77    5.09   0
   2   9   3  833.93    5.13   0
  -2   9  -3  795.56    4.75   0
   2   9   3  818.98    6.24   0
   2   9   3  809.47    4.98   0
  -4   9  -3  162.13    3.12   0
   4   9   3  154.58    3.19   0
   4  -9   3  155.76    3.85   0
   4   9   3  163.40    3.51   0
  -4   9  -3  160.02    3.39   0
   4   9   3  150.78    4.72   0
   6   9   3  205.38    3.29   0
  -6   9  -3  218.66    4.09   0
   6   9   3  210.76    3.71   0
  -6   9  -3  217.42    3.66   0
   6  -9   3  219.70    3.43   0
  -8   9  -3    3.62    2.65   0
  -8  -9  -3   -2.53    3.50   0
   8  -9   3    0.16    3.26   0
   8  -9   3   -2.21    3.10   0
  -8   9  -3   -3.69    2.31   0
   8   9   3    1.22    2.50   0
   8   9   3   -3.21    2.33   0
  10  -9   3  402.04    3.64   0
 -10   9  -3  411.98    3.77   0
 -10  -9  -3  402.99    4.97   0
  10  -9   3  394.72    4.54   0
 -10   9  -3  400.44    3.75   0
  10   9   3  391.48    3.23   0
  10   9   3  415.21    3.68   0
 -12   9  -3   34.29    2.23   0
  12   9   3   36.21    2.18   0
  12  -9   3   34.13    2.14   0
 -12  -9  -3   33.80    2.67   0
  12   9   3   35.17    2.13   0
  12  -9   3   35.19    2.55   0
  14   9   3   10.20    2.01   0
  14   9   3    8.18    2.06   0
 -14  -9  -3   10.97    2.39   0
 -14   9  -3   23.19    2.44   0
  14  -9   3    8.43    2.31   0
  14  -9   3    6.70    2.39   0
 -15 -10   3   51.68    2.25   0
  15  10  -3   57.81    2.08   0
  15 -10  -3   55.28    2.54   0
 -15 -10   3   54.81    4.40   0
 -15 -10   3   49.50    4.37   0
 -15  10   3   64.66    2.08   0
  15 -10  -3   58.30    2.03   0
 -13  10   3   47.16    2.59   0
  13 -10  -3   50.91    2.63   0
 -13 -10   3   41.08    5.40   0
  13  10  -3   45.64    2.04   0
  13 -10  -3   40.16    2.03   0
 -13 -10   3   42.77    2.01   0
 -13 -10   3   41.94    5.16   0
 -11  10   3   86.52    2.54   0
  11 -10  -3   84.86    2.67   0
  11 -10  -3   85.93    3.00   0
  11  10  -3   91.81    2.75   0
 -11 -10   3   91.11    2.31   0
  -9  10   3  334.53    3.54   0
  -9  10   3  334.41    3.84   0
   9  10  -3  330.59    3.48   0
  -9 -10   3  335.88    3.16   0
   9 -10  -3  319.98    3.07   0
   9 -10  -3  354.56    3.87   0
   7 -10  -3 1613.19    6.54   0
   7  10  -3 1601.56    5.82   0
  -7  10   3 1533.37    6.00   0
  -7  10   3 1616.59    5.78   0
   7 -10  -3 1568.38    5.39   0
  -7 -10   3 1589.36    5.57   0
   5  10  -3  499.97    4.19   0
  -5 -10   3  490.71    4.04   0
  -5  10   3  499.68    3.75   0
  -5  10   3  479.89    4.30   0
   5 -10  -3  495.28    4.18   0
  -3  10   3  717.41    5.44   0
   3  10  -3  726.85    7.64   0
  -3 -10   3  686.78    4.67   0
   3 -10  -3  710.03    5.03   0
  -3  10   3  709.54    4.64   0
   3  10  -3  694.86    4.26   0
  -3  10   3  712.31   10.03   0
  -1  10   3    9.00    3.94   0
   1  10  -3    9.59    3.56   0
  -1  10   3    9.35    2.91   0
  -1 -10   3    9.50    2.61   0
   1 -10  -3   13.31    3.18   0
  -1  10   3   10.13    2.54   0
   1  10  -3    9.72    2.75   0
   1  10   3   19.23    3.52   0
  -1  10  -3   21.69    3.65   0
   1  10   3   16.40    3.25   0
   1 -10   3   19.11    3.34   0
  -3  10  -3  120.06    3.32   0
   3  10   3  122.41    4.95   0
  -3  10  -3  114.19    2.97   0
   3  10   3  123.78    2.93   0
   3  10   3  119.31    2.89   0
   3  10   3  113.99    3.22   0
   3 -10   3  119.98    3.12   0
   5  10   3  322.07    4.09   0
   5  10   3  323.49    3.37   0
  -5  10  -3  319.32    3.45   0
  -5  10  -3  317.59    3.70   0
   5 -10   3  319.43    3.58   0
  -7  10  -3  283.99    3.59   0
  -7  10  -3  293.04    3.98   0
   7 -10   3  291.19    4.70   0
   7 -10   3  288.16    3.86   0
   7  10   3  288.48    3.31   0
   7  10   3  286.08    3.59   0
   9 -10   3   29.22    2.92   0
   9 -10   3   30.84    3.15   0
  -9  10  -3   29.61    2.27   0
  -9  10  -3   27.50    3.00   0
   9  10   3   30.91    2.24   0
   9  10   3   22.72    2.44   0
  -9 -10  -3   31.22    3.25   0
  11 -10   3  214.81    2.78   0
 -11  10  -3  223.46    2.85   0
  11 -10   3  208.80    3.80   0
 -11 -10  -3  217.30    4.31   0
 -11  10  -3  209.99    2.77   0
  11  10   3  216.50    3.07   0
  11  10   3  227.51    2.68   0
  13  10   3  141.10    2.43   0
  13  10   3  148.46    2.42   0
  13 -10   3  152.55    2.40   0
 -13 -10  -3  142.06    3.55   0
  13 -10   3  143.67    3.30   0
 -13  10  -3  149.02    2.93   0
  14 -11  -3   -2.25    1.97   0
 -14 -11   3   -0.31    1.87   0
  14  11  -3    6.01    1.93   0
  14 -11  -3    5.60    1.82   0
 -14  11   3    3.53    1.98   0
  12  11  -3    2.50    2.28   0
 -12  11   3   -3.80    2.05   0
  12 -11  -3   -2.42    2.05   0
 -12 -11   3    6.73    1.89   0
  12 -11  -3    0.47    1.83   0
  10  11  -3   86.08    2.85   0
 -10  11   3   79.91    2.68   0
  10 -11  -3   82.76    2.60   0
 -10  11   3   76.86    2.37   0
  10 -11  -3   91.31    2.26   0
 -10 -11   3   91.96    2.40   0
   8 -11  -3   -1.26    2.36   0
   8  11  -3   -2.66    2.27   0
  -8  11   3    0.25    2.25   0
  -8 -11   3    1.03    2.35   0
  -8  11   3    0.09    3.03   0
  -6 -11   3   23.93    2.83   0
  -6  11   3   26.09    2.66   0
   6  11  -3   18.95    2.58   0
   6  11  -3   25.65    2.62   0
  -6  11   3   25.81    3.03   0
   6 -11  -3   21.99    2.84   0
  -4 -11   3    5.67    2.86   0
   4  11  -3   -0.34    2.53   0
  -4  11   3    0.16    3.14   0
  -4  11   3    4.48    3.71   0
   4 -11  -3   11.31    3.23   0
   2 -11  -3   22.80    2.69   0
   2  11  -3   26.08    2.73   0
  -2  11   3   24.33    3.15   0
  -2  11   3   19.23    3.08   0
  -2 -11   3   25.62    3.67   0
  -2  11   3   20.71    4.86   0
   2  11  -3   22.30    3.97   0
   0  11   3  149.22    4.53   0
   0  11   3  162.34    3.80   0
   0  11  -3  150.37    3.24   0
   0 -11   3  158.43    3.06   0
   2  11   3  226.55    4.14   0
  -2  11  -3  233.83    3.52   0
   2  11   3  236.60    3.76   0
   2 -11   3  226.75    3.25   0
   2  11   3  230.23    4.58   0
   4  11   3 1194.73    5.44   0
   4  11   3 1121.18    8.65   0
   4  11   3 1186.49    5.44   0
  -4  11  -3 1124.49    5.05   0
   4 -11   3 1191.35    5.09   0
  -4  11  -3 1178.86    5.33   0
   4  11   3 1164.65    5.33   0
   6 -11   3    2.20    2.59   0
  -6  11  -3    0.39    2.48   0
  -6  11  -3    2.35    2.85   0
   6  11   3    1.63    2.59   0
   6  11   3    2.62    2.39   0
   8 -11   3  303.65    4.86   0
   8  11   3  297.58    3.01   0
   8 -11   3  304.22    3.50   0
  -8  11  -3  315.52    3.42   0
  -8  11  -3  304.44    3.74   0
   8  11   3  311.39    3.46   0
  10 -11   3    5.20    2.22   0
 -10  11  -3    4.84    2.14   0
 -10  11  -3    9.45    2.20   0
  10 -11   3    5.24    3.04   0
  10  11   3    6.21    2.37   0
  10  11   3    8.49    2.52   0
  12 -11   3    2.36    2.02   0
 -12  11  -3    6.56    2.29   0
  12  11   3   -1.26    2.39   0
  12 -11   3    1.44    2.89   0
  12  11   3   -1.44    1.99   0
 -12  11  -3    6.54    2.06   0
 -14  11  -3   14.87    2.01   0
  14  11   3   18.03    2.22   0
  14 -11   3   14.55    2.31   0
 -14 -11  -3   13.83    2.81   0
  14 -11   3   14.16    2.57   0
  14  11   3   16.09    1.99   0
  15  12  -3    3.48    1.80   0
  15 -12  -3    0.02    1.88   0
 -13  12   3    6.81    1.92   0
  13 -12  -3    4.46    1.97   0
 -13 -12   3   -0.00    1.83   0
  13  12  -3    4.44    1.90   0
  13 -12  -3   -0.31    1.82   0
 -11 -12   3  143.95    2.64   0
 -11  12   3  137.93    2.42   0
  11 -12  -3  146.21    2.95   0
  11  12  -3  148.47    2.37   0
 -11  12   3  141.17    2.68   0
  -9 -12   3  337.29    3.11   0
  -9  12   3  345.89    3.12   0
  -9  12   3  364.32    3.83   0
   9 -12  -3  345.26    3.32   0
   9  12  -3  358.70    3.40   0
  -7  12   3  120.37    3.10   0
  -7  12   3  114.09    2.91   0
   7  12  -3  122.34    2.61   0
   7  12  -3  124.36    2.60   0
   7 -12  -3  113.59    3.16   0
  -7 -12   3  117.46    2.71   0
  -5  12   3  120.86    2.83   0
   5 -12  -3  123.71    3.03   0
   5  12  -3  127.05    2.82   0
  -5  12   3  120.82    3.33   0
  -5 -12   3  132.74    3.04   0
  -3  12   3    1.94    2.57   0
   3  12  -3    5.40    4.66   0
   3 -12  -3    6.43    3.15   0
   3  12  -3    8.80    3.16   0
  -3 -12   3   12.85    3.46   0
  -3  12   3    7.02    3.63   0
  -1  12   3   -0.38    2.86   0
  -1 -12   3    0.45    2.60   0
  -1  12   3   -2.11    2.51   0
   1  12  -3   -0.88    3.29   0
  -1 -12   3    5.86    3.46   0
  -1  12   3   -1.27    4.34   0
   1  12   3    1.73    3.23   0
   1  12   3    5.06    3.50   0
  -1  12  -3    6.20    3.48   0
   1 -12   3    3.68    2.62   0
   3  12   3  110.14    4.35   0
   3 -12   3  103.25    3.40   0
  -3  12  -3  100.17    3.67   0
   3  12   3  106.68    3.25   0
  -3  12  -3  111.45    2.88   0
   3  12   3  109.17    3.14   0
   5  12   3  315.86    3.26   0
  -5  12  -3  321.22    3.28   0
   5 -12   3  310.31    3.83   0
   5  12   3  319.28    3.65   0
  -5  12  -3  315.62    3.98   0
   5  12   3  319.76    3.48   0
   7  12   3   33.40    2.24   0
   7 -12   3   29.49    2.37   0
  -7  12  -3   31.25    3.05   0
  -7  12  -3   28.15    2.22   0
   7 -12   3   33.97    3.84   0
   7  12   3   39.39    2.74   0
   9 -12   3   10.30    3.26   0
  -9  12  -3   23.56    2.32   0
   9 -12   3   12.29    2.29   0
   9  12   3   10.19    2.08   0
  -9  12  -3   11.09    2.01   0
   9  12   3   18.38    2.23   0
 -11  12  -3   13.21    2.28   0
  11 -12   3    2.38    2.14   0
 -11  12  -3   13.05    2.12   0
  11  12   3    9.43    2.08   0
  11  12   3    7.88    2.41   0
  11 -12   3    8.67    3.18   0
 -13  12  -3   31.90    2.47   0
  13 -12   3   26.49    2.28   0
  13  12   3   26.47    2.03   0
  13  12   3   21.93    2.05   0
  14 -13  -3   12.15    2.28   0
 -14 -13   3   11.92    1.79   0
 -14  13   3   14.62    2.00   0
  14  13  -3   13.82    1.81   0
 -12  13   3   16.76    1.92   0
  12 -13  -3   15.85    2.42   0
 -12  13   3   15.13    2.52   0
 -12 -13   3   16.51    1.99   0
  12  13  -3   18.73    1.92   0
 -10 -13   3   45.94    2.37   0
  10  13  -3   45.62    2.09   0
 -10  13   3   43.89    2.83   0
  10 -13  -3   38.12    2.28   0
 -10  13   3   36.50    2.51   0
   8  13  -3    8.79    2.15   0
  -8  13   3    0.88    2.18   0
  -8 -13   3    4.10    2.13   0
  -8  13   3    1.85    2.39   0
   8 -13  -3    5.60    2.72   0
   8  13  -3    6.25    2.56   0
   6  13  -3   32.22    2.26   0
   6 -13  -3   30.17    2.75   0
   6  13  -3   29.75    2.27   0
  -6  13   3   27.36    2.82   0
  -6  13   3   24.77    2.60   0
  -6 -13   3   31.64    2.85   0
  -4 -13   3   49.46    2.84   0
   4  13  -3   47.71    2.61   0
  -4  13   3   43.84    2.61   0
  -4  13   3   53.30    3.00   0
   4 -13  -3   51.20    2.65   0
  -2  13   3  235.03    3.12   0
   2 -13  -3  235.64    3.70   0
  -2  13   3  241.98    3.54   0
   2  13  -3  224.87    4.78   0
   2  13  -3  227.22    3.74   0
  -2 -13   3  234.55    3.95   0
   0 -13   3   23.14    2.60   0
   0  13  -3   15.98    2.78   0
   0  13   3   13.81    3.61   0
   0 -13   3   35.87    3.29   0
   0  13   3   11.59    3.29   0
   2 -13   3  542.31    3.79   0
  -2  13  -3  542.92    4.51   0
   2  13   3  524.86    5.90   0
   2  13   3  537.51    3.92   0
   2 -13   3  528.49    5.85   0
   2  13   3  538.69    4.71   0
   4 -13   3   14.21    2.47   0
  -4  13  -3   11.12    2.88   0
   4  13   3   17.21    2.30   0
   4  13   3   14.88    4.45   0
   4  13   3   13.48    2.70   0
  -4  13  -3   16.31    3.23   0
   4  13   3   14.24    3.20   0
   6  13   3  150.42    2.89   0
  -6  13  -3  149.82    3.01   0
   6 -13   3  146.29    2.65   0
   6  13   3  141.70    2.53   0
  -6  13  -3  137.75    3.23   0
   6  13   3  145.59    2.77   0
   8 -13   3   13.88    3.88   0
   8  13   3   11.98    2.14   0
  -8  13  -3   16.21    2.09   0
   8 -13   3   13.96    2.18   0
  -8  13  -3   13.06    2.35   0
   8  13   3   21.13    2.25   0
 -10  13  -3   19.63    2.36   0
  10  13   3   33.45    2.33   0
  10 -13   3   32.46    2.54   0
 -10  13  -3   34.75    2.00   0
  10  13   3   31.07    2.17   0
  10 -13   3   28.62    3.98   0
 -12  13  -3    4.30    2.30   0
  12 -13   3    3.89    1.98   0
 -12  13  -3    6.71    2.25   0
  12  13   3   -0.54    2.33   0
  12  13   3   11.08    2.01   0
 -13 -14   3   82.50    2.07   0
 -13  14   3   87.14    2.21   0
  13 -14  -3   77.00    2.45   0
  13  14  -3   80.40    2.36   0
 -11  14   3   19.11    1.89   0
 -11 -14   3   20.03    1.82   0
  11 -14  -3   23.24    2.46   0
  11  14  -3   12.31    1.88   0
  11  14  -3   15.43    1.96   0
 -11  14   3   14.78    2.16   0
  -9 -14   3   50.07    2.43   0
   9  14  -3   48.51    2.15   0
   9  14  -3   52.27    2.47   0
  -9  14   3   53.30    2.89   0
  -9  14   3   51.66    2.20   0
   9 -14  -3   43.39    2.21   0
  -7 -14   3   96.43    2.85   0
   7 -14  -3   89.10    2.55   0
  -7  14   3  104.05    2.87   0
   7  14  -3   96.31    2.35   0
   7  14  -3   99.04    2.75   0
  -7  14   3  100.41    3.07   0
  -5 -14   3  106.34    3.07   0
   5 -14  -3   96.67    2.48   0
  -5  14   3   94.06    3.17   0
   5  14  -3   97.33    2.43   0
  -5  14   3  102.38    2.85   0
  -3  14   3  612.70    3.80   0
   3 -14  -3  606.76    3.93   0
  -3  14   3  641.71    4.68   0
   3  14  -3  612.82    3.80   0
   3  14  -3  633.75    7.70   0
  -3 -14   3  618.47    4.66   0
  -1  14   3   24.01    2.85   0
  -1 -14   3   -1.06    2.57   0
   1  14  -3   24.55    2.69   0
  -1  14   3   26.65    3.30   0
   1  14   3    5.54    3.02   0
  -1  14  -3    8.98    3.28   0
   1 -14   3   12.94    2.86   0
   1  14   3    6.27    3.33   0
   1 -14   3    5.19    3.68   0
   3  14   3    9.31    2.65   0
  -3  14  -3    3.55    2.53   0
   3 -14   3    8.29    2.31   0
  -3  14  -3    8.47    2.27   0
   3  14   3    2.76    3.71   0
   3 -14   3    4.09    3.60   0
   3  14   3    3.91    2.95   0
   5  14   3    5.11    2.07   0
   5  14   3    0.93    2.52   0
  -5  14  -3    4.39    2.33   0
  -5  14  -3    2.91    2.56   0
   5 -14   3    5.04    2.17   0
   5  14   3    3.07    2.82   0
   7  14   3    1.61    2.81   0
   7 -14   3    9.02    5.69   0
   7 -14   3   10.46    2.55   0
  -7  14  -3   10.05    2.03   0
  -7  14  -3    2.53    2.35   0
   7  14   3   -1.37    2.44   0
   7  14   3   10.63    2.00   0
  -9  14  -3  130.82    2.54   0
  -9  14  -3  125.92    2.34   0
   9  14   3  128.02    2.66   0
   9 -14   3  120.39    2.49   0
   9  14   3  126.51    2.43   0
  11  14   3   49.28    2.15   0
 -11  14  -3   58.21    2.12   0
 -11  14  -3   47.07    2.26   0
  11 -14   3   47.29    2.09   0
  11  14   3   44.68    2.20   0
 -12 -15   3   68.56    1.99   0
 -12  15   3   67.58    2.29   0
  12  15  -3   76.43    2.43   0
  12 -15  -3   66.28    2.19   0
  12  15  -3   72.78    2.06   0
 -12  15   3   80.15    2.17   0
 -10 -15   3    6.14    1.84   0
  10  15  -3    8.00    1.83   0
 -10  15   3    5.38    2.12   0
  10  15  -3    5.47    2.17   0
 -10  15   3   14.44    2.28   0
  10 -15  -3    8.77    2.20   0
  -8 -15   3   46.60    2.16   0
  -8  15   3   41.53    2.47   0
   8  15  -3   39.49    2.04   0
  -8  15   3   47.13    2.53   0
   8  15  -3   45.30    2.38   0
   8 -15  -3   49.59    2.22   0
   6 -15  -3    3.72    2.51   0
  -6 -15   3    4.09    2.62   0
  -6  15   3   -2.64    2.82   0
   6  15  -3   -3.42    2.05   0
  -6  15   3   -0.93    2.06   0
  -4 -15   3  681.56    4.41   0
   4  15  -3  637.97    3.74   0
   4 -15  -3  667.10    3.93   0
  -4  15   3  664.48    3.75   0
  -4  15   3  679.87    4.18   0
  -2 -15   3    6.13    2.90   0
   2  15  -3    7.48    3.36   0
   2 -15  -3    7.69    2.18   0
  -2  15   3   -3.09    3.08   0
   2  15  -3    7.97    2.78   0
  -2  15   3   10.71    2.18   0
   0  15   3  261.56    2.90   0
   0  15  -3  266.86    3.17   0
   0 -15   3  270.56    4.20   0
   0  15   3  275.78    3.24   0
   0 -15   3  273.02    2.99   0
  -2  15  -3   15.79    2.42   0
   2  15   3   14.57    2.94   0
   2  15   3   14.01    3.22   0
   2 -15   3   12.89    2.25   0
   2  15   3   18.23    2.66   0
   2 -15   3   14.52    3.51   0
   4  15   3   33.14    2.16   0
   4 -15   3   31.39    2.21   0
  -4  15  -3   35.60    2.21   0
   4 -15   3   31.56    4.07   0
  -4  15  -3   29.72    2.47   0
   4  15   3   39.21    2.18   0
   4  15   3   27.27    2.84   0
   6 -15   3  198.55    2.75   0
  -6  15  -3  205.00    2.62   0
  -6  15  -3  203.74    2.83   0
   6  15   3  203.23    2.92   0
   6  15   3  205.21    2.56   0
   6  15   3  215.57    3.32   0
   8  15   3  144.66    2.38   0
   8  15   3  140.03    2.60   0
  -8  15  -3  136.40    2.67   0
  -8  15  -3  143.15    2.38   0
   8 -15   3  144.29    2.48   0
   8  15   3  135.35    2.35   0
  10  15   3   40.88    2.32   0
  10 -15   3   35.12    2.06   0
 -10  15  -3   35.72    2.38   0
 -10  15  -3   31.76    2.21   0
  10  15   3   35.26    2.11   0
  12 -15   3   26.85    1.93   0
  12  15   3   28.07    2.03   0
  12  15   3   30.05    1.91   0
 -11  16   3   44.39    2.24   0
 -11 -16   3   46.75    1.97   0
  11  16  -3   52.48    2.37   0
 -11  16   3   50.10    1.99   0
  11  16  -3   46.69    2.39   0
  11 -16  -3   42.48    2.08   0
  -9 -16   3    3.50    2.17   0
   9 -16  -3    1.09    1.86   0
   9  16  -3    7.57    2.21   0
   9  16  -3    6.22    1.82   0
  -9  16   3    8.45    1.88   0
  -9  16   3   -0.98    2.45   0
  -7 -16   3  106.13    2.34   0
   7  16  -3  102.49    2.32   0
  -7  16   3  104.64    2.30   0
   7  16  -3  106.93    2.22   0
   7 -16  -3   93.58    2.29   0
  -7  16   3  102.16    3.00   0
  -5 -16   3   18.60    2.09   0
   5 -16  -3   14.76    2.04   0
   5  16  -3   13.83    2.51   0
  -5  16   3   15.83    2.43   0
  -5  16   3   19.77    2.12   0
  -3 -16   3  116.49    3.07   0
  -3  16   3  129.24    3.35   0
   3 -16  -3  124.37    2.49   0
   3  16  -3  118.83    5.20   0
  -3  16   3  118.97    2.88   0
   3  16  -3  111.47    2.56   0
  -1  16   3  245.72    3.16   0
  -1 -16   3  228.90    3.24   0
   1  16  -3  220.47    4.50   0
   1  16  -3  228.15    3.40   0
  -1  16   3  219.74    2.79   0
   1 -16   3   23.65    3.04   0
  -1  16  -3   23.21    2.38   0
   1 -16   3   24.77    2.15   0
   1  16   3   12.48    2.84   0
   3 -16   3   -0.41    2.06   0
  -3  16  -3    0.10    2.06   0
   3  16   3   -1.73    2.54   0
   3 -16   3   -2.37    3.39   0
  -3  16  -3    2.33    2.30   0
   3  16   3    3.89    4.05   0
   3  16   3   -3.06    2.80   0
   5  16   3    3.79    2.20   0
  -5  16  -3    0.67    2.29   0
  -5  16  -3   -2.46    2.17   0
   5 -16   3   -8.10    2.38   0
   5  16   3   -0.82    1.99   0
   5  16   3    2.89    2.40   0
   7  16   3   56.06    2.01   0
  -7  16  -3   50.14    2.08   0
  -7  16  -3   54.02    2.31   0
   7 -16   3   55.82    2.17   0
   7  16   3   48.70    2.11   0
   7  16   3   49.61    2.21   0
  -9  16  -3   92.98    2.40   0
  -9  16  -3   95.48    2.46   0
   9  16   3   96.85    2.17   0
   9  16   3   98.66    2.20   0
   9  16   3   94.46    2.38   0
   9 -16   3   92.33    2.21   0
  11 -16   3   18.99    2.16   0
  11  16   3   17.48    1.80   0
 -11  16  -3   -1.21    2.12   0
 -11  16  -3   19.85    2.16   0
  11  16   3   21.19    2.03   0
  11  16   3   21.02    1.94   0
 -10 -17   3   28.11    1.89   0
  10 -17  -3   22.67    1.90   0
  10  17  -3   28.45    1.91   0
 -10  17   3   26.67    2.11   0
  10  17  -3   24.58    1.90   0
 -10  17   3   25.43    2.00   0
   8  17  -3   25.87    1.81   0
   8 -17  -3   10.22    2.18   0
  -8  17   3   18.13    2.31   0
  -8 -17   3   22.22    2.17   0
  -8  17   3   22.43    2.51   0
   8  17  -3   11.57    1.87   0
   6  17  -3   -3.58    1.99   0
  -6  17   3   -1.75    2.28   0
  -6  17   3    2.68    2.13   0
   6 -17  -3    1.66    1.83   0
  -6 -17   3    0.10    2.34   0
  -4 -17   3   10.48    2.49   0
   4 -17  -3    6.18    2.40   0
  -4  17   3    6.47    2.32   0
  -4  17   3    7.33    2.39   0
   4  17  -3    7.96    2.12   0
  -2 -17   3  748.82    4.62   0
   2  17  -3  753.80    4.22   0
  -2  17   3  741.29    4.29   0
   2  17  -3  741.41    6.70   0
  -2  17   3  723.89    3.87   0
   0 -17   3    9.95    2.49   0
   0  17   3   10.20    2.29   0
   0  17  -3   15.38    2.24   0
   0  17   3    9.13    2.01   0
  -2  17  -3  127.53    2.65   0
   2  17   3  135.01    2.61   0
   2  17   3  129.04    3.96   0
  -2  17  -3  132.71    2.43   0
   2 -17   3  130.30    3.83   0
   2 -17   3  139.71    2.47   0
   4 -17   3  116.98    5.85   0
   4  17   3  119.37    2.36   0
   4  17   3  123.59    2.32   0
  -4  17  -3  124.87    2.38   0
   4  17   3  115.88    3.07   0
  -4  17  -3  122.24    2.49   0
   4 -17   3  114.17    2.37   0
  -6  17  -3  161.03    2.93   0
   6  17   3  155.35    2.73   0
   6 -17   3  144.92    2.40   0
   6  17   3  151.31    2.79   0
  -6  17  -3  163.49    2.40   0
   6  17   3  145.89    3.13   0
  -8  17  -3   71.54    2.14   0
   8  17   3   67.00    2.35   0
   8  17   3   69.60    2.50   0
   8  17   3   68.22    2.64   0
  -8  17  -3   65.75    2.26   0
   8 -17   3   67.19    2.16   0
 -10  17  -3  204.12    2.94   0
  10  17   3  217.40    2.56   0
 -10  17  -3  211.72    2.64   0
  10  17   3  199.02    2.55   0
  10  17   3  187.41    2.61   0
  10 -17   3  193.51    2.50   0
  -9 -18   3   30.29    1.92   0
   9  18  -3   23.32    1.86   0
  -9  18   3   18.81    2.53   0
   9 -18  -3   21.15    1.84   0
  -9  18   3   31.59    2.30   0
   9  18  -3   27.87    1.89   0
  -7  18   3   50.11    1.98   0
  -7 -18   3   40.12    2.02   0
  -7  18   3   46.72    2.48   0
   7  18  -3   43.47    2.03   0
   7  18  -3   41.15    1.92   0
   7 -18  -3   36.95    1.96   0
   5  18  -3   69.28    2.40   0
  -5 -18   3   55.53    2.50   0
  -5  18   3   50.94    2.76   0
  -5  18   3   58.36    2.07   0
   5 -18  -3   54.92    1.99   0
  -3  18   3  139.82    2.74   0
   3  18  -3  140.50    6.07   0
  -3 -18   3  132.14    2.95   0
  -3  18   3  140.28    2.30   0
   3  18  -3  137.23    2.84   0
   1  18  -3   40.34    3.17   0
  -1 -18   3   42.41    2.55   0
  -1  18   3   47.87    2.86   0
   1  18  -3   45.17    2.33   0
  -1  18   3   55.82    2.06   0
   1 -18   3   10.03    2.90   0
   1 -18   3   17.94    2.37   0
  -1  18  -3   15.51    2.27   0
   1  18   3   10.83    2.78   0
   1  18   3   16.14    2.11   0
   1  18   3    9.85    1.99   0
   3  18   3   -1.22    3.68   0
   3  18   3   -0.33    1.98   0
   3 -18   3    2.55    2.41   0
  -3  18  -3   -2.58    2.21   0
   3 -18   3    0.52    3.29   0
  -3  18  -3   -0.78    2.22   0
  -5  18  -3    5.26    2.30   0
   5  18   3    5.96    1.91   0
   5  18   3    4.69    1.96   0
  -5  18  -3    1.19    2.11   0
   5 -18   3    2.30    1.96   0
   7  18   3    5.49    2.14   0
   7 -18   3    1.42    1.92   0
   7  18   3    4.72    1.89   0
  -7  18  -3    9.97    1.91   0
  -7  18  -3    6.51    2.44   0
   7  18   3    6.69    2.05   0
  -9  18  -3   37.56    2.04   0
   9 -18   3   39.75    1.91   0
   9  18   3   35.32    2.32   0
  -9  18  -3   36.85    2.12   0
   9  18   3   38.41    2.25   0
  -8 -19   3   10.10    2.14   0
   8  19  -3    9.47    1.75   0
   8  19  -3    6.05    2.13   0
  -8  19   3   12.87    2.05   0
  -8  19   3    9.76    1.83   0
   8 -19  -3    6.45    1.74   0
  -6 -19   3   11.53    1.79   0
   6  19  -3   14.74    2.14   0
  -6  19   3    3.73    2.52   0
   6 -19  -3   14.57    2.07   0
   6  19  -3   11.54    1.83   0
  -6  19   3    6.66    2.20   0
  -4 -19   3   20.15    2.25   0
   4 -19  -3   22.30    2.24   0
  -4  19   3   18.46    2.20   0
  -4  19   3   17.21    1.87   0
   4  19  -3   28.05    1.98   0
  -2  19   3   68.75    2.44   0
   2  19  -3   72.31    2.56   0
   2  19  -3   68.77    3.87   0
  -2 -19   3   77.85    2.46   0
  -2  19   3   66.48    2.39   0
   0 -19   3    0.07    2.34   0
   0  19  -3   -7.35    2.14   0
   0  19  -3   -1.15    2.63   0
   0  19   3   -0.11    2.20   0
   0  19   3   -1.16    1.82   0
   2 -19   3   -0.86    2.94   0
  -2  19  -3    7.95    2.03   0
   2  19   3    2.79    3.31   0
  -2  19  -3    2.11    1.92   0
   2 -19   3   -3.53    1.92   0
   2  19   3   -0.32    2.02   0
  -4  19  -3   11.28    1.95   0
   4 -19   3   12.98    2.27   0
   4  19   3   13.97    1.90   0
  -4  19  -3    8.49    2.52   0
   4  19   3   13.94    1.98   0
   6 -19   3   -2.50    1.86   0
  -6  19  -3    4.84    2.46   0
  -6  19  -3    5.95    2.19   0
   6  19   3    2.27    1.87   0
   6  19   3    2.63    1.82   0
  -8  19  -3    7.94    1.96   0
   8  19   3   14.26    2.07   0
   8 -19   3    3.58    2.13   0
  -8  19  -3    8.98    1.92   0
   8  19   3   10.43    1.79   0
  -7 -20   3    8.02    2.09   0
   7  20  -3   10.06    1.90   0
  -7  20   3    7.74    1.79   0
  -7  20   3   14.81    2.00   0
   7 -20  -3   10.75    1.73   0
   7  20  -3    9.82    1.88   0
  -5 -20   3   83.19    2.50   0
   5  20  -3   84.39    2.50   0
  -5  20   3   80.80    2.37   0
   5 -20  -3   76.23    2.13   0
  -5  20   3   86.57    2.42   0
  -3  20   3    0.14    2.55   0
  -3 -20   3    6.50    1.98   0
   3  20  -3    7.32    2.04   0
  -3  20   3    7.39    1.82   0
   1  20  -3    3.89    2.28   0
   1  20  -3    1.46    3.01   0
  -1  20   3   -0.98    2.02   0
  -1 -20   3   -1.74    2.31   0
  -1  20   3    1.72    1.78   0
   1 -20   3   50.38    2.88   0
  -1  20  -3   55.85    2.22   0
   1  20   3   60.25    2.03   0
   1  20   3   55.44    3.23   0
   1  20   3   58.73    2.26   0
   3 -20   3    5.14    2.21   0
  -3  20  -3    3.22    1.77   0
   3  20   3   13.13    2.27   0
  -3  20  -3   12.06    2.01   0
   5 -20   3    5.38    1.80   0
  -5  20  -3   -3.95    2.00   0
   5  20   3    3.48    2.19   0
  -5  20  -3    8.07    2.25   0
   5  20   3   -0.72    1.86   0
   7  20   3   19.16    1.93   0
   7 -20   3   23.24    1.82   0
   7  20   3   18.24    1.85   0
  -7  20  -3   19.29    1.92   0
  -6 -21   3   -1.94    2.08   0
   6 -21  -3    4.69    1.73   0
  -6  21   3    6.60    1.99   0
   6  21  -3   10.23    1.77   0
   6  21  -3    5.29    1.81   0
  -6  21   3    3.85    1.73   0
  -4 -21   3   10.55    2.08   0
   4  21  -3    8.15    1.97   0
  -4  21   3    9.39    1.74   0
  -4  21   3    5.06    2.41   0
  -2 -21   3   -0.58    2.24   0
  -2  21   3   -1.44    2.47   0
   2  21  -3    2.33    3.70   0
   2  21  -3   -1.83    2.28   0
  -2  21   3   -3.24    1.69   0
   0  21  -3   58.70    3.01   0
   0  21  -3   60.00    2.51   0
   0 -21   3   58.11    2.67   0
   0  21   3   57.36    2.61   0
   0  21   3   61.89    2.04   0
  -2  21  -3   34.80    2.12   0
   2  21   3   36.57    4.07   0
   2  21   3   36.12    2.07   0
   2  21   3   41.27    1.84   0
   2 -21   3   32.23    1.96   0
  -2  21  -3   36.50    1.92   0
   4 -21   3  152.99    2.61   0
  -4  21  -3  148.87    2.92   0
   4  21   3  150.66    2.34   0
  -4  21  -3  163.90    2.41   0
   4  21   3  153.92    2.82   0
  -3  22   3    7.59    2.40   0
  -3 -22   3    3.99    2.24   0
  -3  22   3    3.87    1.78   0
   3  22  -3    2.50    1.83   0
  -1  22   3   35.43    1.88   0
   1  22  -3   37.13    3.41   0
   1  22  -3   49.83    2.50   0
  -1 -22   3   36.63    2.41   0
  -1  22   3   41.23    2.48   0
  -1  22  -3   33.84    2.81   0
   1  22   3   37.91    1.88   0
  -1  22  -3   41.44    1.89   0
   1  22   3   34.53    3.17   0
   1  22   3   42.36    2.12   0
  -1  22  -3   37.72    2.11   0
 -16   0   4    3.97    2.15   0
 -16   0   4    2.52    1.93   0
  16   0  -4    7.27    1.99   0
  16   0  -4   -1.61    1.81   0
 -14   0   4   13.94    2.52   0
  14   0  -4   13.98    2.24   0
 -14   0   4   22.32    2.08   0
  14   0  -4   15.31    2.36   0
  12   0  -4  169.15    3.00   0
  12   0  -4  170.38    3.20   0
 -12   0   4  173.62    3.29   0
 -12   0   4  182.86    3.38   0
  10   0  -4  465.84    4.13   0
  10   0  -4  472.48    4.49   0
 -10   0   4  473.87    4.46   0
 -10   0   4  451.97    3.79   0
  -8   0   4  583.53    4.76   0
   8   0  -4  598.45    4.50   0
  -8   0   4  594.69    4.81   0
  -6   0   4  142.71    3.89   0
   6   0  -4  144.11    4.07   0
  -4   0   4  103.20    4.37   0
   4   0  -4    7.84    3.07   0
   2   0  -4   39.54    6.70   0
   2   0  -4   40.59    6.23   0
  -2   0   4   35.93    4.75   0
   0   0   4   95.29    6.77   0
   0   0   4   90.85    4.68   0
   0   0  -4   95.89    7.27   0
   0   0  -4   93.75    4.26   0
  -2   0  -4  327.22    5.40   0
  -2   0  -4  309.87    4.99   0
  -2   0  -4  328.00    9.39   0
   2   0   4  318.35    5.45   0
   4   0   4  277.05    5.94   0
   4   0   4  269.13    4.03   0
  -4   0  -4  249.71    3.90   0
  -4   0  -4  278.21    4.56   0
   6   0   4  353.65    3.87   0
   6   0   4  357.45    5.09   0
  -6   0  -4  369.48    3.88   0
   8   0   4 1572.71    5.78   0
   8   0   4 1617.19    7.21   0
  -8   0  -4 1640.26    6.15   0
   8   0   4 1649.32    6.20   0
  10   0   4  149.30    2.92   0
  10   0   4  147.81    3.26   0
  10   0   4  157.72    3.23   0
 -10   0  -4  153.16    2.85   0
 -12   0  -4    3.54    2.09   0
  12   0   4   -6.03    2.17   0
  12   0   4    6.01    2.23   0
  12   0   4    0.00    2.44   0
  14   0   4   25.92    2.17   0
 -14   0  -4    8.31    1.97   0
  14   0   4   21.98    2.05   0
  14   0   4   13.99    2.43   0
  16   0   4   84.35    2.19   0
 -16   0  -4  100.04    2.51   0
  16   0   4   90.75    2.59   0
  17   1  -4   32.98    1.90   0
 -17  -1   4   33.40    2.04   0
 -17   1   4   32.17    2.00   0
  17  -1  -4   35.92    2.21   0
 -17  -1   4   25.43    2.23   0
  17   1  -4   28.48    2.05   0
 -17   1   4   31.90    2.34   0
  17  -1  -4   32.75    2.09   0
 -15   1   4  122.08    2.45   0
 -15  -1   4  121.23    2.35   0
  15  -1  -4  128.48    2.59   0
 -15  -1   4  122.05    2.34   0
  15   1  -4   98.14    2.53   0
  15  -1  -4  113.18    2.86   0
  15   1  -4  121.08    2.32   0
 -15   1   4  125.57    2.68   0
  13  -1  -4  497.47    3.38   0
 -13   1   4  504.56    3.67   0
 -13   1   4  483.26    3.84   0
  13  -1  -4  485.17    3.55   0
  13   1  -4  476.39    3.91   0
  13   1  -4  516.46    3.46   0
 -13  -1   4  486.28    3.41   0
 -13  -1   4  511.45    3.93   0
  11  -1  -4   11.85    2.73   0
  11   1  -4    2.56    2.63   0
 -11  -1   4    5.41    2.42   0
 -11   1   4   10.06    3.27   0
 -11  -1   4   11.75    2.64   0
  11  -1  -4    7.68    3.04   0
 -11   1   4    5.59    3.02   0
   9  -1  -4  263.17    3.33   0
  -9  -1   4  255.02    3.86   0
  -9   1   4  267.85    4.02   0
   9  -1  -4  273.65    3.72   0
   9   1  -4  270.03    4.11   0
  -9   1   4  253.75    3.61   0
  -9  -1   4  258.07    4.04   0
  -7   1   4  555.45    4.99   0
   7   1  -4  577.39    4.91   0
   7  -1  -4  585.64    5.17   0
  -7  -1   4  570.85    4.78   0
   7  -1  -4  581.62    4.16   0
  -7   1   4  569.40    4.94   0
  -7  -1   4  558.42    4.83   0
   5  -1  -4  334.35    4.30   0
  -5  -1   4 1437.63    7.35   0
  -5   1   4 1437.05    7.77   0
   5   1  -4 1426.43    7.11   0
  -3   1   4  243.11    6.80   0
   3  -1  -4  242.83    7.08   0
   3   1  -4  251.92    5.25   0
   1   1  -4  787.53    9.53   0
  -1  -1   4  791.51    7.03   0
  -1   1   4  778.82    6.18   0
   1   1  -4  781.35    6.20   0
  -1  -1   4  783.31    9.25   0
   1  -1   4  135.59    4.33   0
   1   1   4  139.23    4.30   0
  -1  -1  -4  142.92    4.18   0
  -1   1  -4  137.55    5.36   0
  -1  -1  -4  144.82    5.22   0
   1   1   4  143.81    5.51   0
   1  -1   4  144.33    5.39   0
  -1   1  -4  138.74    4.07   0
  -3   1  -4  563.10    5.04   0
   3   1   4  583.70    5.64   0
  -3  -1  -4  544.46    4.72   0
   3   1   4  589.55    9.83   0
   3  -1   4  575.31    5.07   0
  -3  -1  -4  570.37    5.59   0
  -3   1  -4  551.87    4.73   0
  -3   1  -4  582.67    7.10   0
  -5   1  -4 2004.85    6.99   0
   5   1   4 1994.30    7.04   0
   5  -1   4 1957.23    6.90   0
   5  -1   4 1971.58    9.24   0
   5   1   4 1978.93    9.93   0
  -5  -1  -4 1895.52    7.16   0
  -5  -1  -4 1969.90    6.98   0
   7  -1   4 1250.93    5.70   0
  -7   1  -4 1267.45    5.41   0
   7   1   4 1247.33    6.90   0
   7  -1   4 1215.66    6.59   0
   7  -1   4 1254.70    5.93   0
   7   1   4 1247.39    5.92   0
  -7  -1  -4 1236.80    5.82   0
   7   1   4 1279.67    5.29   0
   9  -1   4   70.53    3.24   0
   9   1   4   63.21    3.20   0
  -9  -1  -4   58.66    3.27   0
  -9   1  -4   63.81    2.87   0
   9   1   4   60.02    2.97   0
   9  -1   4   63.62    3.24   0
   9  -1   4   64.87    3.01   0
   9   1   4   61.71    3.64   0
  11  -1   4   33.91    2.67   0
 -11   1  -4   41.36    2.77   0
  11   1   4   33.65    2.81   0
  11  -1   4   39.89    2.98   0
  11  -1   4   42.27    2.39   0
  11   1   4   50.00    2.74   0
 -11  -1  -4   40.75    2.31   0
  11   1   4   39.75    2.72   0
  13  -1   4    1.51    1.99   0
 -13  -1  -4    8.16    1.95   0
  13   1   4    6.69    2.43   0
  13  -1   4    5.98    2.57   0
  13   1   4    1.55    2.28   0
 -13   1  -4    0.41    1.99   0
  13   1   4   -0.79    2.05   0
  13  -1   4    1.88    2.19   0
  15   1   4    0.65    1.93   0
  15  -1   4    3.73    1.95   0
  15   1   4    6.57    2.24   0
  15  -1   4    1.83    2.19   0
  15  -1   4   -1.29    2.41   0
 -15  -1  -4   -2.47    2.36   0
  15   1   4    0.36    2.20   0
 -15   1  -4   -2.98    1.84   0
 -16  -2   4    3.54    1.90   0
 -16   2   4    2.61    2.29   0
 -16   2   4    4.54    1.92   0
  16   2  -4   10.08    2.27   0
 -16  -2   4    5.68    1.87   0
  16  -2  -4    3.24    1.88   0
  16  -2  -4    5.63    1.96   0
  16   2  -4    7.05    1.92   0
 -14   2   4  100.88    2.53   0
 -14  -2   4   95.03    2.41   0
 -14  -2   4   99.05    2.31   0
 -14   2   4   96.63    2.71   0
  14   2  -4  102.26    2.70   0
  14   2  -4  104.13    2.87   0
  14  -2  -4  103.14    2.32   0
  14  -2  -4   96.61    2.51   0
  12  -2  -4    7.77    2.20   0
 -12   2   4    7.88    2.68   0
 -12   2   4    3.39    2.23   0
  12  -2  -4    7.05    2.87   0
 -12  -2   4    4.69    2.12   0
  12   2  -4    6.32    2.81   0
 -12  -2   4    8.49    2.21   0
  10   2  -4  191.08    3.73   0
 -10   2   4  182.23    3.22   0
 -10   2   4  182.18    3.42   0
  10  -2  -4  183.59    3.04   0
  10  -2  -4  195.10    4.07   0
 -10  -2   4  183.36    3.06   0
 -10  -2   4  183.11    3.79   0
  -8   2   4  108.13    3.98   0
   8  -2  -4  118.67    4.00   0
   8  -2  -4  114.21    2.96   0
  -8   2   4  114.65    3.80   0
   8   2  -4  111.91    3.09   0
  -8  -2   4  117.92    3.40   0
  -8  -2   4  115.00    3.67   0
   6  -2  -4 2029.71    8.21   0
  -6   2   4 2038.42    8.15   0
  -6  -2   4 1899.25    6.81   0
  -6  -2   4 1982.55    7.59   0
   6   2  -4 2013.13    7.69   0
   6  -2  -4 1986.08    7.03   0
  -4   2   4  204.67    5.53   0
   4  -2  -4  210.68    3.80   0
   4  -2  -4  216.36    4.97   0
   4   2  -4  208.25    4.29   0
  -2   2   4  456.44   11.71   0
   2   2  -4  437.09    6.62   0
  -2  -2   4  440.17    5.16   0
   2   2  -4  446.67    5.67   0
   2  -2  -4  454.60    5.72   0
   2  -2  -4  443.41   11.64   0
   0  -2  -4  213.36    7.43   0
   0   2  -4  208.58    5.70   0
   0  -2   4  205.62    5.54   0
   0   2   4  217.90    7.93   0
   0  -2  -4  209.28    4.96   0
   0   2   4  220.68    4.58   0
   0  -2   4  209.40    5.55   0
   0   2  -4  215.31    4.55   0
  -2   2  -4 2462.76    8.53   0
  -2  -2  -4 2557.67   10.37   0
   2   2   4 2488.12    9.26   0
  -2  -2  -4 2534.52    8.92   0
   2  -2   4 2569.27    9.77   0
  -2   2  -4 2555.01   12.03   0
  -2   2  -4 2476.25    9.30   0
   2   2   4 2575.55   10.46   0
  -4   2  -4   90.61    4.24   0
  -4  -2  -4   95.61    3.37   0
  -4  -2  -4   91.64    3.92   0
   4   2   4  102.53    4.06   0
   4   2   4   98.35    5.24   0
   4  -2   4   94.27    4.11   0
  -4   2  -4   88.08    4.55   0
   6   2   4  395.36    4.19   0
  -6  -2  -4  371.76    4.39   0
   6   2   4  386.32    3.91   0
  -6  -2  -4  395.05    4.26   0
   6  -2   4  395.59    4.44   0
   6   2   4  400.35    5.30   0
  -6   2  -4  384.92    3.91   0
   6  -2   4  389.71    4.65   0
   8   2   4   21.82    3.58   0
   8  -2   4   23.62    2.94   0
   8  -2   4   24.35    2.76   0
  -8  -2  -4   23.06    3.58   0
   8   2   4   28.50    3.33   0
   8  -2   4   27.72    3.23   0
  -8  -2  -4   34.81    2.70   0
  -8   2  -4   25.40    3.44   0
   8   2   4   29.04    3.29   0
  10   2   4   13.38    2.39   0
  10  -2   4   12.04    2.32   0
 -10   2  -4   19.77    2.47   0
  10   2   4   17.08    3.03   0
  10  -2   4   17.39    3.06   0
  10   2   4   11.77    2.74   0
  10  -2   4   16.33    2.62   0
 -10  -2  -4   16.93    2.33   0
 -12   2  -4   11.80    2.11   0
  12   2   4    5.29    2.56   0
  12  -2   4    5.46    2.57   0
  12  -2   4   -2.81    2.63   0
  12   2   4    6.46    2.51   0
  12   2   4    7.27    2.22   0
  12  -2   4    8.00    2.36   0
 -12  -2  -4    3.14    2.08   0
  14   2   4   58.54    2.58   0
  14  -2   4   56.33    2.41   0
  14   2   4   60.96    2.17   0
  14  -2   4   52.38    2.67   0
 -14  -2  -4   56.80    2.31   0
  14   2   4   61.94    2.50   0
 -14  -2  -4   55.45    2.40   0
 -14   2  -4   67.28    2.14   0
  14  -2   4   59.48    2.24   0
  16   2   4   23.63    2.25   0
 -17  -3   4    6.66    2.14   0
 -17  -3   4    0.52    1.83   0
  17  -3  -4   -2.00    2.12   0
  17  -3  -4   -2.49    2.16   0
  17   3  -4   -0.70    2.22   0
 -17   3   4    2.20    2.13   0
  17   3  -4    1.96    1.88   0
 -15   3   4    4.36    2.29   0
  15   3  -4   -1.95    1.98   0
  15  -3  -4   -1.71    2.18   0
 -15   3   4    4.88    2.23   0
  15  -3  -4    3.54    1.98   0
 -15  -3   4    1.04    1.92   0
  15   3  -4    0.02    1.87   0
 -15  -3   4    1.89    2.23   0
 -13  -3   4   12.21    2.02   0
 -13   3   4   14.80    2.64   0
  13   3  -4   18.11    2.51   0
 -13  -3   4   14.15    2.55   0
  13  -3  -4   15.37    2.08   0
  13  -3  -4   16.47    2.22   0
 -13   3   4   11.22    2.57   0
 -11  -3   4   72.26    2.56   0
 -11   3   4   79.44    3.23   0
  11  -3  -4   79.07    3.07   0
  11  -3  -4   73.58    3.41   0
  11   3  -4   74.57    3.14   0
 -11  -3   4   74.74    3.23   0
 -11   3   4   78.97    3.20   0
  -9   3   4  654.53    5.14   0
   9  -3  -4  645.28    4.04   0
   9  -3  -4  648.11    5.03   0
  -9  -3   4  624.18    4.68   0
  -9  -3   4  627.37    4.58   0
  -9   3   4  649.86    4.44   0
   9   3  -4  654.64    4.77   0
  -7   3   4    2.62    2.83   0
  -7  -3   4    0.81    2.85   0
  -7   3   4   -0.29    3.59   0
  -7  -3   4    2.08    3.03   0
   7  -3  -4    0.82    2.94   0
   7   3  -4    8.31    3.12   0
   7  -3  -4   -3.54    2.59   0
  -5   3   4   20.92    3.83   0
   5  -3  -4   25.18    3.00   0
   5   3  -4   23.16    3.45   0
   5  -3  -4  -24.22    2.44   0
   3  -3  -4   -2.82    3.70   0
   3  -3  -4    2.58    5.47   0
  -3   3   4    0.77    5.50   0
  -3  -3   4    0.79    3.80   0
  -1   3   4   78.09    6.95   0
   1   3  -4   79.01    3.82   0
  -1  -3   4   81.26    4.50   0
  -1   3   4   81.53    3.84   0
  -1  -3   4   84.27    3.97   0
   1  -3  -4  -16.16    2.57   0
  -1   3   4   79.73    4.55   0
   1   3  -4   80.75    4.69   0
   1   3   4 4898.59   15.63   0
   1   3   4 4812.11   12.20   0
  -1  -3  -4 4816.58   12.07   0
   1  -3   4 4891.11   13.36   0
  -1   3  -4 4877.66   13.22   0
  -1   3  -4 4583.33   11.47   0
   3   3   4   59.08    3.87   0
  -3  -3  -4   55.55    3.84   0
  -3   3  -4   53.84    4.35   0
   3   3   4   49.27    4.02   0
  -3  -3  -4   56.65    3.76   0
  -3   3  -4   57.58    3.81   0
   3  -3   4   56.49    3.57   0
   5   3   4  303.58    4.13   0
  -5   3  -4  311.74    4.42   0
  -5  -3  -4  303.83    4.30   0
  -5   3  -4  303.94    4.83   0
  -5  -3  -4  309.73    3.70   0
   5   3   4  312.47    4.26   0
   5  -3   4  300.17    3.81   0
   7  -3   4  302.98    3.62   0
   7   3   4  304.53    3.96   0
  -7   3  -4  301.04    3.64   0
   7   3   4  296.35    3.65   0
  -7  -3  -4  304.46    4.03   0
   7  -3   4  296.98    3.66   0
  -7  -3  -4  291.46    4.19   0
   7  -3   4  308.99    4.19   0
   7   3   4  303.47    4.52   0
  -9   3  -4  163.66    3.65   0
   9   3   4  159.82    2.99   0
   9  -3   4  154.41    3.13   0
  -9  -3  -4  150.11    3.35   0
   9  -3   4  150.39    3.32   0
   9  -3   4  153.71    3.17   0
   9   3   4  163.68    3.72   0
   9   3   4  159.15    3.07   0
  -9  -3  -4  143.46    3.16   0
  11  -3   4   21.92    2.18   0
 -11  -3  -4   27.59    2.74   0
 -11   3  -4   28.21    2.35   0
  11  -3   4   24.27    2.71   0
  11   3   4   20.82    2.76   0
 -11  -3  -4   25.02    2.21   0
  11   3   4   14.58    2.38   0
  11  -3   4   22.99    3.00   0
  11   3   4   22.70    2.54   0
  13   3   4   -0.54    2.39   0
  13  -3   4   -0.73    2.38   0
  13   3   4    4.03    2.12   0
 -13  -3  -4    5.47    1.91   0
 -13  -3  -4    1.42    2.23   0
  13  -3   4   -1.17    2.60   0
  13   3   4   -1.17    1.97   0
  13  -3   4    2.09    2.26   0
 -13   3  -4   -2.07    2.05   0
 -15  -3  -4   65.94    2.46   0
  15   3   4   75.50    2.52   0
 -15  -3  -4   79.29    2.12   0
  15   3   4   79.16    2.27   0
  15  -3   4   78.37    2.25   0
  15  -3   4   76.82    2.50   0
 -15   3  -4   74.91    2.20   0
  15   3   4   80.26    2.61   0
  15  -3   4   71.47    2.64   0
 -16  -4   4    2.48    1.93   0
  16  -4  -4    6.92    1.82   0
  16   4  -4    7.44    2.22   0
  16   4  -4    7.03    1.96   0
 -16  -4   4    2.80    2.14   0
  16  -4  -4    1.47    2.33   0
 -16   4   4   14.37    1.89   0
 -14   4   4   25.56    2.43   0
  14   4  -4   20.83    2.56   0
  14  -4  -4   25.62    1.98   0
 -14  -4   4   25.63    2.02   0
  14  -4  -4   22.46    2.53   0
 -14  -4   4   25.73    2.26   0
 -14   4   4   32.42    2.03   0
  12   4  -4   -2.50    2.70   0
 -12   4   4    4.58    2.64   0
  12  -4  -4    1.32    2.06   0
  12  -4  -4    8.50    2.87   0
 -12  -4   4    0.50    2.51   0
 -12   4   4   -1.95    2.29   0
 -12  -4   4    2.38    2.15   0
 -10   4   4  222.87    4.06   0
 -10  -4   4  214.93    3.56   0
 -10   4   4  218.87    3.39   0
  10  -4  -4  220.58    3.54   0
 -10  -4   4  216.29    3.25   0
  10   4  -4  229.66    3.80   0
  10  -4  -4  215.74    3.10   0
   8   4  -4   19.54    2.70   0
  -8   4   4    9.35    3.57   0
  -8  -4   4   17.83    3.41   0
   8  -4  -4   11.07    2.68   0
   8  -4  -4   19.09    3.72   0
  -8   4   4   17.59    3.65   0
  -6  -4   4  182.31    3.42   0
  -6   4   4  202.21    4.31   0
   6  -4  -4  197.10    4.42   0
   6  -4  -4  192.55    3.71   0
   6   4  -4  197.56    3.84   0
   4  -4  -4 1261.45    6.42   0
   4  -4  -4 1223.09    7.84   0
  -4   4   4 1239.27    7.90   0
  -4  -4   4 1243.58    7.44   0
   4   4  -4 1229.66    6.54   0
  -4   4   4 1240.74    6.47   0
  -2   4   4  908.21    6.49   0
  -2  -4   4  904.33    6.76   0
   2  -4  -4  912.07    6.44   0
   2   4  -4  915.72    6.70   0
   2  -4  -4  872.02    8.48   0
   2   4  -4  883.05    6.38   0
  -2   4   4  885.67    8.95   0
   0   4  -4   16.62    4.24   0
   0  -4   4   14.85    4.03   0
   0   4   4   14.64    4.42   0
   0   4   4   16.44    4.61   0
   0   4   4   15.19    3.32   0
   0   4   4   16.19    4.42   0
   0   4  -4   14.08    3.39   0
   2   4   4  815.23    6.15   0
  -2  -4  -4  838.35    6.06   0
  -2   4  -4  849.66    5.72   0
   2  -4   4  848.85    5.69   0
   2   4   4  836.96    6.25   0
   4   4   4 4364.40    9.33   0
  -4  -4  -4 4254.28   11.16   0
  -4   4  -4 4382.32   10.13   0
   4  -4   4 4252.68    9.76   0
  -4  -4  -4 4321.45   10.44   0
  -4   4  -4 4395.97   11.56   0
   4   4   4 4438.36   10.33   0
   6   4   4   24.52    2.89   0
   6   4   4   32.96    2.75   0
  -6  -4  -4   26.99    3.61   0
  -6   4  -4   26.73    3.47   0
  -6  -4  -4   26.19    3.27   0
   6  -4   4   26.38    2.97   0
  -6   4  -4   30.96    3.71   0
   8   4   4   26.85    2.79   0
   8   4   4   31.96    3.20   0
  -8  -4  -4   31.86    3.08   0
   8  -4   4   24.96    3.35   0
  -8   4  -4   26.73    3.59   0
  -8  -4  -4   31.56    3.35   0
   8  -4   4   32.39    2.94   0
   8  -4   4   34.08    3.15   0
  10  -4   4    2.03    2.23   0
  10   4   4    3.43    2.33   0
 -10  -4  -4    3.78    2.21   0
  10  -4   4   -0.10    2.10   0
 -10  -4  -4   -0.89    2.69   0
  10   4   4   -2.65    2.65   0
 -10   4  -4   -0.68    2.32   0
  10  -4   4   -6.16    2.41   0
  10   4   4    7.35    2.73   0
  12   4   4   46.04    2.26   0
 -12  -4  -4   40.31    2.67   0
 -12  -4  -4   41.95    2.47   0
  12  -4   4   45.63    2.67   0
  12  -4   4   51.80    2.28   0
  12   4   4   48.50    2.32   0
  12  -4   4   46.69    2.78   0
 -12   4  -4   44.08    2.28   0
  12   4   4   42.60    2.74   0
  14   4   4   38.36    2.53   0
  14   4   4   45.54    2.50   0
 -14  -4  -4   42.43    2.34   0
  14  -4   4   31.46    2.55   0
  14  -4   4   45.65    2.11   0
  14   4   4   42.17    2.75   0
 -14  -4  -4   35.26    2.32   0
  14  -4   4   47.05    2.37   0
 -14   4  -4   43.33    2.10   0
 -17  -5   4   39.01    1.97   0
  17   5  -4   21.48    1.99   0
  17  -5  -4   31.39    1.94   0
 -17   5   4   29.06    1.97   0
  17   5  -4   29.08    1.93   0
  17  -5  -4   25.05    1.95   0
  15   5  -4    5.25    2.30   0
  15  -5  -4    1.61    2.14   0
  15  -5  -4   -0.79    2.08   0
 -15  -5   4    6.62    1.83   0
 -15   5   4    2.12    2.38   0
  13   5  -4   26.58    2.71   0
 -13   5   4   32.36    2.59   0
 -13  -5   4   26.73    2.16   0
  13  -5  -4   35.15    2.41   0
  13  -5  -4   32.96    2.30   0
 -13   5   4   35.96    2.70   0
 -11   5   4  532.87    4.61   0
 -11   5   4  537.92    3.79   0
  11  -5  -4  537.36    3.50   0
  11  -5  -4  552.33    3.89   0
 -11  -5   4  532.18    3.96   0
  11   5  -4  531.44    4.02   0
  -9   5   4  447.18    4.80   0
  -9   5   4  433.14    4.00   0
   9  -5  -4  431.43    3.56   0
  -9  -5   4  458.13    4.30   0
   9  -5  -4  441.10    4.64   0
   9   5  -4  446.65    4.28   0
  -7   5   4  156.58    3.48   0
   7  -5  -4  151.73    2.99   0
  -7  -5   4  148.32    3.29   0
   7   5  -4  161.07    3.15   0
   7  -5  -4  159.95    4.17   0
  -7   5   4  152.90    4.66   0
   5  -5  -4   19.78    3.46   0
  -5   5   4    0.15    2.79   0
   5   5  -4   -1.10    3.32   0
  -5   5   4    0.59    3.88   0
  -5  -5   4    2.47    3.84   0
   5  -5  -4   -0.48    3.27   0
  -3   5   4   -0.54    3.47   0
  -3  -5   4    1.92    4.34   0
   3  -5  -4   -3.18    3.39   0
  -3   5   4   -1.73    4.69   0
   3  -5  -4   15.40    4.04   0
   3   5  -4   -0.12    3.45   0
   1   5  -4    7.00    3.69   0
  -1  -5   4    7.20    3.66   0
  -1   5   4    5.92    3.44   0
  -1   5   4    6.85    4.63   0
   1   5  -4    7.66    3.16   0
   1   5   4   10.99    3.56   0
   1   5   4    9.77    3.64   0
  -1   5  -4   11.19    3.39   0
   1  -5   4   14.19    3.17   0
  -1   5  -4   11.96    3.28   0
  -3  -5  -4 3277.86   10.18   0
  -3   5  -4 3210.89    9.67   0
  -3   5  -4 3117.65    8.72   0
   3  -5   4 3126.67    8.73   0
   3   5   4 3201.10    9.52   0
   3   5   4 3153.26   10.14   0
   5   5   4    1.01    2.65   0
  -5  -5  -4    8.67    3.27   0
  -5   5  -4    0.72    3.07   0
   5   5   4    3.09    3.25   0
  -5   5  -4   -0.76    3.21   0
  -5  -5  -4    0.87    3.07   0
   5  -5   4   -0.91    3.52   0
   7   5   4    9.18    3.44   0
  -7   5  -4   12.46    2.92   0
  -7  -5  -4   13.28    3.28   0
   7   5   4   14.17    2.74   0
  -7  -5  -4    9.79    2.63   0
   7  -5   4    5.33    3.51   0
  -7   5  -4    8.87    3.24   0
   9   5   4    2.72    2.49   0
  -9   5  -4    1.20    3.14   0
   9  -5   4    2.29    2.64   0
  -9  -5  -4    0.47    2.95   0
   9  -5   4   -0.15    2.87   0
  -9  -5  -4    2.21    2.31   0
   9   5   4    2.78    2.52   0
   9  -5   4   -3.25    2.86   0
  11   5   4   85.34    3.28   0
  11  -5   4   83.40    2.92   0
 -11   5  -4   94.61    2.55   0
 -11  -5  -4   81.75    2.81   0
  11   5   4   81.91    2.52   0
 -11  -5  -4   82.91    2.99   0
  11  -5   4   83.27    2.56   0
  11  -5   4   81.22    2.68   0
  11   5   4   94.04    2.84   0
  13  -5   4  215.92    3.18   0
 -13  -5  -4  233.33    2.68   0
  13  -5   4  236.64    3.01   0
  13   5   4  240.65    2.78   0
 -13  -5  -4  208.21    3.17   0
  13   5   4  227.17    2.79   0
  13   5   4  229.81    3.25   0
  13  -5   4  231.30    3.10   0
 -13   5  -4  229.02    2.71   0
  15  -5   4    8.58    2.11   0
 -15  -5  -4    8.35    2.20   0
 -15  -5  -4    7.37    2.14   0
  15   5   4    7.49    2.43   0
  15  -5   4    9.80    2.38   0
  15   5   4    9.86    2.23   0
  15  -5   4   12.98    1.98   0
 -15   5  -4   10.07    2.29   0
  15   5   4    7.46    2.00   0
  16   6  -4   51.95    2.10   0
  16  -6  -4   50.39    2.31   0
 -16   6   4   47.97    2.42   0
 -16  -6   4   57.30    1.96   0
  16  -6  -4   39.97    2.09   0
  14   6  -4   -2.01    1.92   0
  14  -6  -4    1.13    2.00   0
  14  -6  -4    7.65    2.21   0
 -14  -6   4   -2.00    1.86   0
 -14   6   4    1.27    2.41   0
  12   6  -4   13.12    2.64   0
 -12  -6   4    1.64    2.28   0
 -12   6   4    7.09    2.53   0
  12  -6  -4    6.97    2.50   0
 -12   6   4    7.13    2.70   0
  12  -6  -4    7.79    2.41   0
 -10   6   4  123.42    3.65   0
 -10   6   4  130.60    3.56   0
  10   6  -4  123.60    3.29   0
  10  -6  -4  131.01    2.69   0
  10  -6  -4  122.12    3.68   0
 -10  -6   4  124.03    3.37   0
  -8   6   4   78.75    4.22   0
  -8  -6   4   77.86    3.01   0
   8   6  -4   85.35    2.90   0
  -8   6   4   75.41    3.80   0
   8  -6  -4   76.09    3.26   0
   8  -6  -4   76.12    2.73   0
   6  -6  -4  103.91    3.96   0
  -6   6   4  102.78    3.89   0
  -6  -6   4  103.57    4.08   0
   6   6  -4  100.94    2.91   0
  -6   6   4   94.69    4.65   0
   6  -6  -4  102.52    2.92   0
  -6  -6   4   98.40    3.17   0
  -6   6   4   98.29    3.60   0
  -4   6   4 1190.57    5.62   0
  -4  -6   4 1222.63    8.15   0
   4   6  -4 1220.60    6.09   0
   4  -6  -4   76.20    3.20   0
  -4   6   4 1218.29    7.21   0
   4  -6  -4 1206.08    5.60   0
  -2   6   4  655.65    6.45   0
   2   6  -4  644.44    5.91   0
   2  -6  -4  182.36    3.91   0
   2   6  -4  615.81    4.78   0
  -2   6   4  627.84    5.27   0
   0   6   4 3133.47   10.88   0
   0   6   4 3059.33   10.42   0
   0   6  -4 3030.56    9.50   0
   0  -6   4 3047.18    8.92   0
   0   6   4 3119.80    9.58   0
   0   6  -4 3125.95    9.46   0
   2   6   4  264.99    4.66   0
   2   6   4  262.54    4.19   0
   2  -6   4  262.04    4.47   0
  -2   6  -4  254.81    4.62   0
   4  -6   4   11.04    3.61   0
   4   6   4   12.63    2.68   0
  -4  -6  -4  -15.31    1.78   0
  -4   6  -4   12.90    3.11   0
  -4   6  -4   13.59    2.73   0
   4   6   4   13.43    2.81   0
   6   6   4   24.57    3.34   0
  -6  -6  -4  -25.40    1.65   0
  -6   6  -4   24.54    3.64   0
  -6  -6  -4   28.76    2.67   0
  -6   6  -4   29.84    3.35   0
   6   6   4   26.69    2.76   0
   6  -6   4   31.03    2.95   0
   8   6   4    2.69    2.66   0
  -8   6  -4   -5.48    2.92   0
  -8  -6  -4  -25.94    1.86   0
  -8   6  -4    2.14    2.60   0
   8  -6   4    6.55    3.05   0
  -8  -6  -4    0.71    2.48   0
   8   6   4   -0.19    2.66   0
   8  -6   4    2.83    2.85   0
  10  -6   4   12.62    2.23   0
 -10   6  -4   10.08    2.45   0
 -10  -6  -4   -5.98    2.07   0
 -10  -6  -4   20.21    2.15   0
  10   6   4   15.49    2.77   0
  10   6   4   16.12    2.35   0
  10  -6   4   16.56    2.31   0
  12   6   4   13.28    2.11   0
 -12  -6  -4   13.75    2.03   0
 -12  -6  -4   16.61    2.36   0
  12  -6   4   17.13    2.59   0
  12  -6   4   15.65    2.56   0
  12   6   4   20.14    2.08   0
  12   6   4   17.95    2.53   0
 -12   6  -4   18.32    2.23   0
  12  -6   4   13.62    2.49   0
 -14  -6  -4    4.24    1.97   0
 -14  -6  -4   10.88    1.84   0
  14  -6   4    5.65    2.09   0
  14   6   4   11.55    2.36   0
 -14   6  -4   16.16    2.36   0
  14  -6   4   11.06    2.42   0
  14   6   4   12.80    2.01   0
  14  -6   4   12.43    2.14   0
  14   6   4   14.81    1.99   0
  15   7  -4   83.18    2.20   0
 -15  -7   4   86.97    2.19   0
  15  -7  -4   82.09    2.57   0
  15  -7  -4   80.19    2.32   0
 -15   7   4   83.42    2.61   0
  13   7  -4  319.38    2.98   0
 -13   7   4  333.08    3.16   0
  13  -7  -4  326.01    2.84   0
 -13  -7   4  330.06    3.27   0
  13  -7  -4  308.89    3.16   0
 -11   7   4   19.33    3.12   0
  11  -7  -4   21.47    2.07   0
 -11   7   4   23.85    2.84   0
 -11  -7   4   23.40    2.72   0
  11  -7  -4   17.69    2.40   0
  11   7  -4   12.71    2.24   0
   9  -7  -4   92.18    3.22   0
  -9   7   4   87.65    3.10   0
  -9   7   4   88.40    4.44   0
   9  -7  -4   94.33    3.22   0
   9   7  -4   92.72    2.78   0
  -9  -7   4   88.72    2.89   0
  -7  -7   4  101.75    3.75   0
  -7   7   4   95.36    3.93   0
  -7  -7   4   98.16    4.43   0
   7  -7  -4   96.98    3.95   0
  -7   7   4  105.11    2.88   0
   7  -7  -4  100.28    2.81   0
   7   7  -4   97.47    3.44   0
  -7   7   4   94.98    4.80   0
  -5  -7   4   42.95    4.50   0
  -5  -7   4   39.25    3.10   0
   5  -7  -4   43.93    3.71   0
  -5   7   4   39.64    3.25   0
   5  -7  -4   46.74    2.69   0
  -5   7   4   43.67    3.88   0
   5   7  -4   36.93    2.69   0
   3  -7  -4  555.08    4.33   0
   3   7  -4  562.48    6.14   0
  -3   7   4  550.17    5.66   0
  -3   7   4  564.20    4.80   0
   3  -7  -4  516.05    4.74   0
   3   7  -4  538.61    4.28   0
  -1  -7   4    9.83    3.45   0
   1   7  -4    5.82    3.69   0
  -1   7   4    7.27    3.41   0
  -1   7   4    8.04    3.77   0
   1   7  -4    5.29    3.74   0
  -1   7  -4    8.95    3.81   0
   1   7   4    8.20    3.50   0
   1   7   4    7.24    3.48   0
   1  -7   4    7.30    2.92   0
  -3   7  -4    6.58    3.14   0
   3   7   4    4.37    4.10   0
   3  -7   4    2.71    2.90   0
   3   7   4    4.67    3.28   0
   3   7   4    6.22    2.69   0
  -3   7  -4    5.81    3.63   0
   5   7   4   87.24    2.92   0
   5  -7   4   90.62    3.19   0
  -5  -7  -4  103.17    3.39   0
  -5   7  -4   89.58    3.27   0
  -5   7  -4   88.49    3.49   0
   5   7   4   83.44    3.00   0
  -7   7  -4  120.28    3.02   0
   7  -7   4  118.69    3.08   0
   7   7   4  118.82    2.95   0
  -7   7  -4  119.95    3.89   0
  -7  -7  -4  130.29    3.99   0
   7   7   4  121.62    3.50   0
   9   7   4  511.03    3.95   0
   9   7   4  510.37    3.62   0
  -9  -7  -4  514.19    4.62   0
  -9  -7  -4  513.13    3.87   0
  -9   7  -4  517.27    3.83   0
   9  -7   4  503.58    4.35   0
  -9   7  -4  528.64    3.70   0
   9  -7   4  519.96    3.98   0
 -11   7  -4  406.16    3.32   0
  11  -7   4  406.32    3.98   0
 -11  -7  -4  395.73    4.23   0
 -11  -7  -4  396.26    3.15   0
  11   7   4  397.54    3.22   0
  11  -7   4  395.37    3.33   0
  11   7   4  408.79    3.31   0
 -13   7  -4  135.43    2.74   0
  13   7   4  119.79    2.84   0
 -13  -7  -4  118.69    2.78   0
 -13  -7  -4  132.43    2.34   0
  13   7   4  121.04    2.48   0
  13  -7   4  126.86    2.89   0
  13  -7   4  128.19    2.72   0
  13   7   4  130.74    2.44   0
  15   7   4   11.20    1.96   0
  15   7   4    9.08    2.31   0
 -15  -7  -4   11.30    2.12   0
 -15   7  -4   18.70    2.26   0
 -15  -7  -4   15.69    2.21   0
  15   7   4   15.17    2.44   0
  15  -7   4   15.05    1.94   0
  15  -7   4   12.33    2.32   0
  16   8  -4   17.19    1.84   0
 -16  -8   4    4.92    1.98   0
  16  -8  -4   11.69    1.84   0
  16  -8  -4   16.49    2.26   0
 -16   8   4   16.22    1.97   0
  14   8  -4   11.51    2.30   0
  14  -8  -4   13.24    2.44   0
 -14   8   4   18.22    2.38   0
 -14  -8   4   13.18    1.90   0
  14  -8  -4   17.13    1.91   0
 -12  -8   4    1.01    2.11   0
  12  -8  -4    3.25    1.95   0
  12   8  -4    6.51    2.10   0
 -12   8   4    7.64    2.28   0
  12  -8  -4   -0.42    2.74   0
 -10  -8   4  134.64    2.76   0
 -10   8   4  141.72    4.11   0
 -10   8   4  143.16    3.24   0
  10  -8  -4  148.73    3.40   0
 -10  -8   4  141.61    4.36   0
  10  -8  -4  139.16    2.59   0
  10   8  -4  136.28    2.71   0
  -8   8   4  317.19    5.69   0
   8  -8  -4  321.05    4.37   0
  -8   8   4  322.56    4.28   0
  -8  -8   4  322.04    5.91   0
   8   8  -4  321.37    3.87   0
   8  -8  -4  308.74    3.26   0
  -8   8   4  325.32    3.81   0
  -8  -8   4  303.13    3.93   0
  -6  -8   4   16.85    4.60   0
   6  -8  -4   15.69    3.67   0
  -6   8   4   19.30    2.66   0
  -6   8   4   18.94    3.09   0
   6   8  -4   19.34    2.59   0
   6  -8  -4   16.72    3.02   0
  -6  -8   4   12.74    2.90   0
  -6   8   4   12.85    4.94   0
   4  -8  -4  235.47    4.15   0
  -4  -8   4  242.71    4.09   0
   4   8  -4  242.02    3.71   0
  -4   8   4  241.86    4.47   0
  -4   8   4  245.02    3.30   0
   4  -8  -4  250.23    3.76   0
   2   8  -4 1657.63    6.23   0
  -2   8   4 1700.04    7.89   0
  -2   8   4 1705.99    6.76   0
   2   8  -4 1738.12    8.65   0
   2  -8  -4 1745.82    7.51   0
   0   8   4  778.51    5.67   0
   0  -8   4  776.44    5.06   0
   0   8  -4  755.71    4.80   0
   0   8  -4  750.26    5.59   0
   0   8   4  757.22    5.64   0
   0   8   4  760.94    5.40   0
  -2   8  -4   54.27    3.11   0
   2   8   4   53.69    2.90   0
   2   8   4   50.19    4.11   0
   2   8   4   53.01    2.88   0
   2   8   4   54.66    3.32   0
   2  -8   4   51.37    2.91   0
   4   8   4    4.86    3.33   0
   4   8   4    2.05    4.08   0
  -4   8  -4   -1.75    2.62   0
   4  -8   4    1.21    2.83   0
   4   8   4    5.31    2.65   0
  -4   8  -4    1.36    3.60   0
   6   8   4  233.12    3.77   0
  -6   8  -4  227.80    3.27   0
   6  -8   4  241.33    4.07   0
  -6   8  -4  234.06    3.59   0
  -6  -8  -4  241.09    4.03   0
   6   8   4  239.09    3.27   0
   8   8   4   63.31    2.63   0
   8  -8   4   64.41    2.73   0
   8  -8   4   61.59    3.15   0
  -8   8  -4   63.11    2.88   0
  -8  -8  -4   61.07    3.50   0
  -8   8  -4   58.45    2.61   0
   8   8   4   55.71    2.60   0
  10   8   4    7.54    2.74   0
 -10   8  -4    1.84    2.39   0
  10   8   4   -1.92    2.63   0
  10  -8   4    3.48    3.05   0
 -10  -8  -4    7.04    2.53   0
  10  -8   4    3.24    2.34   0
 -10   8  -4    9.52    2.18   0
  12   8   4   30.28    2.55   0
 -12   8  -4   39.85    2.22   0
 -12  -8  -4   30.24    2.63   0
  12  -8   4   30.85    2.26   0
  12  -8   4   35.55    2.55   0
  12   8   4   30.43    2.12   0
 -14   8  -4   38.96    2.43   0
  14   8   4   33.61    2.13   0
 -14  -8  -4   31.19    2.52   0
  14   8   4   47.68    2.40   0
  14  -8   4   36.53    2.45   0
  14   8   4   41.93    2.16   0
  14  -8   4   41.10    2.11   0
  15  -9  -4   -0.57    1.79   0
  15  -9  -4    9.53    1.97   0
 -15  -9   4   -1.60    1.96   0
  15   9  -4    4.34    1.88   0
 -15   9   4    5.91    1.96   0
  13  -9  -4    5.21    2.49   0
 -13   9   4    5.53    1.96   0
  13  -9  -4    5.83    2.21   0
 -13  -9   4   13.62    2.46   0
  13   9  -4    8.89    1.88   0
 -13  -9   4    6.04    2.89   0
 -11  -9   4   29.68    2.19   0
  11   9  -4   27.53    2.25   0
 -11   9   4   23.92    2.37   0
 -11  -9   4   26.62    3.71   0
  11  -9  -4   32.25    2.92   0
  11  -9  -4   22.80    2.08   0
  -9   9   4   56.09    3.04   0
  -9   9   4   54.45    3.34   0
  -9  -9   4   62.66    4.83   0
   9   9  -4   62.15    2.49   0
   9  -9  -4   56.83    2.83   0
  -9  -9   4   63.20    2.64   0
   9  -9  -4   64.52    3.34   0
   7   9  -4   38.09    2.70   0
  -7   9   4   34.54    6.04   0
   7  -9  -4   31.11    3.16   0
   7  -9  -4   41.24    3.59   0
  -7  -9   4   30.46    3.50   0
  -7   9   4   31.18    3.03   0
  -7   9   4   35.21    2.72   0
   5   9  -4  234.69    3.22   0
   5  -9  -4  223.06    4.10   0
  -5  -9   4  217.78    3.44   0
   5  -9  -4  231.41    3.21   0
  -5   9   4  220.44    4.35   0
  -5   9   4  220.33    3.21   0
   3   9  -4  159.79    3.58   0
   3  -9  -4  149.16    3.80   0
  -3   9   4  162.40    4.13   0
  -3   9   4  156.03    3.09   0
   3   9  -4  155.57    4.54   0
  -1   9   4   59.18    4.04   0
   1   9  -4   58.56    4.15   0
  -1  -9   4   55.39    2.79   0
  -1   9   4   53.77    3.44   0
   1   9  -4   54.84    3.59   0
  -1   9   4   59.65    3.71   0
   1   9   4   24.43    3.34   0
   1   9   4   20.90    3.41   0
  -1   9  -4   19.19    3.69   0
   1  -9   4   20.17    3.34   0
   1   9   4   18.94    3.41   0
   3   9   4  158.17    3.75   0
   3   9   4  161.69    4.21   0
   3   9   4  153.80    3.14   0
   3  -9   4  159.43    3.73   0
  -3   9  -4  156.74    3.07   0
  -3   9  -4  153.90    3.38   0
   5   9   4  110.14    3.09   0
   5  -9   4  106.90    3.64   0
  -5   9  -4  106.62    3.87   0
  -5   9  -4  108.35    3.33   0
   5   9   4  109.35    3.42   0
   7   9   4   14.57    2.60   0
  -7   9  -4   12.69    3.38   0
  -7  -9  -4    9.89    3.40   0
   7  -9   4   11.22    3.21   0
  -7   9  -4    9.82    2.47   0
   7   9   4    9.97    3.01   0
   9  -9   4    7.77    2.56   0
   9  -9   4    0.53    2.39   0
  -9   9  -4    7.83    2.46   0
  -9  -9  -4    8.18    2.89   0
   9   9   4    3.00    2.26   0
  -9   9  -4   10.48    2.22   0
   9   9   4    5.96    2.16   0
  11  -9   4   20.04    2.78   0
  11   9   4   17.24    2.54   0
 -11   9  -4   20.19    2.45   0
  11  -9   4   27.26    2.64   0
 -11   9  -4   28.35    2.28   0
 -11  -9  -4   18.99    2.66   0
  11   9   4   22.96    2.16   0
 -13  -9  -4   39.02    2.57   0
 -13   9  -4   40.89    2.46   0
  13   9   4   34.73    2.10   0
  13   9   4   44.04    2.12   0
  13  -9   4   30.08    2.47   0
  13  -9   4   35.88    2.52   0
 -14  10   4    1.48    1.98   0
  14 -10  -4    4.10    2.43   0
 -14 -10   4   -5.78    2.08   0
 -14 -10   4   -0.63    3.74   0
  14  10  -4   -8.03    2.17   0
  14 -10  -4    4.86    1.70   0
  12 -10  -4    8.23    2.11   0
 -12 -10   4    1.26    2.35   0
 -12 -10   4    3.23    4.58   0
 -12  10   4    3.40    2.48   0
  12 -10  -4    1.43    1.89   0
  12  10  -4    0.44    1.99   0
 -10 -10   4   -6.17    2.20   0
 -10  10   4    7.12    2.84   0
  10 -10  -4    5.81    2.93   0
  10 -10  -4    5.42    1.95   0
 -10  10   4    5.30    2.22   0
  10  10  -4    3.16    2.12   0
  -8 -10   4    2.27    2.50   0
   8 -10  -4    2.40    2.64   0
  -8  10   4   -4.23    2.44   0
   8  10  -4   -2.68    2.85   0
  -8  10   4   -0.63    3.15   0
   8 -10  -4    1.82    2.80   0
  -6  10   4   27.54    2.69   0
   6  10  -4   29.30    3.09   0
  -6  10   4   25.09    3.10   0
   6  10  -4   26.07    2.66   0
   6 -10  -4   32.64    3.47   0
  -6 -10   4   32.34    3.38   0
  -4  10   4  591.25    8.72   0
   4 -10  -4  570.12    4.77   0
  -4  10   4  586.49    4.45   0
  -4 -10   4  591.24    4.74   0
  -4  10   4  586.09    5.15   0
   4  10  -4  583.15    3.98   0
   2  10  -4  297.06    3.49   0
  -2  10   4  290.87    3.44   0
  -2  10   4  299.29    5.06   0
   2  10  -4  295.16    5.03   0
   2 -10  -4  298.36    3.67   0
  -2  10   4  300.98    4.50   0
   0  10   4   18.83    3.48   0
   0  10  -4   17.91    3.67   0
   0  10   4   14.94    3.51   0
   0 -10   4   20.56    2.65   0
   0  10  -4   18.80    2.88   0
   0  10   4   19.08    2.65   0
  -2  10  -4    3.56    3.57   0
   2 -10   4    5.97    2.72   0
   2  10   4    0.18    3.40   0
   2  10   4    0.13    3.39   0
   2  10   4    1.49    2.56   0
   2  10   4    4.81    2.62   0
   4  10   4   -1.68    3.21   0
   4  10   4    0.65    3.89   0
   4  10   4   -1.32    3.17   0
  -4  10  -4   -3.57    3.13   0
   4 -10   4   -1.67    2.78   0
  -4  10  -4    1.03    2.97   0
   6  10   4  711.91    4.58   0
  -6  10  -4  708.08    4.63   0
   6  10   4  710.25    4.19   0
   6 -10   4  720.51    4.30   0
  -6  10  -4  714.04    4.34   0
   8 -10   4    9.72    3.04   0
   8 -10   4   11.20    2.35   0
  -8  10  -4    8.93    2.42   0
   8  10   4    0.71    2.35   0
  -8  10  -4   13.78    2.61   0
   8  10   4    6.95    2.21   0
  10 -10   4   40.63    2.38   0
 -10  10  -4   43.72    2.40   0
  10  10   4   45.79    2.63   0
 -10 -10  -4   44.90    3.07   0
 -10  10  -4   47.38    2.55   0
  10  10   4   47.75    2.23   0
  10 -10   4   42.99    2.59   0
  12  10   4   19.03    2.37   0
  12 -10   4   17.32    2.13   0
 -12  10  -4   31.48    2.46   0
  12 -10   4   15.21    2.68   0
 -12 -10  -4   20.94    2.72   0
  12  10   4   20.20    2.48   0
 -14  10  -4    1.53    1.86   0
  14 -10   4   -0.86    1.87   0
  14  10   4   -5.38    1.93   0
  14  10   4   -2.13    2.30   0
 -14 -10  -4   -0.15    2.29   0
  14 -10   4    0.54    2.41   0
 -15 -11   4   71.19    1.95   0
  15 -11  -4    1.28    2.87   0
  15 -11  -4   62.49    2.01   0
 -15  11   4   70.53    2.43   0
  15  11  -4   70.05    2.42   0
 -13 -11   4   -0.98    1.84   0
 -13  11   4    3.39    1.92   0
  13 -11  -4    1.76    2.02   0
  13 -11  -4    0.37    1.72   0
  13  11  -4   -7.16    2.31   0
 -11  11   4    5.31    2.61   0
  11 -11  -4    9.08    2.63   0
  11 -11  -4    6.10    2.37   0
 -11 -11   4    7.10    2.38   0
  11  11  -4    6.21    2.38   0
  -9 -11   4  250.55    2.96   0
   9 -11  -4  243.65    3.21   0
  -9  11   4  252.99    3.61   0
  -9  11   4  242.67    3.12   0
   9  11  -4  255.25    2.85   0
   9 -11  -4  249.15    2.75   0
  -7  11   4  126.34    3.16   0
  -7  11   4  125.21    3.20   0
   7 -11  -4  141.39    3.04   0
  -7 -11   4  138.58    3.38   0
   7  11  -4  136.70    2.78   0
   7  11  -4  142.31    3.23   0
   5 -11  -4    6.66    2.67   0
  -5  11   4    0.95    2.64   0
   5  11  -4    2.14    2.61   0
  -5  11   4    7.43    3.64   0
  -5 -11   4    2.27    3.42   0
  -3  11   4    4.61    4.69   0
  -3 -11   4   -0.97    3.65   0
  -3  11   4    4.61    3.01   0
   3  11  -4    7.26    3.18   0
   3 -11  -4    2.54    2.57   0
   3  11  -4    5.71    4.20   0
  -3  11   4   -0.15    2.54   0
  -1  11   4   94.98    3.80   0
  -1  11   4   95.45    2.92   0
   1  11  -4   95.74    4.35   0
  -1 -11   4  101.28    2.85   0
  -1  11   4   91.68    3.84   0
   1  11  -4   87.77    3.00   0
  -1  11  -4   46.28    2.97   0
   1  11   4   50.64    3.58   0
   1  11   4   53.77    3.42   0
   1  11   4   50.25    3.42   0
   1 -11   4   52.46    2.69   0
   3  11   4   84.46    3.62   0
   3 -11   4   85.15    3.45   0
   3  11   4   79.21    3.41   0
   3  11   4   89.41    4.30   0
  -3  11  -4   82.15    2.79   0
   3  11   4   88.52    2.82   0
  -3  11  -4   80.54    3.13   0
   5  11   4   96.65    3.44   0
   5  11   4   89.85    2.80   0
   5 -11   4   90.87    3.44   0
  -5  11  -4   90.08    3.02   0
  -5  11  -4   90.96    2.74   0
   7  11   4  461.72    3.89   0
  -7  11  -4  468.56    3.54   0
   7 -11   4  465.26    3.91   0
  -7  11  -4  460.01    3.56   0
   7  11   4  452.97    3.41   0
   9  11   4  232.20    2.80   0
   9 -11   4  231.04    3.85   0
   9 -11   4  245.27    2.86   0
  -9  11  -4  222.78    3.32   0
  -9  11  -4  238.28    2.90   0
   9  11   4  236.72    3.22   0
  11 -11   4   10.02    2.48   0
 -11  11  -4   12.28    2.19   0
  11 -11   4    1.82    2.06   0
 -11  11  -4   15.96    2.30   0
  11  11   4   18.01    2.32   0
  11  11   4    7.12    2.08   0
  13  11   4   55.68    2.18   0
 -13  11  -4   60.65    2.14   0
  13 -11   4   47.35    2.49   0
 -13 -11  -4   46.90    2.98   0
  13  11   4   46.25    2.15   0
  13 -11   4   44.91    2.87   0
 -14  12   4   10.81    2.32   0
  14 -12  -4    8.90    2.41   0
  14 -12  -4   12.01    1.76   0
 -14 -12   4   15.48    1.84   0
  14  12  -4    6.70    2.15   0
 -12 -12   4   11.55    1.91   0
 -12  12   4    4.19    2.41   0
  12 -12  -4    5.54    1.80   0
  12 -12  -4    5.75    2.41   0
  12  12  -4    7.26    1.85   0
 -10 -12   4  104.69    2.46   0
 -10  12   4  101.42    2.80   0
 -10  12   4  104.79    2.68   0
  10 -12  -4  110.19    2.59   0
  10  12  -4  110.11    2.28   0
  10 -12  -4   99.26    2.28   0
  -8 -12   4  297.44    3.07   0
   8 -12  -4  306.03    3.26   0
   8  12  -4  307.89    3.00   0
  -8  12   4  303.29    3.77   0
  -8  12   4  304.90    3.42   0
   8  12  -4  317.43    3.08   0
   6 -12  -4  698.95    4.39   0
  -6  12   4  708.61    5.04   0
   6  12  -4  730.60    4.00   0
  -6  12   4  695.34    4.02   0
  -6 -12   4  708.05    4.46   0
   4  12  -4  758.74    4.19   0
   4 -12  -4  758.14    4.54   0
  -4  12   4  762.07    4.52   0
  -4 -12   4  781.61    5.09   0
  -4  12   4  746.64    4.84   0
  -2  12   4  415.67    5.69   0
   2  12  -4  415.84    4.14   0
   2 -12  -4  441.09    4.22   0
  -2  12   4  427.66    4.60   0
  -2  12   4  420.71    3.99   0
   2  12  -4  411.82    5.33   0
  -2 -12   4  418.30    4.49   0
   0  12   4  229.43    4.51   0
   0  12   4  234.68    4.04   0
   0  12  -4  239.99    3.40   0
   0  12   4  231.83    3.24   0
   0 -12   4  256.00    3.72   0
   2  12   4   47.35    3.48   0
  -2  12  -4   46.78    3.52   0
   2 -12   4   55.50    2.73   0
   2  12   4   48.65    3.88   0
   2  12   4   51.37    3.26   0
   4  12   4  235.67    5.00   0
   4  12   4  243.58    3.32   0
   4  12   4  251.94    3.14   0
   4 -12   4  246.51    3.17   0
  -4  12  -4  250.48    3.36   0
  -4  12  -4  246.24    3.08   0
   4  12   4  255.83    3.18   0
   6  12   4    1.82    2.14   0
   6  12   4   -1.31    2.76   0
   6 -12   4   -4.20    2.26   0
  -6  12  -4   -6.18    2.35   0
  -6  12  -4    0.43    2.45   0
   8 -12   4   22.04    2.94   0
  -8  12  -4   19.13    2.15   0
  -8  12  -4   25.46    2.33   0
   8 -12   4   25.86    2.27   0
   8  12   4   28.35    2.56   0
   8  12   4   17.40    2.32   0
  10 -12   4   39.19    3.08   0
 -10  12  -4   43.07    2.26   0
  10 -12   4   38.32    2.17   0
 -10  12  -4   44.82    2.43   0
  10  12   4   35.63    2.40   0
  10  12   4   38.74    2.13   0
  12  12   4   -4.31    1.91   0
  12  12   4    0.25    2.33   0
 -12  12  -4    1.89    2.56   0
 -12  12  -4    3.49    1.94   0
  12 -12   4    0.32    2.00   0
  12 -12   4    0.30    2.71   0
 -13 -13   4  111.60    2.54   0
 -13  13   4  119.37    2.79   0
  13 -13  -4  111.10    2.69   0
  13  13  -4  110.03    2.49   0
 -11 -13   4  147.76    2.47   0
 -11  13   4  157.19    2.87   0
 -11  13   4  155.08    2.42   0
  11  13  -4  150.00    2.46   0
  11 -13  -4  146.51    2.71   0
  -9 -13   4  108.54    2.41   0
  -9  13   4   99.18    2.61   0
  -9  13   4  104.23    2.39   0
   9  13  -4  104.04    2.40   0
   9 -13  -4  102.08    2.87   0
   9  13  -4  100.06    2.36   0
  -7 -13   4   49.83    2.30   0
   7  13  -4   46.27    2.36   0
   7 -13  -4   47.56    2.43   0
  -7  13   4   48.47    3.08   0
   7  13  -4   48.51    2.22   0
  -7  13   4   44.78    2.72   0
  -5  13   4   17.51    2.69   0
   5  13  -4   22.85    2.31   0
   5 -13  -4   22.79    2.37   0
  -5  13   4   17.15    2.29   0
  -5 -13   4   20.98    2.44   0
   3  13  -4   26.50    2.73   0
  -3  13   4   28.05    3.60   0
  -3  13   4   25.41    5.30   0
   3 -13  -4   35.22    3.12   0
   3  13  -4   30.56    4.14   0
  -3 -13   4   33.95    3.37   0
  -3  13   4   30.51    2.98   0
   1  13  -4    3.61    3.39   0
   1  13  -4    1.83    2.72   0
  -1  13   4    1.19    2.79   0
  -1  13   4    1.99    2.92   0
  -1 -13   4    1.84    3.06   0
  -1 -13   4    3.06    3.78   0
  -1  13   4    2.66    3.93   0
   1  13   4  234.84    3.39   0
  -1  13  -4  242.51    3.35   0
   1 -13   4  239.98    3.15   0
   1  13   4  242.47    4.01   0
   1  13   4  240.90    3.99   0
   3  13   4  374.57    3.36   0
   3  13   4  370.38    3.44   0
  -3  13  -4  373.82    3.30   0
   3 -13   4  371.87    3.33   0
   3  13   4  379.67    4.11   0
   3  13   4  371.68    5.19   0
  -3  13  -4  363.40    3.52   0
   5  13   4    6.65    2.22   0
   5 -13   4    0.59    2.31   0
  -5  13  -4    7.39    2.14   0
  -5  13  -4    8.10    2.47   0
   5  13   4    8.84    2.57   0
   5  13   4    8.10    2.38   0
  -7  13  -4   39.72    2.16   0
   7 -13   4   37.69    2.67   0
  -7  13  -4   45.91    2.87   0
   7  13   4   35.23    2.25   0
   7  13   4   38.62    2.33   0
   9 -13   4   86.03    3.51   0
  -9  13  -4   89.58    2.44   0
   9 -13   4   82.46    2.78   0
  -9  13  -4   88.34    2.61   0
   9  13   4   81.21    2.54   0
   9  13   4   93.74    2.64   0
 -11  13  -4  200.69    2.95   0
  11 -13   4  196.48    2.86   0
 -11  13  -4  189.37    2.96   0
  11  13   4  201.18    2.84   0
  11  13   4  210.53    2.80   0
  11 -13   4  182.64    4.12   0
 -12 -14   4    6.74    1.85   0
 -12  14   4    4.32    1.89   0
  12  14  -4   13.90    2.10   0
  12  14  -4    3.47    1.87   0
 -12  14   4    8.26    2.43   0
  12 -14  -4    8.91    2.33   0
 -10 -14   4   11.06    1.93   0
  10  14  -4   18.51    1.90   0
 -10  14   4   12.36    1.93   0
  10 -14  -4   13.04    1.92   0
  10  14  -4   10.14    1.94   0
 -10  14   4    6.32    2.13   0
  -8 -14   4  189.47    2.66   0
   8 -14  -4  197.57    3.04   0
   8  14  -4  200.48    2.65   0
   8  14  -4  191.80    2.97   0
  -8  14   4  199.45    3.36   0
  -8  14   4  195.55    2.63   0
  -6  14   4    9.25    2.10   0
   6 -14  -4   13.36    2.58   0
  -6  14   4   15.44    2.44   0
  -6 -14   4    7.48    2.78   0
   6  14  -4   15.40    2.46   0
   4  14  -4   70.10    2.50   0
   4 -14  -4   71.08    2.85   0
  -4  14   4   74.37    2.39   0
  -4  14   4   76.27    2.75   0
  -4 -14   4   71.16    3.15   0
  -2  14   4  124.84    3.55   0
   2  14  -4  118.43    4.02   0
   2  14  -4  127.15    2.78   0
  -2  14   4  120.64    2.63   0
  -2 -14   4  126.49    3.38   0
  -2  14   4  123.56    4.63   0
   0  14  -4   44.20    3.23   0
   0 -14   4   49.35    2.48   0
   0  14  -4   46.46    2.64   0
   0  14   4   43.52    2.67   0
   0  14   4   43.44    2.38   0
   0 -14   4   -6.96    2.34   0
   0  14   4   53.68    3.34   0
   2 -14   4  526.90    3.90   0
  -2  14  -4  515.54    4.11   0
   2  14   4  501.20    5.40   0
   2  14   4  494.88    3.69   0
   2  14   4  502.54    4.44   0
   4  14   4  382.75    3.64   0
  -4  14  -4  374.10    3.17   0
   4 -14   4  375.92    3.55   0
   4  14   4  362.25    5.57   0
   4  14   4  377.21    3.25   0
  -4  14  -4  376.42    3.68   0
   4  14   4  376.52    3.79   0
  -6  14  -4   63.07    2.57   0
   6 -14   4   54.80    2.31   0
   6  14   4   66.63    2.63   0
  -6  14  -4   62.49    2.48   0
   6  14   4   65.45    2.92   0
   6  14   4   65.80    2.67   0
   8 -14   4    0.10    3.23   0
  -8  14  -4   -2.98    2.12   0
   8 -14   4   -2.37    2.02   0
  -8  14  -4   -3.99    1.87   0
   8  14   4    3.49    2.19   0
   8  14   4    7.24    2.51   0
  10 -14   4    0.91    3.49   0
 -10  14  -4    7.53    2.38   0
  10  14   4    0.25    1.93   0
 -10  14  -4    5.48    1.92   0
  10 -14   4    0.09    1.88   0
  10  14   4   -1.08    1.87   0
 -12  14  -4   49.64    2.12   0
  12 -14   4   40.56    2.26   0
 -12  14  -4   49.49    2.42   0
  12  14   4   56.99    2.07   0
  12  14   4   40.17    2.32   0
  13 -15  -4   -0.78    1.85   0
 -13 -15   4   10.48    2.04   0
  13  15  -4    5.07    1.83   0
 -13  15   4   10.42    1.88   0
  13  15  -4    5.73    2.08   0
 -11 -15   4   47.00    1.95   0
 -11  15   4   46.21    2.23   0
  11  15  -4   46.50    2.07   0
  11  15  -4   47.10    2.32   0
 -11  15   4   46.32    1.99   0
  11 -15  -4   48.01    2.43   0
   9 -15  -4  206.28    2.64   0
  -9 -15   4  211.92    2.63   0
  -9  15   4  218.49    3.23   0
   9  15  -4  215.25    2.91   0
  -9  15   4  221.01    2.63   0
   9  15  -4  215.37    2.58   0
  -7  15   4   96.45    2.32   0
   7 -15  -4  100.55    2.69   0
   7  15  -4   92.25    2.28   0
  -7  15   4   91.77    2.97   0
   7  15  -4   89.78    2.26   0
  -7 -15   4   84.85    2.42   0
  -5 -15   4   21.92    2.79   0
   5  15  -4   16.94    2.63   0
   5 -15  -4   18.74    2.58   0
  -5  15   4   16.75    2.45   0
  -5  15   4   20.26    2.50   0
  -3  15   4   10.29    2.94   0
   3  15  -4    8.65    4.01   0
   3 -15  -4    4.93    2.14   0
  -3  15   4    9.13    2.08   0
  -3 -15   4    6.52    2.31   0
   3  15  -4    6.19    2.22   0
   1  15  -4  147.19    3.42   0
  -1  15   4  148.95    3.29   0
   1  15  -4  143.05    2.68   0
  -1  15   4  144.58    2.54   0
  -1  15   4  135.24    4.04   0
  -1 -15   4  154.49    3.02   0
   1  15   4  125.05    3.11   0
   1  15   4  122.82    3.27   0
   1  15   4  122.68    3.18   0
  -1  15  -4  124.65    2.71   0
   1 -15   4  125.05    3.66   0
   1 -15   4  125.64    2.50   0
   3  15   4    2.88    2.44   0
   3  15   4   -1.43    3.62   0
   3  15   4    5.53    2.72   0
   3  15   4    5.45    2.60   0
  -3  15  -4    0.99    2.76   0
  -3  15  -4    3.70    2.07   0
   3 -15   4   -1.13    3.45   0
   3 -15   4    3.46    2.44   0
   5  15   4   36.65    2.76   0
  -5  15  -4   34.83    2.06   0
   5 -15   4   36.12    2.14   0
  -5  15  -4   39.85    2.36   0
   5  15   4   34.58    2.56   0
   5  15   4   40.73    2.23   0
   7 -15   4    3.09    2.01   0
   7 -15   4    0.36    3.63   0
  -7  15  -4    5.29    1.88   0
   7  15   4   -1.11    2.20   0
   7  15   4    2.09    1.93   0
   7  15   4   -4.18    2.29   0
  -7  15  -4   -0.18    2.13   0
  -9  15  -4   71.00    2.17   0
   9 -15   4   75.47    2.21   0
  -9  15  -4   81.21    2.23   0
   9  15   4   75.80    2.58   0
   9  15   4   70.91    2.32   0
 -11  15  -4    7.27    2.36   0
  11 -15   4   -5.97    1.86   0
 -11  15  -4    1.96    2.20   0
  11  15   4    1.71    1.90   0
  11  15   4   -0.23    1.92   0
 -12 -16   4   16.05    2.00   0
 -12  16   4    8.66    2.12   0
 -12  16   4   14.01    1.96   0
  12 -16  -4   17.51    2.07   0
  12  16  -4   13.80    1.81   0
  12  16  -4    1.54    1.96   0
 -10 -16   4    0.10    2.13   0
  10  16  -4    2.16    1.81   0
 -10  16   4    8.20    2.01   0
  10  16  -4    2.43    1.78   0
 -10  16   4    3.33    1.80   0
  10 -16  -4    1.73    2.26   0
  -8 -16   4   11.24    2.23   0
   8  16  -4    6.45    2.24   0
   8 -16  -4    3.32    1.86   0
  -8  16   4    8.79    2.07   0
   8  16  -4    2.67    1.80   0
  -8  16   4    7.50    1.93   0
   6 -16  -4   -0.91    2.25   0
  -6 -16   4    0.90    2.04   0
  -6  16   4    3.32    1.94   0
  -6  16   4   -2.73    2.23   0
   6  16  -4   -0.31    1.96   0
   4 -16  -4   43.83    2.22   0
  -4 -16   4   40.67    2.35   0
   4  16  -4   42.63    2.31   0
  -4  16   4   38.63    2.16   0
  -4  16   4   48.39    3.01   0
  -2 -16   4   19.76    2.80   0
  -2  16   4   19.90    3.09   0
  -2  16   4   16.14    2.54   0
   2  16  -4   20.50    3.70   0
   2  16  -4   16.33    2.34   0
   0  16  -4   11.16    2.99   0
   0  16  -4    8.68    2.34   0
   0  16   4   13.15    2.85   0
   0 -16   4   12.42    2.19   0
   0  16   4    3.24    2.18   0
   0  16   4   10.90    3.27   0
   0 -16   4    9.48    2.60   0
   2  16   4  110.78    3.58   0
   2  16   4  116.74    2.98   0
   2 -16   4  106.67    2.83   0
  -2  16  -4  118.33    2.61   0
   2  16   4  105.68    3.44   0
   2 -16   4  110.74    3.72   0
   4  16   4   76.70    4.59   0
   4  16   4   82.28    2.35   0
   4 -16   4   84.13    2.68   0
  -4  16  -4   80.24    2.18   0
  -4  16  -4   87.95    2.44   0
   4  16   4   85.88    2.29   0
   4  16   4   89.76    2.99   0
   4 -16   4   76.84    3.96   0
   6 -16   4   -2.36    2.31   0
   6  16   4    5.86    1.89   0
   6  16   4    4.60    2.36   0
  -6  16  -4   -0.18    2.25   0
  -6  16  -4    5.14    2.13   0
   6  16   4    5.48    2.12   0
   6 -16   4    0.31    4.14   0
   8 -16   4   74.98    2.15   0
   8  16   4   80.14    2.48   0
  -8  16  -4   72.90    2.16   0
  -8  16  -4   77.42    2.30   0
   8  16   4   75.99    2.52   0
   8  16   4   74.76    2.23   0
  10 -16   4    1.73    1.82   0
 -10  16  -4    3.38    1.94   0
  10  16   4    0.71    1.79   0
 -10  16  -4    1.01    2.14   0
  10  16   4   -1.37    1.77   0
  10  16   4   -2.49    1.99   0
 -11  17   4    2.30    1.82   0
 -11 -17   4   -0.19    1.72   0
  11 -17  -4    3.73    2.11   0
 -11  17   4    4.96    2.37   0
  11  17  -4    3.62    2.06   0
  11  17  -4   -0.54    1.73   0
  -9  17   4   19.11    2.23   0
   9 -17  -4   16.33    1.85   0
  -9  17   4    9.24    2.42   0
  -9 -17   4   12.57    2.28   0
   9  17  -4   13.76    1.91   0
   9  17  -4   19.95    2.20   0
  -7 -17   4    6.30    1.80   0
  -7  17   4    5.11    2.53   0
  -7  17   4    6.12    1.94   0
   7  17  -4    2.74    1.93   0
   7  17  -4    3.39    1.89   0
   7 -17  -4    3.07    1.81   0
  -5  17   4   96.10    2.26   0
  -5 -17   4   98.76    2.86   0
   5  17  -4  111.85    2.63   0
  -5  17   4   96.78    2.85   0
   5 -17  -4   98.61    2.23   0
  -3  17   4   59.19    2.90   0
   3  17  -4   60.54    4.07   0
  -3 -17   4   60.15    2.75   0
  -3  17   4   57.80    2.19   0
   3  17  -4   63.40    2.65   0
   1  17  -4  258.41    4.24   0
  -1  17   4  271.89    3.17   0
   1  17  -4  267.51    3.28   0
  -1  17   4  262.98    2.88   0
  -1 -17   4  166.99    3.02   0
  -1  17  -4    3.46    2.16   0
   1  17   4    0.92    2.51   0
   1 -17   4    5.44    2.02   0
   1  17   4    1.14    2.20   0
   1  17   4   -0.01    2.42   0
   1  17   4    5.58    3.12   0
   1 -17   4   -0.13    2.82   0
   3  17   4   21.11    2.48   0
   3  17   4   11.17    3.73   0
   3 -17   4   18.91    2.00   0
   3  17   4   11.23    2.44   0
   3  17   4   16.79    2.68   0
  -3  17  -4    3.70    2.03   0
  -3  17  -4   23.14    2.23   0
   3 -17   4   13.05    3.27   0
   5 -17   4   98.03    5.16   0
  -5  17  -4  113.42    2.88   0
   5 -17   4  106.60    2.53   0
  -5  17  -4  103.15    2.66   0
   5  17   4   99.23    2.35   0
   5  17   4   99.22    2.70   0
   5  17   4  101.50    2.88   0
   7  17   4   23.19    2.26   0
  -7  17  -4   35.11    1.89   0
   7 -17   4   33.38    2.41   0
   7  17   4   33.23    2.27   0
  -7  17  -4   37.46    2.19   0
   7  17   4   30.77    2.05   0
   9 -17   4   -1.67    2.08   0
   9  17   4    2.77    2.25   0
  -9  17  -4    5.76    2.25   0
   9  17   4   -0.22    2.22   0
  -9  17  -4    0.52    1.87   0
   9  17   4    0.57    1.96   0
 -10 -18   4    9.79    1.67   0
  10  18  -4    1.73    2.06   0
 -10  18   4    4.56    2.41   0
  10 -18  -4    5.88    2.09   0
 -10  18   4    7.14    1.78   0
  10  18  -4    4.97    1.84   0
   8 -18  -4   36.89    2.29   0
  -8  18   4   37.62    2.20   0
   8  18  -4   39.16    1.96   0
   8  18  -4   39.15    1.96   0
  -8  18   4   34.66    1.94   0
  -8 -18   4   35.39    2.35   0
  -6 -18   4   61.93    2.47   0
   6  18  -4   53.47    2.14   0
   6 -18  -4   54.85    2.31   0
  -6  18   4   61.97    2.43   0
  -6  18   4   65.63    2.65   0
   4 -18  -4   12.47    1.80   0
  -4  18   4   10.18    1.91   0
  -4 -18   4   11.98    2.31   0
   4  18  -4    8.24    2.37   0
  -4  18   4   10.31    2.17   0
  -2 -18   4   89.52    2.69   0
  -2  18   4   84.47    2.49   0
   2  18  -4   86.22    3.69   0
   2  18  -4   81.14    2.33   0
  -2  18   4   85.89    2.22   0
   0 -18   4  108.17    2.75   0
   0  18  -4  106.15    3.03   0
   0  18  -4  107.31    2.49   0
   0  18   4  114.42    2.96   0
   0  18   4  113.11    2.62   0
   2 -18   4   17.27    2.87   0
   2 -18   4   14.05    2.01   0
  -2  18  -4   15.09    2.00   0
   2  18   4   20.11    3.15   0
  -2  18  -4   25.71    2.16   0
   2  18   4   22.68    2.66   0
   2  18   4   18.33    1.99   0
   4 -18   4  116.58    2.27   0
  -4  18  -4  113.52    2.83   0
   4  18   4  115.64    2.33   0
   4  18   4  118.11    2.37   0
   4 -18   4  110.03    4.44   0
  -4  18  -4  118.80    2.23   0
   4  18   4  107.71    2.92   0
   6  18   4   11.71    1.87   0
   6  18   4    9.99    1.85   0
   6 -18   4    9.86    1.80   0
  -6  18  -4    9.19    2.39   0
   6  18   4    5.29    2.54   0
  -6  18  -4    6.33    1.90   0
   8 -18   4   37.31    1.99   0
   8  18   4   42.37    2.02   0
  -8  18  -4   43.46    2.53   0
  -8  18  -4   47.29    2.04   0
   8  18   4   53.18    2.36   0
   8  18   4   42.96    2.16   0
  -9  19   4   44.37    2.11   0
   9  19  -4   38.94    1.90   0
   9  19  -4   32.16    1.89   0
  -9  19   4   41.27    1.90   0
  -9 -19   4   32.67    1.84   0
   9 -19  -4   36.11    2.22   0
  -7  19   4   69.51    2.38   0
   7  19  -4   60.85    2.43   0
   7 -19  -4   65.68    2.06   0
   7  19  -4   79.03    2.12   0
  -7 -19   4   64.64    2.06   0
  -7  19   4   65.80    2.78   0
  -5 -19   4    5.44    2.21   0
   5 -19  -4    8.60    2.24   0
  -5  19   4    6.93    1.76   0
  -5  19   4   12.92    2.66   0
   5  19  -4   10.36    1.91   0
  -3 -19   4    3.61    2.17   0
  -3  19   4    2.89    2.10   0
   3  19  -4    1.65    4.15   0
   3  19  -4    3.53    2.02   0
  -3  19   4    2.47    1.86   0
  -1 -19   4    4.16    2.53   0
  -1  19   4   10.23    2.44   0
   1  19  -4    9.97    2.09   0
   1  19  -4    6.18    2.74   0
  -1  19   4   11.01    2.16   0
   1 -19   4   35.86    2.58   0
  -1  19  -4   39.02    2.18   0
   1  19   4   39.77    2.16   0
   1  19   4   35.06    2.81   0
   1 -19   4   39.06    2.32   0
   1  19   4   40.63    2.18   0
  -1  19  -4   45.39    2.58   0
   3  19   4   69.67    2.24   0
   3 -19   4   70.65    3.72   0
  -3  19  -4   73.62    2.09   0
   3  19   4   78.08    2.07   0
   3 -19   4   67.88    2.10   0
  -3  19  -4   74.62    2.60   0
   3  19   4   71.36    3.96   0
   5 -19   4   45.34    1.94   0
  -5  19  -4   46.68    2.56   0
   5  19   4   37.49    2.42   0
  -5  19  -4   40.69    2.43   0
   5  19   4   47.50    2.59   0
   5  19   4   47.05    2.03   0
   7 -19   4  249.87    2.88   0
  -7  19  -4  271.75    2.71   0
  -7  19  -4  264.83    3.15   0
   7  19   4  249.27    2.69   0
   7  19   4  263.31    3.05   0
   7  19   4  249.75    2.94   0
   8  20  -4   -5.61    1.82   0
  -8  20   4   -3.47    1.81   0
   8  20  -4    1.24    1.75   0
  -6 -20   4   73.67    2.13   0
   6 -20  -4   81.32    2.05   0
   6  20  -4   80.51    2.19   0
  -6  20   4   79.60    2.36   0
  -6  20   4   82.75    2.42   0
  -4 -20   4  171.55    2.81   0
  -4  20   4  186.60    2.63   0
   4  20  -4  185.45    2.56   0
  -4  20   4  193.17    2.77   0
  -2 -20   4  128.77    2.87   0
   2  20  -4  134.53    4.29   0
  -2  20   4  139.88    3.06   0
  -2  20   4  132.66    2.59   0
   2  20  -4  145.66    2.70   0
   0 -20   4    6.71    2.26   0
   0  20  -4    7.90    2.71   0
   0  20   4    5.05    2.10   0
   0  20   4    8.63    2.07   0
   0  20  -4    7.13    2.03   0
   0  20   4    6.75    2.55   0
  -2  20  -4   47.99    2.04   0
  -2  20  -4   57.16    2.56   0
   2 -20   4   48.83    3.24   0
   2  20   4   48.23    3.67   0
   2 -20   4   55.59    2.01   0
   2  20   4   50.95    2.02   0
   2  20   4   52.43    2.19   0
   4  20   4   -4.30    1.94   0
   4  20   4    0.65    1.79   0
   4 -20   4   -1.76    1.79   0
  -4  20  -4   -6.52    2.28   0
  -4  20  -4    1.46    2.02   0
   6 -20   4   12.56    1.88   0
   6  20   4   13.79    1.87   0
   6  20   4   17.28    1.91   0
  -6  20  -4   17.67    1.94   0
  -6  20  -4   13.24    2.00   0
  -5 -21   4   -0.04    1.98   0
  -5  21   4    5.24    1.74   0
   5  21  -4    0.62    1.80   0
  -5  21   4    2.13    2.07   0
  -3 -21   4   -1.70    1.81   0
   3  21  -4   26.99    2.05   0
  -3  21   4   24.12    1.99   0
  -3  21   4   33.00    2.43   0
  -1  21   4   -0.73    2.51   0
   1  21  -4   -0.42    2.80   0
   1  21  -4    2.63    2.41   0
  -1 -21   4   -0.86    2.38   0
  -1  21   4   -0.77    2.07   0
  -1  21  -4    1.23    2.34   0
   1 -21   4    0.45    2.50   0
  -1  21  -4    1.31    2.50   0
  -1  21  -4    1.85    1.76   0
   1  21   4    2.51    1.73   0
   1  21   4    0.86    2.87   0
   1  21   4    3.04    2.42   0
   3  21   4   22.01    1.86   0
   3  21   4   20.90    1.87   0
   3 -21   4   25.42    1.88   0
  -3  21  -4   27.89    1.90   0
  -3  21  -4   28.57    2.01   0
   3  21   4   25.40    2.40   0
  -2  22   4   73.89    2.58   0
  -2 -22   4   58.60    2.65   0
  -2  22   4   71.38    1.99   0
   2  22  -4   75.50    2.52   0
   0 -22   4    0.12    2.48   0
   0  22  -4   -4.12    1.99   0
   0  22  -4    3.31    2.58   0
   0  22   4    2.50    2.04   0
   0  22   4    5.63    2.44   0
   0  22   4    2.21    2.03   0
 -16  -1   5   34.99    2.06   0
 -16   1   5   36.56    2.06   0
  16   1  -5   36.32    2.04   0
  16  -1  -5   31.76    2.14   0
 -16  -1   5   36.92    2.31   0
  16   1  -5   35.46    1.98   0
  16  -1  -5   33.02    2.38   0
 -16   1   5   41.14    2.03   0
 -14  -1   5    8.21    2.43   0
  14   1  -5    4.69    2.60   0
  14  -1  -5    0.29    2.56   0
 -14   1   5    3.43    1.99   0
  14   1  -5    5.29    1.99   0
 -14  -1   5    5.85    2.45   0
  14  -1  -5    0.43    1.98   0
 -14   1   5   -3.68    2.07   0
 -12  -1   5  404.80    3.75   0
 -12   1   5  401.58    3.48   0
 -12  -1   5  412.79    3.34   0
  12   1  -5  402.97    3.24   0
  12   1  -5  396.57    3.52   0
  12  -1  -5  411.68    3.32   0
 -12   1   5  404.92    3.74   0
  12  -1  -5  405.53    3.96   0
  10   1  -5   24.01    2.91   0
 -10  -1   5   24.14    2.62   0
  10  -1  -5   12.66    3.69   0
 -10   1   5   20.91    3.56   0
  10  -1  -5   20.50    2.61   0
 -10  -1   5   18.97    2.82   0
 -10   1   5   20.54    3.22   0
   8   1  -5  433.85    4.16   0
   8  -1  -5  424.11    3.77   0
   8  -1  -5  457.79    4.81   0
  -8  -1   5  431.81    3.97   0
  -8  -1   5  433.27    4.41   0
  -8   1   5  429.81    4.10   0
  -8   1   5  428.72    4.66   0
   6  -1  -5  -17.42    2.08   0
  -6  -1   5  771.12    5.62   0
  -6   1   5  764.13    5.88   0
   6   1  -5  754.51    5.69   0
   4  -1  -5  872.94    8.20   0
   4   1  -5  882.78    6.71   0
  -4   1   5  866.33    8.21   0
   2   1  -5   55.35    4.97   0
  -2  -1   5   56.05    3.45   0
  -2   1   5   52.70    3.29   0
   0   1   5    3.64    6.18   0
   0  -1  -5    5.08    5.58   0
   0   1   5    4.22    3.39   0
   0   1  -5    4.82    3.17   0
   0  -1  -5    4.69    3.84   0
   0  -1   5    5.16    4.82   0
   0   1  -5    3.55    5.01   0
   0  -1   5    5.99    4.18   0
   0  -1  -5    5.34    5.27   0
   2   1   5   50.66    4.06   0
  -2   1  -5   52.87    4.06   0
  -2   1  -5   48.81    3.21   0
  -2  -1  -5   51.81    3.24   0
   2   1   5   55.19    4.10   0
   2  -1   5   52.05    4.02   0
  -2   1  -5   53.69    5.45   0
  -2  -1  -5   52.90    4.45   0
  -4   1  -5  227.41    4.31   0
  -4   1  -5  201.30    3.46   0
   4   1   5  219.69    6.59   0
  -4  -1  -5  202.64    3.46   0
   4   1   5  212.09    4.25   0
   4  -1   5  206.72    3.75   0
  -4  -1  -5  221.18    4.15   0
   6  -1   5  295.71    4.89   0
  -6   1  -5  287.68    3.76   0
  -6   1  -5  276.16    4.10   0
  -6  -1  -5  284.77    4.07   0
   6   1   5  305.34    3.77   0
   6  -1   5  304.62    3.73   0
  -6  -1  -5  295.59    4.16   0
   6   1   5  291.74    5.02   0
  -8   1  -5  177.63    3.22   0
   8  -1   5  189.91    3.62   0
  -8  -1  -5  167.92    3.24   0
   8   1   5  187.96    3.77   0
   8  -1   5  177.82    3.81   0
  -8  -1  -5  183.17    3.13   0
   8  -1   5  180.75    3.31   0
   8   1   5  183.85    4.27   0
   8   1   5  179.43    3.09   0
  10   1   5   41.35    2.29   0
 -10  -1  -5   34.72    2.81   0
 -10  -1  -5   32.79    2.89   0
  10   1   5   37.91    2.53   0
  10  -1   5   34.30    2.47   0
  10  -1   5   31.10    2.36   0
  10   1   5   37.60    2.72   0
  10  -1   5   36.92    2.74   0
 -10   1  -5   39.10    2.37   0
  12   1   5   42.46    2.54   0
 -12  -1  -5   35.57    2.50   0
  12   1   5   40.49    2.58   0
  12   1   5   51.44    2.65   0
  12  -1   5   35.71    2.65   0
  12  -1   5   39.18    2.65   0
  12  -1   5   42.05    2.61   0
 -12  -1  -5   43.54    2.43   0
 -12   1  -5   47.63    2.09   0
 -14  -1  -5   -3.61    1.87   0
  14  -1   5    1.86    2.37   0
  14   1   5    4.18    1.96   0
  14  -1   5    1.99    2.42   0
 -14  -1  -5    5.56    1.85   0
  14   1   5   -1.13    2.23   0
  14  -1   5    2.51    2.10   0
 -14   1  -5   -2.28    1.95   0
  14   1   5    4.93    1.89   0
 -17  -2   5    4.57    2.15   0
 -17   2   5    8.85    2.10   0
  17   2  -5    3.65    1.85   0
  17  -2  -5    3.69    1.92   0
 -17  -2   5    6.98    1.86   0
  17   2  -5   -1.33    1.91   0
 -17   2   5    3.29    1.86   0
  17  -2  -5    4.69    1.79   0
 -15  -2   5   28.13    1.97   0
  15   2  -5   20.47    1.96   0
 -15   2   5   22.61    2.25   0
  15   2  -5   23.59    2.42   0
  15  -2  -5   15.63    2.24   0
  15  -2  -5   23.62    2.03   0
 -15  -2   5   26.82    2.39   0
 -15   2   5   25.69    2.31   0
 -13   2   5   25.37    2.68   0
 -13  -2   5   27.08    2.23   0
 -13   2   5   24.20    2.63   0
  13  -2  -5   24.86    2.40   0
  13  -2  -5   15.85    2.61   0
  13   2  -5   27.49    2.75   0
 -13  -2   5   22.87    2.16   0
  11   2  -5   99.82    2.79   0
  11  -2  -5  101.60    3.43   0
 -11  -2   5  102.74    2.64   0
  11  -2  -5   93.70    3.04   0
 -11  -2   5   99.17    3.24   0
 -11   2   5   99.10    3.18   0
 -11   2   5  100.87    3.32   0
   9   2  -5  583.81    4.42   0
   9  -2  -5  562.85    4.00   0
   9  -2  -5  586.30    5.04   0
  -9  -2   5  574.55    4.61   0
  -9   2   5  564.37    4.87   0
  -9   2   5  558.77    4.30   0
  -9  -2   5  575.40    4.69   0
   7  -2  -5    6.81    3.49   0
  -7  -2   5   -2.58    3.01   0
  -7   2   5    3.30    3.43   0
   7  -2  -5   -1.68    2.66   0
  -7  -2   5    2.03    2.59   0
   7   2  -5    3.85    3.39   0
   5  -2  -5   39.24    3.67   0
   5  -2  -5   35.72    4.56   0
   5   2  -5   41.23    3.42   0
  -5   2   5   33.20    4.45   0
   3  -2  -5 2083.00    8.45   0
   3   2  -5 2129.98    9.87   0
  -3  -2   5 2104.63    8.14   0
  -3   2   5 2067.85   15.99   0
   3  -2  -5 2047.50   16.20   0
  -1  -2   5    5.13    3.21   0
   1   2  -5   -0.73    4.26   0
   1  -2  -5    0.40    4.35   0
  -1  -2   5    1.46    3.85   0
   1   2  -5   -0.30    3.02   0
  -1   2   5    2.81    3.06   0
   1  -2   5  971.26    5.74   0
   1  -2   5 1054.48    7.26   0
   1   2   5 1045.67    8.44   0
   1   2   5 1028.42    6.34   0
  -1   2  -5 1005.12    5.65   0
  -1  -2  -5 1048.61    6.20   0
  -1   2  -5 1041.96    7.20   0
  -1  -2  -5 1055.49    8.32   0
  -3   2  -5    0.38    2.94   0
   3   2   5    3.44    3.72   0
  -3   2  -5   -1.12    3.98   0
  -3  -2  -5   -2.62    3.70   0
   3  -2   5    1.27    3.11   0
  -3   2  -5    0.96    3.97   0
  -3  -2  -5   -0.34    3.51   0
  -5   2  -5  648.88    4.56   0
  -5   2  -5  616.55    4.29   0
   5   2   5  652.47    4.65   0
  -5  -2  -5  640.88    4.87   0
   5   2   5  654.15    7.48   0
  -5   2  -5  674.34    5.77   0
   5  -2   5  653.20    4.54   0
  -5  -2  -5  643.34    4.55   0
   7   2   5  496.11    3.77   0
  -7  -2  -5  475.93    4.45   0
   7   2   5  490.54    5.47   0
   7  -2   5  487.02    4.14   0
   7   2   5  490.52    4.10   0
  -7   2  -5  486.66    4.11   0
   7  -2   5  479.11    4.81   0
  -7  -2  -5  499.72    4.01   0
  -9   2  -5  170.15    3.43   0
   9   2   5  171.39    3.38   0
  -9  -2  -5  163.44    2.94   0
   9  -2   5  171.82    2.88   0
   9   2   5  169.69    3.05   0
   9  -2   5  166.59    3.10   0
  -9  -2  -5  169.82    2.88   0
   9   2   5  172.95    4.01   0
   9  -2   5  175.67    3.47   0
  11   2   5  144.95    2.61   0
  11  -2   5  151.82    3.10   0
  11   2   5  139.75    2.66   0
  11  -2   5  155.65    3.10   0
  11  -2   5  153.86    2.74   0
 -11  -2  -5  149.18    2.99   0
  11   2   5  149.67    3.40   0
 -11   2  -5  149.71    2.66   0
 -11  -2  -5  142.27    2.70   0
  13   2   5    2.93    2.24   0
  13   2   5    3.41    2.27   0
 -13  -2  -5   -0.73    2.35   0
  13   2   5    4.41    1.97   0
 -13  -2  -5    1.81    1.91   0
  13  -2   5   -1.10    2.15   0
  13  -2   5    0.74    2.27   0
  13  -2   5    5.88    2.26   0
 -13   2  -5    2.74    2.44   0
 -15  -2  -5   28.96    1.87   0
  15  -2   5   33.40    2.11   0
  15   2   5   31.47    2.04   0
  15   2   5   36.18    2.32   0
 -15  -2  -5   37.95    2.30   0
  15  -2   5   30.02    2.24   0
 -15   2  -5   31.13    2.09   0
  15   2   5   44.49    2.44   0
  15  -2   5   40.10    2.39   0
 -16  -3   5   92.25    2.19   0
 -16   3   5  100.43    2.27   0
  16   3  -5   98.98    2.26   0
  16  -3  -5   95.20    2.67   0
 -16  -3   5   97.91    2.22   0
  16  -3  -5  102.09    2.10   0
 -16   3   5   97.86    2.67   0
  16   3  -5  105.00    2.22   0
 -14   3   5   46.96    2.66   0
  14  -3  -5   43.21    2.13   0
  14   3  -5   42.66    2.24   0
 -14  -3   5   50.75    2.53   0
  14  -3  -5   36.87    2.28   0
 -14  -3   5   49.66    2.17   0
 -14   3   5   45.06    2.15   0
 -12   3   5   16.11    2.76   0
  12   3  -5   20.47    2.82   0
  12  -3  -5   19.16    2.94   0
 -12   3   5   18.75    2.73   0
 -12  -3   5    8.68    2.74   0
  12  -3  -5   19.01    2.45   0
 -12  -3   5   16.48    2.70   0
  10  -3  -5 1345.35    6.27   0
 -10   3   5 1324.23    6.29   0
 -10  -3   5 1288.58    5.37   0
  10  -3  -5 1298.82    5.36   0
 -10   3   5 1285.60    5.95   0
 -10  -3   5 1335.92    5.63   0
  10   3  -5 1332.14    5.81   0
   8  -3  -5   47.53    3.20   0
  -8   3   5   49.68    3.52   0
  -8  -3   5   42.01    3.05   0
  -8   3   5   46.91    3.75   0
   8  -3  -5   45.93    2.71   0
   8   3  -5   50.36    3.56   0
   6  -3  -5   85.99    2.90   0
   6  -3  -5  -28.23    2.04   0
   6   3  -5   91.19    3.64   0
  -6   3   5   84.30    3.82   0
  -4   3   5 1059.37    8.89   0
   4   3  -5 1049.09    6.43   0
  -4  -3   5 1019.31    6.20   0
   4  -3  -5 1065.48    6.09   0
   4  -3  -5 1031.45    8.72   0
   2   3  -5  983.79    6.97   0
  -2  -3   5  990.24    5.97   0
  -2   3   5 1028.52   15.71   0
   2   3  -5 1014.31    5.92   0
   2  -3  -5  800.42    5.85   0
   0   3  -5   59.84    4.23   0
   0   3  -5   61.54    3.97   0
   0   3   5   60.20    3.99   0
   0  -3   5   55.97    3.54   0
   0   3   5   59.77    5.54   0
   0  -3   5   55.12    3.96   0
   2   3   5  147.40    4.33   0
   2  -3   5  146.00    4.29   0
  -2   3  -5  140.38    4.04   0
   2   3   5  138.66    4.24   0
  -2  -3  -5  147.27    4.13   0
  -2   3  -5  147.65    4.26   0
  -2  -3  -5  146.75    4.14   0
   4   3   5   62.31    3.20   0
  -4   3  -5   59.31    3.70   0
  -4   3  -5   59.59    3.82   0
  -4  -3  -5   62.49    3.56   0
  -4   3  -5   61.99    4.08   0
   4   3   5   60.25    5.67   0
   4  -3   5   61.68    3.80   0
  -4  -3  -5   58.10    3.09   0
  -6   3  -5  266.39    4.79   0
   6   3   5  267.41    3.40   0
   6   3   5  267.07    3.65   0
  -6   3  -5  260.74    3.67   0
   6  -3   5  252.95    3.62   0
  -6  -3  -5  260.81    4.10   0
   6   3   5  259.70    4.97   0
  -6  -3  -5  274.70    3.98   0
  -8   3  -5  156.44    3.05   0
   8   3   5  150.06    3.54   0
   8  -3   5  148.83    3.58   0
  -8  -3  -5  150.67    3.68   0
   8  -3   5  151.79    3.67   0
  -8  -3  -5  148.80    3.01   0
   8  -3   5  161.29    3.59   0
   8   3   5  149.57    4.19   0
   8   3   5  148.86    3.75   0
  10   3   5  144.89    2.71   0
 -10  -3  -5  147.81    3.14   0
 -10   3  -5  153.90    2.77   0
  10   3   5  149.12    2.73   0
  10  -3   5  147.23    3.14   0
  10  -3   5  145.05    2.76   0
  10   3   5  151.06    3.27   0
 -10  -3  -5  152.45    2.66   0
  10  -3   5  147.77    3.10   0
  12   3   5   -5.90    2.50   0
  12  -3   5   -0.14    2.31   0
  12  -3   5    6.07    2.35   0
  12   3   5    8.00    2.53   0
  12  -3   5    2.52    2.49   0
  12   3   5    2.78    2.36   0
 -12  -3  -5    1.62    2.02   0
 -12   3  -5    2.09    2.04   0
 -12  -3  -5    1.64    2.33   0
  14  -3   5   74.08    2.28   0
 -14  -3  -5   73.22    2.47   0
  14  -3   5   76.95    2.24   0
  14   3   5   75.03    2.19   0
  14   3   5   78.32    2.25   0
  14   3   5   74.97    2.59   0
 -14  -3  -5   72.30    2.09   0
  14  -3   5   74.40    2.46   0
 -14   3  -5   82.81    2.22   0
 -17   4   5   68.97    2.17   0
 -17  -4   5   76.29    2.34   0
  17   4  -5   73.56    2.19   0
  17   4  -5   69.66    2.22   0
  17  -4  -5   70.66    2.08   0
  17  -4  -5   67.46    2.21   0
 -15   4   5  272.59    3.29   0
 -15   4   5  269.29    2.77   0
  15   4  -5  255.98    2.83   0
 -15  -4   5  257.90    2.79   0
  15  -4  -5  238.66    2.83   0
 -15  -4   5  262.31    3.10   0
  15  -4  -5  269.35    2.94   0
 -13  -4   5   81.19    2.44   0
 -13   4   5   85.72    2.88   0
  13   4  -5   83.75    2.40   0
  13  -4  -5   86.32    2.24   0
 -13  -4   5   81.05    2.25   0
  13  -4  -5   82.16    3.06   0
 -13   4   5   82.26    2.44   0
 -11  -4   5   14.97    2.92   0
 -11   4   5    8.44    2.98   0
  11  -4  -5   13.23    3.09   0
  11  -4  -5   21.59    2.76   0
  11   4  -5   12.74    2.89   0
 -11   4   5   12.68    2.92   0
  -9   4   5    4.47    3.44   0
  -9   4   5    0.11    3.52   0
  -9  -4   5    8.05    3.47   0
   9  -4  -5    4.62    3.63   0
   9  -4  -5    9.94    3.12   0
   9   4  -5    5.83    3.39   0
  -7   4   5  225.02    4.20   0
   7  -4  -5  234.52    4.34   0
   7  -4  -5  229.27    3.66   0
   7   4  -5  232.03    3.97   0
  -7  -4   5  216.23    3.49   0
  -5   4   5 1386.52    8.22   0
  -5  -4   5 1398.67    7.09   0
   5  -4  -5 1382.74    5.87   0
   5   4  -5 1390.40    6.33   0
   5  -4  -5 1377.21    8.24   0
   3  -4  -5  199.52    5.87   0
  -3  -4   5  205.46    4.33   0
   3   4  -5  202.34    4.15   0
  -3   4   5  200.06    6.31   0
   3  -4  -5  199.14    4.04   0
  -1   4   5   24.32    5.72   0
  -1  -4   5   25.27    3.26   0
  -1  -4   5   26.50    3.63   0
  -1   4   5   23.59    5.29   0
   1   4  -5   28.02    3.07   0
  -1   4   5   28.55    4.27   0
  -1   4   5   22.07    3.07   0
   1   4  -5   25.93    3.70   0
   1  -4  -5   37.20    3.13   0
  -1   4  -5  214.13    3.72   0
   1   4   5  216.07    3.80   0
   1  -4   5  217.73    3.77   0
   1   4   5  216.45    6.35   0
  -1   4  -5  218.41    3.99   0
   1   4   5  216.78    4.69   0
   3   4   5 4056.02   10.92   0
  -3   4  -5 3851.72    9.09   0
   3   4   5 3816.51    9.87   0
  -3   4  -5 4019.59   11.56   0
  -3  -4  -5 4217.03   10.47   0
  -3   4  -5 4032.22    9.81   0
   3  -4   5 3956.88    9.81   0
  -3  -4  -5 4084.59   10.93   0
   5   4   5   40.60    3.73   0
   5   4   5   53.51    2.81   0
  -5  -4  -5   44.16    3.56   0
  -5   4  -5   47.27    3.07   0
  -5   4  -5   51.24    3.48   0
  -5  -4  -5   45.39    3.47   0
   5  -4   5   50.54    3.66   0
   7   4   5  149.26    3.53   0
   7   4   5  159.21    3.76   0
  -7   4  -5  159.33    3.85   0
  -7  -4  -5  146.68    3.75   0
   7   4   5  149.64    4.29   0
  -7   4  -5  153.75    3.78   0
  -7  -4  -5  154.02    3.53   0
   7  -4   5  153.26    3.21   0
   9   4   5  156.19    3.29   0
   9   4   5  139.78    3.28   0
  -9   4  -5  152.33    3.40   0
   9   4   5  154.53    3.54   0
  -9  -4  -5  154.87    3.31   0
   9  -4   5  140.24    2.95   0
  -9  -4  -5  155.31    2.70   0
   9  -4   5  144.28    2.86   0
   9  -4   5  168.57    3.30   0
 -11   4  -5   50.61    2.72   0
  11   4   5   39.94    2.73   0
  11   4   5   41.80    2.36   0
  11  -4   5   45.30    2.71   0
 -11  -4  -5   48.51    2.26   0
  11  -4   5   44.38    2.84   0
  11   4   5   45.31    3.09   0
 -11  -4  -5   45.64    2.75   0
  11  -4   5   44.07    2.62   0
  13   4   5    5.68    2.01   0
 -13  -4  -5    2.61    1.82   0
  13   4   5    7.23    2.07   0
 -13  -4  -5    9.08    2.17   0
  13   4   5    6.84    2.31   0
  13  -4   5    4.11    2.39   0
  13  -4   5    6.21    2.04   0
  13  -4   5    6.23    1.84   0
 -13   4  -5   -0.13    2.02   0
  15  -4   5   40.43    2.53   0
  15   4   5   40.98    2.48   0
  15   4   5   46.49    2.44   0
  15  -4   5   46.05    2.04   0
  15   4   5   47.57    2.38   0
 -15  -4  -5   53.56    2.10   0
 -15   4  -5   43.91    2.18   0
 -15  -4  -5   36.76    2.25   0
  15  -4   5   43.93    2.41   0
 -16  -5   5    1.82    2.29   0
  16   5  -5    1.65    1.91   0
  16  -5  -5    8.45    2.36   0
  16  -5  -5    2.10    2.08   0
 -16   5   5   -0.28    2.27   0
  14   5  -5   -2.32    2.00   0
 -14   5   5    0.33    2.39   0
  14  -5  -5   -0.36    2.08   0
 -14  -5   5   -4.63    2.00   0
  14  -5  -5    6.35    2.26   0
 -14   5   5    1.50    1.92   0
 -12  -5   5   34.11    2.72   0
 -12   5   5   37.29    2.81   0
  12  -5  -5   36.85    2.95   0
  12  -5  -5   33.27    2.12   0
 -12   5   5   39.56    2.80   0
  12   5  -5   35.99    2.67   0
 -10   5   5   39.56    3.84   0
  10  -5  -5   43.61    3.54   0
  10   5  -5   39.56    2.66   0
  10  -5  -5   43.91    2.45   0
 -10  -5   5   39.06    2.80   0
 -10   5   5   36.46    2.74   0
  -8   5   5   48.57    3.61   0
  -8   5   5   43.64    4.29   0
  -8  -5   5   50.00    2.93   0
   8   5  -5   54.46    3.35   0
   8  -5  -5   56.17    2.63   0
   8  -5  -5   48.28    3.76   0
   6  -5  -5  722.28    4.37   0
  -6   5   5  714.29    6.08   0
  -6  -5   5  739.79    5.64   0
   6   5  -5  733.18    4.96   0
   6  -5  -5  -32.95    2.30   0
  -4  -5   5 1779.04    8.14   0
  -4   5   5 1726.17    9.37   0
  -4   5   5 1733.27    6.97   0
   4  -5  -5 1684.36    9.33   0
   4   5  -5 1745.62    7.15   0
   4  -5  -5 1750.11    6.96   0
  -2   5   5 2827.65   13.36   0
   2   5  -5 2794.93    9.18   0
  -2  -5   5 2778.23    9.38   0
   2   5  -5 2855.99    9.42   0
  -2   5   5 2757.47    9.47   0
   2  -5  -5 2771.70    9.24   0
   0   5   5   21.16    4.32   0
   0   5  -5   20.94    3.73   0
   0   5  -5   18.99    3.29   0
   0  -5   5   22.16    3.64   0
   0   5   5   28.25    3.61   0
   0   5   5   20.22    4.23   0
   0   5   5   21.90    4.23   0
  -2   5  -5  265.48    4.25   0
   2   5   5  267.08    4.44   0
   2  -5   5  274.77    3.94   0
  -2  -5  -5  263.78    3.71   0
  -2   5  -5  269.50    3.97   0
   2   5   5  274.34    4.56   0
   4  -5   5  574.76    4.44   0
  -4   5  -5  603.17    5.13   0
  -4  -5  -5  612.71    5.09   0
  -4   5  -5  582.13    4.45   0
  -4  -5  -5  603.94    4.83   0
   4   5   5  602.89    5.03   0
   6   5   5  146.05    3.82   0
   6   5   5  155.11    3.05   0
  -6   5  -5  157.33    3.99   0
  -6  -5  -5  152.00    3.70   0
  -6  -5  -5  147.28    3.09   0
  -6   5  -5  155.99    3.82   0
   6  -5   5  151.68    3.90   0
   8   5   5  288.31    3.27   0
   8   5   5  296.32    3.40   0
  -8  -5  -5  287.60    3.84   0
  -8   5  -5  297.66    3.97   0
  -8  -5  -5  297.25    3.23   0
   8  -5   5  293.35    3.45   0
  -8   5  -5  290.08    3.45   0
  10   5   5   78.55    2.47   0
  10  -5   5   79.48    2.43   0
  10   5   5   74.67    2.86   0
 -10  -5  -5   79.49    2.89   0
  10   5   5   74.09    3.25   0
 -10  -5  -5   76.26    2.31   0
  10  -5   5   75.38    2.56   0
 -10   5  -5   80.88    2.58   0
  12   5   5   46.48    2.56   0
  12  -5   5   50.90    2.23   0
 -12   5  -5   41.43    2.27   0
  12   5   5   37.35    2.27   0
 -12  -5  -5   40.44    2.60   0
 -12  -5  -5   44.27    2.09   0
  12   5   5   46.36    2.53   0
  12  -5   5   46.09    2.52   0
  14  -5   5  122.23    2.77   0
 -14  -5  -5  116.79    2.73   0
  14   5   5  132.78    2.81   0
 -14  -5  -5  130.76    2.36   0
  14   5   5  127.41    2.89   0
  14  -5   5  124.62    2.72   0
 -14   5  -5  128.22    2.81   0
  14   5   5  136.51    2.46   0
 -15  -6   5  170.56    2.81   0
  15   6  -5  157.05    2.76   0
  15  -6  -5  156.05    2.59   0
 -15   6   5  172.72    3.13   0
  15  -6  -5  171.00    2.73   0
 -15   6   5  163.29    2.59   0
 -13  -6   5   53.47    2.20   0
 -13   6   5   58.32    2.79   0
  13  -6  -5   44.74    2.06   0
  13   6  -5   55.50    2.24   0
  13  -6  -5   55.37    2.69   0
 -13   6   5   47.42    2.59   0
 -11   6   5  112.33    3.49   0
  11  -6  -5   94.71    2.44   0
 -11  -6   5  108.32    3.02   0
 -11   6   5  115.15    2.72   0
  11  -6  -5  116.16    3.31   0
  11   6  -5  106.76    2.51   0
  -9   6   5  131.22    3.71   0
   9   6  -5  128.23    2.88   0
  -9   6   5  126.81    4.36   0
   9  -6  -5  127.92    2.82   0
   9  -6  -5  125.96    3.88   0
  -9  -6   5  128.68    3.02   0
   7  -6  -5  105.49    4.03   0
  -7   6   5  102.34    4.01   0
  -7  -6   5  112.67    3.69   0
   7   6  -5  115.45    2.99   0
   7  -6  -5  102.61    2.85   0
  -7  -6   5  113.67    3.20   0
   5  -6  -5  774.74    4.55   0
  -5  -6   5  780.43    6.02   0
   5   6  -5  772.85    4.95   0
  -5   6   5  769.31    6.03   0
   5  -6  -5  347.35    4.41   0
   5   6  -5  750.05    4.65   0
  -5   6   5  758.69    4.94   0
   3  -6  -5   85.89    4.21   0
  -3  -6   5   91.55    4.52   0
  -3   6   5   90.14    3.65   0
   3   6  -5   95.22    3.88   0
   3   6  -5   86.21    3.05   0
   3  -6  -5   89.60    3.50   0
  -3   6   5   92.24    4.78   0
   1   6  -5  314.88    4.59   0
  -1   6   5  310.11    4.58   0
  -1  -6   5  315.85    4.36   0
  -1   6   5  311.26    5.63   0
   1   6  -5  309.09    4.06   0
   1   6   5  125.91    3.84   0
  -1   6  -5  119.16    3.53   0
   1   6   5  120.64    3.90   0
  -1   6  -5  116.13    3.87   0
   1   6   5  117.92    4.00   0
   1  -6   5  119.42    3.29   0
   3   6   5  615.50    5.30   0
   3  -6   5  624.01    4.53   0
  -3   6  -5  631.04    4.68   0
  -3  -6  -5  641.21    5.15   0
  -3   6  -5  615.52    4.53   0
   3   6   5  627.46    5.16   0
   5  -6   5   10.86    2.91   0
   5   6   5    7.55    2.72   0
  -5   6  -5   12.66    3.06   0
  -5  -6  -5    9.07    3.27   0
  -5  -6  -5    7.00    2.68   0
  -5   6  -5    6.80    3.34   0
   5   6   5    7.70    3.33   0
   7  -6   5    3.11    3.43   0
  -7   6  -5   -5.82    3.46   0
   7   6   5    6.35    2.62   0
  -7  -6  -5    4.76    3.18   0
  -7  -6  -5    3.49    2.51   0
   7   6   5   10.20    3.28   0
  -7   6  -5   -0.53    3.27   0
   9  -6   5    5.78    2.54   0
  -9   6  -5    8.91    3.01   0
   9   6   5   10.04    2.35   0
  -9  -6  -5   11.61    2.59   0
  -9  -6  -5   10.09    2.70   0
  -9   6  -5   13.76    2.18   0
   9   6   5    7.19    2.78   0
   9  -6   5    5.99    3.00   0
 -11   6  -5   22.79    2.27   0
  11   6   5   25.43    2.17   0
 -11  -6  -5   27.34    2.10   0
  11  -6   5   25.27    2.66   0
 -11  -6  -5   26.79    2.53   0
  11   6   5   34.23    2.93   0
  11  -6   5   23.86    2.31   0
  11   6   5   17.43    2.24   0
 -13   6  -5   12.32    2.06   0
  13  -6   5    9.23    2.34   0
  13   6   5   12.20    1.97   0
 -13  -6  -5    2.43    2.24   0
 -13  -6  -5    8.18    1.86   0
  13   6   5    6.52    2.60   0
  13  -6   5    8.06    2.12   0
  13   6   5    6.07    2.00   0
  16  -7  -5   35.67    1.85   0
  16   7  -5   31.87    2.39   0
 -16  -7   5   34.59    2.26   0
  16  -7  -5   24.73    2.05   0
 -16   7   5   37.41    2.01   0
  14   7  -5  131.91    2.42   0
 -14   7   5  132.96    3.21   0
 -14  -7   5  132.56    2.38   0
  14  -7  -5  123.86    2.90   0
  14  -7  -5  129.93    2.33   0
 -14   7   5  135.45    2.77   0
 -12  -7   5   34.66    2.69   0
 -12   7   5   34.35    3.14   0
  12  -7  -5   31.23    2.06   0
  12  -7  -5   36.08    2.94   0
  12   7  -5   33.39    2.10   0
 -12   7   5   37.15    2.40   0
 -10   7   5  158.63    4.00   0
 -10   7   5  159.42    3.48   0
  10  -7  -5  162.25    3.62   0
 -10  -7   5  154.12    2.76   0
  10  -7  -5  156.04    2.62   0
  10   7  -5  153.87    2.75   0
   8  -7  -5   70.48    3.68   0
  -8   7   5   72.72    3.58   0
   8   7  -5   69.34    2.77   0
  -8  -7   5   68.34    3.85   0
   8  -7  -5   69.21    2.70   0
  -8   7   5   66.08    4.24   0
  -8  -7   5   66.84    2.99   0
   6   7  -5   72.53    3.24   0
   6  -7  -5   90.45    3.67   0
  -6  -7   5   72.79    4.10   0
  -6   7   5   68.22    4.44   0
  -6   7   5   73.18    2.89   0
   6  -7  -5   70.24    2.79   0
  -6  -7   5   72.08    3.12   0
   4  -7  -5  635.68    5.33   0
  -4  -7   5  645.68    6.09   0
   4   7  -5  659.73    4.72   0
  -4   7   5  661.37    4.75   0
  -4   7   5  636.30    6.13   0
   4  -7  -5  667.53    4.74   0
   2   7  -5   56.77    2.99   0
  -2   7   5   59.52    4.01   0
   2   7  -5   63.90    3.68   0
  -2   7   5   60.04    3.57   0
   2  -7  -5   63.22    3.41   0
   0   7   5   19.14    3.35   0
   0   7  -5   14.68    3.68   0
   0   7  -5   17.61    3.45   0
   0   7   5   17.83    3.29   0
   0  -7   5   19.11    2.72   0
   0   7   5   21.45    3.44   0
   2   7   5   21.60    3.39   0
   2   7   5   28.97    3.56   0
  -2   7  -5   21.80    2.93   0
   2  -7   5   28.61    2.83   0
  -2   7  -5   26.26    3.01   0
  -4   7  -5  141.71    3.14   0
   4   7   5  141.90    3.06   0
   4   7   5  128.09    4.12   0
   4  -7   5  137.96    3.31   0
  -4  -7  -5  158.95    3.52   0
  -4   7  -5  136.37    3.39   0
   4   7   5  145.03    3.19   0
   6   7   5    7.62    2.66   0
   6  -7   5    9.11    3.39   0
  -6   7  -5    2.93    3.00   0
  -6  -7  -5  -13.16    1.88   0
  -6   7  -5    4.57    3.23   0
   6   7   5    6.65    3.29   0
   8  -7   5   82.03    3.24   0
   8   7   5   78.74    3.06   0
   8   7   5   74.63    3.01   0
  -8   7  -5   76.98    2.78   0
  -8  -7  -5   88.70    2.88   0
  -8   7  -5   70.33    2.64   0
  -8  -7  -5  -12.81    1.59   0
  10   7   5    7.81    2.15   0
  10   7   5    8.18    2.17   0
  10  -7   5    5.65    2.61   0
 -10   7  -5    1.22    2.80   0
 -10  -7  -5  -13.48    1.85   0
 -10  -7  -5    4.89    2.04   0
  10  -7   5    7.86    2.29   0
  12  -7   5   77.79    2.67   0
 -12   7  -5   70.07    2.32   0
  12   7   5   76.09    2.29   0
 -12  -7  -5   -4.03    1.93   0
 -12  -7  -5   67.57    2.11   0
  12   7   5   70.66    3.07   0
  12  -7   5   71.46    2.27   0
  12   7   5   62.14    2.27   0
  14  -7   5    6.47    2.19   0
  14   7   5    0.84    2.01   0
 -14  -7  -5    4.71    1.94   0
 -14  -7  -5    0.50    1.90   0
  14   7   5    0.87    2.28   0
  14  -7   5    5.14    1.95   0
  14   7   5   -0.27    2.02   0
 -14   7  -5    9.36    1.93   0
  15   8  -5    0.42    1.89   0
  15  -8  -5    3.18    1.85   0
 -15  -8   5    1.36    1.90   0
  15  -8  -5    5.36    2.00   0
 -15   8   5   -1.74    1.95   0
 -13  -8   5   95.71    2.22   0
 -13   8   5   93.18    2.91   0
  13   8  -5   99.57    2.23   0
  13  -8  -5   88.25    2.58   0
  13  -8  -5   89.15    2.81   0
 -13   8   5   90.97    2.76   0
 -11  -8   5   48.70    2.32   0
 -11   8   5   43.07    3.67   0
  11  -8  -5   41.43    2.66   0
 -11  -8   5   47.15    3.27   0
  11  -8  -5   55.03    2.94   0
 -11   8   5   49.55    2.77   0
  11   8  -5   46.99    2.66   0
  -9   8   5   53.00    3.87   0
   9  -8  -5   56.71    3.35   0
  -9  -8   5   54.26    3.87   0
  -9   8   5   56.67    3.27   0
   9  -8  -5   53.24    2.91   0
   9   8  -5   54.50    3.02   0
  -9  -8   5   52.14    2.62   0
  -7   8   5   41.72    4.72   0
  -7   8   5   45.99    3.66   0
  -7  -8   5   43.89    2.98   0
  -7  -8   5   40.36    3.86   0
   7  -8  -5   38.70    3.60   0
  -7   8   5   39.64    2.77   0
   7   8  -5   37.47    3.19   0
   7  -8  -5   37.39    2.65   0
  -5  -8   5  244.13    4.94   0
   5  -8  -5  248.11    3.79   0
  -5   8   5  242.08    4.53   0
  -5   8   5  244.30    3.83   0
   5  -8  -5  255.38    3.87   0
   5   8  -5  249.96    3.36   0
  -3   8   5    3.91    4.30   0
  -3   8   5    3.33    3.13   0
   3  -8  -5  -13.04    1.85   0
   3   8  -5    3.77    2.64   0
   3   8  -5    6.96    3.45   0
   1   8  -5 1159.08    6.38   0
  -1   8   5 1169.22    6.18   0
   1   8  -5 1127.49    5.42   0
  -1   8   5 1168.67    6.91   0
  -1  -8   5 1161.35    5.37   0
  -1   8  -5 1017.20    5.65   0
  -1   8  -5  987.27    5.60   0
   1  -8   5 1005.48    5.40   0
   1   8   5  996.72    5.89   0
   1   8   5 1005.50    5.97   0
   1   8   5 1011.82    6.21   0
   1   8   5 1039.30    6.16   0
   3   8   5   65.62    2.82   0
   3   8   5   61.05    3.76   0
   3   8   5   64.90    3.49   0
   3  -8   5   60.20    3.63   0
  -3   8  -5   65.93    3.83   0
  -3   8  -5   61.25    2.84   0
   5   8   5  101.60    2.86   0
   5  -8   5   98.07    3.05   0
  -5   8  -5   96.52    3.14   0
  -5  -8  -5    9.98    2.28   0
  -5   8  -5   95.69    2.94   0
   5   8   5  104.32    2.99   0
   7  -8   5  458.61    3.81   0
   7   8   5  450.92    3.61   0
  -7   8  -5  479.55    3.87   0
  -7  -8  -5  481.14    4.93   0
  -7   8  -5  455.71    4.18   0
   7   8   5  465.08    3.73   0
   9  -8   5  229.52    3.46   0
   9   8   5  227.68    2.87   0
   9  -8   5  234.68    3.38   0
  -9   8  -5  231.66    3.56   0
  -9  -8  -5  241.38    3.52   0
  -9   8  -5  228.72    3.36   0
   9   8   5  230.89    3.21   0
  11   8   5   29.92    2.08   0
  11   8   5   28.72    2.54   0
  11  -8   5   36.97    2.52   0
 -11  -8  -5   28.38    2.64   0
  11  -8   5   30.67    2.64   0
 -11   8  -5   39.68    2.63   0
  13  -8   5    4.94    1.92   0
  13  -8   5    2.72    2.21   0
 -13   8  -5   -3.09    2.01   0
  13   8   5   12.11    2.25   0
 -13  -8  -5    1.54    2.07   0
  13   8   5   -0.46    2.23   0
  13   8   5   -2.91    2.34   0
  16  -9  -5    2.80    2.18   0
  16   9  -5    4.35    2.26   0
 -16  -9   5    3.54    2.66   0
 -16  -9   5    3.21    1.86   0
  16  -9  -5    2.07    1.75   0
 -16   9   5    4.59    1.92   0
  14  -9  -5    1.62    2.04   0
 -14  -9   5    5.43    2.16   0
 -14  -9   5    5.03    2.77   0
  14  -9  -5    3.25    1.76   0
 -14   9   5    0.73    1.96   0
  14   9  -5    6.23    1.78   0
 -12   9   5  129.53    2.92   0
  12  -9  -5  120.69    2.99   0
 -12  -9   5  124.62    3.95   0
 -12  -9   5  112.60    2.38   0
  12  -9  -5  124.03    2.55   0
  12   9  -5  122.21    2.71   0
 -10  -9   5   93.05    2.44   0
 -10   9   5   99.45    4.11   0
  10  -9  -5  102.08    2.71   0
 -10   9   5  101.72    2.66   0
 -10  -9   5   97.78    4.19   0
  10   9  -5   91.48    2.38   0
  10  -9  -5  102.33    2.75   0
  -8   9   5  288.13    6.13   0
  -8  -9   5  296.03    5.60   0
  -8   9   5  276.69    4.09   0
   8  -9  -5  287.85    3.06   0
   8  -9  -5  280.96    3.65   0
  -8   9   5  285.77    3.64   0
   8   9  -5  290.41    3.17   0
  -8  -9   5  276.15    3.29   0
   6   9  -5  859.90    4.55   0
  -6   9   5  851.18    5.65   0
   6   9  -5  853.08    4.94   0
   6  -9  -5  835.89    5.46   0
   6  -9  -5  832.58    4.47   0
  -6  -9   5  832.44    5.04   0
  -6   9   5  864.75    4.94   0
   4   9  -5  172.35    3.08   0
  -4   9   5  176.88    3.59   0
   4  -9  -5  195.78    3.59   0
  -4   9   5  175.33    4.34   0
  -2   9   5   11.66    3.26   0
   2   9  -5   11.46    4.05   0
  -2   9   5   13.37    3.69   0
   2   9  -5   10.49    2.73   0
   0  -9   5  337.01    3.56   0
   0   9  -5  345.14    4.43   0
   0   9   5  334.73    4.52   0
   0   9  -5  342.90    4.35   0
   0   9   5  342.98    4.28   0
   0   9   5  333.91    4.31   0
   2   9   5   16.58    2.67   0
   2  -9   5   12.26    2.77   0
   2   9   5   13.32    3.32   0
   2   9   5   15.42    3.34   0
   2   9   5   18.33    3.57   0
  -2   9  -5   14.24    2.99   0
   4   9   5   -4.78    2.63   0
  -4   9  -5    5.91    3.12   0
   4   9   5    1.88    3.49   0
   4  -9   5    0.43    2.72   0
   4   9   5   -0.40    2.73   0
  -4   9  -5   -0.47    3.49   0
   6   9   5   -0.13    2.65   0
   6   9   5    6.37    3.14   0
  -6   9  -5    3.82    2.52   0
   6  -9   5    0.41    2.81   0
  -6   9  -5    2.63    2.83   0
   8   9   5  159.27    3.13   0
   8  -9   5  151.33    3.28   0
  -8   9  -5  149.66    2.85   0
  -8  -9  -5  153.48    3.59   0
  -8   9  -5  153.94    3.10   0
   8   9   5  149.11    2.77   0
  10   9   5  408.30    3.21   0
  10   9   5  434.57    3.67   0
  10  -9   5  412.66    4.10   0
  10  -9   5  417.18    3.72   0
 -10   9  -5  420.46    3.33   0
 -10  -9  -5  409.73    4.20   0
 -10   9  -5  428.26    3.53   0
  12  -9   5  249.80    2.79   0
  12   9   5  242.19    2.78   0
  12  -9   5  244.17    3.37   0
 -12   9  -5  245.14    2.84   0
 -12  -9  -5  230.30    3.64   0
  12   9   5  237.23    3.08   0
 -14   9  -5   91.13    2.69   0
  14  -9   5   93.89    2.55   0
 -14  -9  -5   76.22    2.75   0
  14   9   5   83.43    2.61   0
  14   9   5   84.23    2.16   0
  14  -9   5   82.21    2.70   0
  15  10  -5  115.65    2.61   0
  15 -10  -5  107.05    2.35   0
 -15 -10   5  111.57    2.22   0
 -15 -10   5  111.91    4.30   0
  15 -10  -5  121.19    2.16   0
 -15  10   5  117.02    2.33   0
 -13  10   5   49.75    2.63   0
  13 -10  -5   50.05    1.97   0
  13 -10  -5   44.74    2.62   0
 -13 -10   5   43.98    2.43   0
 -13 -10   5   49.33    3.83   0
  13  10  -5   46.44    2.09   0
 -11  10   5    8.42    2.68   0
  11 -10  -5   12.86    2.75   0
 -11 -10   5   13.00    3.92   0
 -11 -10   5   17.32    2.07   0
  11 -10  -5   20.96    1.98   0
  11  10  -5   21.24    2.55   0
  -9 -10   5   18.13    2.28   0
  -9  10   5   18.07    4.74   0
  -9 -10   5   18.62    4.70   0
  -9  10   5   20.94    2.88   0
   9 -10  -5   19.86    2.38   0
  -9  10   5   11.57    2.64   0
   9 -10  -5   15.56    2.16   0
   9  10  -5   25.44    2.28   0
  -7  10   5  194.40    7.26   0
  -7  10   5  185.78    3.95   0
   7  10  -5  183.30    3.38   0
   7  10  -5  181.41    2.97   0
  -7  10   5  191.11    3.03   0
   7 -10  -5  191.10    3.76   0
  -7 -10   5  181.74    3.17   0
   7 -10  -5  188.34    2.96   0
   5  10  -5  634.14    4.11   0
   5 -10  -5  654.05    4.97   0
  -5  10   5  650.99    4.54   0
  -5  10   5  657.35    5.25   0
  -5 -10   5  650.19    4.36   0
  -3  10   5  131.54    4.12   0
   3  10  -5  121.11    2.99   0
   3  10  -5  123.73    4.30   0
   3 -10  -5  122.90    4.00   0
  -3  10   5  124.36    3.53   0
  -1  10   5 1104.79    6.45   0
   1  10  -5 1082.26    5.53   0
   1  10  -5 1087.15    6.28   0
  -1 -10   5 1113.71    5.07   0
  -1  10   5 1092.15    6.30   0
  -1  10   5 1081.90    5.69   0
   1 -10   5  934.95    5.11   0
   1  10   5  963.88    5.60   0
  -1  10  -5  938.84    4.94   0
  -1  10  -5  917.21    5.58   0
   1  10   5  937.07    5.75   0
   1  10   5  933.15    5.60   0
   1  10   5  937.92    5.60   0
   3  10   5  497.44    3.98   0
   3  10   5  503.17    4.47   0
   3 -10   5  497.42    3.92   0
   3  10   5  503.39    5.01   0
   3  10   5  493.79    4.37   0
  -3  10  -5  481.74    4.05   0
   5  10   5  299.51    3.75   0
   5 -10   5  307.47    3.88   0
  -5  10  -5  309.14    3.55   0
   5  10   5  305.07    3.88   0
  -5  10  -5  296.72    3.86   0
   7  10   5   11.14    2.79   0
   7 -10   5    5.79    2.39   0
  -7  10  -5   10.27    2.48   0
  -7  10  -5    2.48    2.67   0
   7  10   5   10.06    2.28   0
   9  10   5   46.85    2.33   0
   9 -10   5   40.24    2.39   0
  -9  10  -5   52.47    2.86   0
   9 -10   5   45.81    2.97   0
  -9 -10  -5   43.79    2.80   0
  -9  10  -5   41.62    2.23   0
   9  10   5   41.90    2.33   0
  11  10   5   -1.36    2.07   0
 -11  10  -5    1.57    2.14   0
 -11 -10  -5    6.13    2.38   0
 -11  10  -5    8.43    2.25   0
  11 -10   5    8.33    2.22   0
  11 -10   5   12.36    2.09   0
  11  10   5   12.24    1.99   0
  13  10   5   31.81    2.01   0
  13 -10   5   21.89    2.36   0
 -13 -10  -5   16.38    2.66   0
  13  10   5   19.00    2.02   0
 -13  10  -5   24.75    2.36   0
  13 -10   5   20.59    2.28   0
 -14 -11   5   72.44    2.02   0
 -14  11   5   68.79    2.18   0
  14 -11  -5   67.46    2.23   0
  14 -11  -5   67.03    2.28   0
  14  11  -5   65.05    2.08   0
 -12 -11   5  269.08    3.03   0
  12 -11  -5  273.89    2.68   0
  12 -11  -5  264.26    3.37   0
  12  11  -5  268.56    2.77   0
 -12  11   5  266.50    3.04   0
 -10 -11   5  464.27    3.28   0
 -10  11   5  485.98    3.74   0
  10 -11  -5  487.10    4.10   0
  10  11  -5  471.75    3.66   0
 -10  11   5  472.75    3.34   0
  10 -11  -5  469.98    3.27   0
   8 -11  -5  186.47    3.48   0
  -8  11   5  183.74    3.53   0
  -8  11   5  175.27    3.23   0
   8  11  -5  178.29    2.73   0
   8 -11  -5  184.85    2.68   0
   8  11  -5  182.66    2.70   0
  -8 -11   5  168.97    2.87   0
   6 -11  -5    3.14    2.60   0
   6  11  -5    5.38    2.43   0
  -6  11   5    1.15    2.93   0
  -6  11   5    4.70    3.43   0
  -6 -11   5    0.71    3.22   0
  -4  11   5   10.69    4.14   0
   4  11  -5    6.48    3.12   0
  -4  11   5    9.86    3.02   0
   4 -11  -5   12.92    3.11   0
  -4 -11   5    6.81    3.48   0
  -4  11   5    9.02    2.90   0
  -2  11   5  210.20    4.51   0
   2  11  -5  223.04    4.20   0
  -2  11   5  204.45    4.17   0
  -2  11   5  207.17    3.77   0
   2  11  -5  211.02    3.79   0
   0  11   5   26.97    3.39   0
   0  11   5   22.65    3.46   0
   0  11  -5   28.44    3.48   0
   0  11   5   18.03    3.23   0
   0 -11   5   34.86    3.18   0
   0  11  -5   20.67    3.47   0
   0  11   5   24.82    3.16   0
  -2  11  -5    7.21    3.49   0
   2  11   5   -0.88    2.62   0
   2  11   5   -6.20    3.20   0
   2  11   5    4.44    3.24   0
   2 -11   5   -0.33    3.15   0
   2  11   5    3.86    3.00   0
   4  11   5   92.47    3.35   0
  -4  11  -5   90.73    3.18   0
   4  11   5   81.22    4.13   0
   4 -11   5   87.24    3.32   0
   4  11   5   88.27    2.83   0
   4  11   5   86.95    3.36   0
  -4  11  -5   83.80    3.51   0
   6  11   5  124.89    2.60   0
  -6  11  -5  135.19    3.14   0
   6 -11   5  122.65    2.70   0
  -6  11  -5  120.14    2.61   0
   6  11   5  122.98    3.02   0
   8  11   5    7.29    2.22   0
   8  11   5   15.07    2.65   0
  -8  11  -5   18.71    2.72   0
   8 -11   5   16.20    2.26   0
  -8  11  -5    8.49    2.17   0
  10  11   5   39.42    2.52   0
 -10  11  -5   55.12    2.70   0
  10 -11   5   41.31    2.30   0
 -10  11  -5   53.54    2.14   0
  10 -11   5   46.20    2.71   0
  10  11   5   43.54    2.55   0
  12 -11   5  180.96    3.49   0
  12  11   5  193.70    2.93   0
 -12  11  -5  199.47    2.65   0
  12 -11   5  198.18    2.63   0
  12  11   5  190.03    2.95   0
 -13 -12   5    4.16    1.85   0
  13 -12  -5   11.75    2.21   0
 -13  12   5    7.24    2.29   0
  13 -12  -5    3.65    2.01   0
  13  12  -5    2.59    1.90   0
 -11 -12   5   31.26    1.99   0
  11 -12  -5   31.09    2.27   0
 -11  12   5   30.95    2.24   0
  11 -12  -5   34.40    2.08   0
  11  12  -5   25.75    1.97   0
  -9 -12   5   23.36    2.67   0
   9 -12  -5   16.05    2.32   0
   9  12  -5   17.14    2.61   0
   9  12  -5   15.07    2.15   0
  -9  12   5   22.15    2.96   0
  -9  12   5   21.30    2.19   0
   7 -12  -5  668.21    4.53   0
   7  12  -5  653.47    3.79   0
  -7  12   5  676.99    4.66   0
   7  12  -5  656.96    4.08   0
  -7  12   5  662.42    4.16   0
  -7 -12   5  628.18    3.83   0
  -5  12   5   29.91    2.76   0
  -5  12   5   33.04    2.45   0
   5  12  -5   37.02    2.85   0
   5 -12  -5   32.20    2.89   0
  -5 -12   5   33.83    3.27   0
   3 -12  -5   28.20    3.17   0
  -3  12   5   30.38    4.17   0
   3  12  -5   21.71    2.70   0
  -3  12   5   27.50    3.66   0
  -3  12   5   22.34    2.56   0
   3  12  -5   29.66    3.84   0
  -3 -12   5   31.40    3.59   0
  -1  12   5  188.71    4.39   0
   1  12  -5  182.06    3.98   0
  -1  12   5  175.57    3.11   0
   1  12  -5  184.95    3.26   0
  -1 -12   5  196.42    3.56   0
  -1  12   5  178.98    3.41   0
   1  12   5  296.00    4.09   0
   1 -12   5  290.95    3.25   0
  -1  12  -5  272.29    3.60   0
  -1  12  -5  293.81    3.49   0
   1  12   5  287.65    4.06   0
   1  12   5  280.19    4.06   0
   1  12   5  279.26    3.84   0
   3  12   5  187.79    3.17   0
   3 -12   5  201.66    3.02   0
   3  12   5  200.30    4.41   0
   3  12   5  201.46    3.60   0
   3  12   5  199.88    3.56   0
  -3  12  -5  196.13    2.87   0
  -3  12  -5  200.58    3.66   0
   5  12   5   27.38    2.45   0
  -5  12  -5   36.66    2.27   0
  -5  12  -5   27.72    2.97   0
   5  12   5   27.07    2.66   0
   5 -12   5   26.91    2.34   0
   7  12   5  108.39    2.38   0
   7  12   5  104.46    2.42   0
  -7  12  -5  101.13    2.56   0
   7 -12   5  104.00    2.49   0
  -7  12  -5  106.62    2.80   0
   9 -12   5    2.23    2.43   0
  -9  12  -5   -0.95    2.07   0
   9 -12   5    3.43    1.98   0
   9  12   5    7.74    2.00   0
  -9  12  -5    1.61    1.94   0
   9  12   5    6.63    2.31   0
  11  12   5   22.85    1.97   0
 -11  12  -5   15.24    2.12   0
  11 -12   5   13.48    2.31   0
  11 -12   5   17.13    2.53   0
 -11  12  -5   17.27    1.99   0
  11  12   5   22.23    2.06   0
 -14  13   5   17.30    2.36   0
 -14 -13   5   16.40    2.10   0
  14 -13  -5   18.63    1.89   0
  14 -13  -5   15.41    1.73   0
  14  13  -5   15.78    2.07   0
  12  13  -5   44.03    1.95   0
 -12  13   5   42.83    2.57   0
 -12 -13   5   40.42    2.02   0
  12 -13  -5   33.82    2.47   0
  12  13  -5   35.03    2.00   0
  10 -13  -5   45.91    2.52   0
 -10 -13   5   42.18    2.46   0
 -10  13   5   51.92    2.09   0
 -10  13   5   48.18    2.38   0
  10  13  -5   50.17    2.01   0
  10  13  -5   39.19    2.46   0
  -8 -13   5  113.39    3.01   0
   8  13  -5  122.95    2.85   0
  -8  13   5  123.49    3.23   0
   8  13  -5  119.81    2.45   0
  -8  13   5  117.92    2.98   0
   8 -13  -5  114.58    2.63   0
   6 -13  -5   65.76    2.84   0
  -6  13   5   57.91    3.13   0
  -6  13   5   60.38    2.76   0
   6  13  -5   59.22    2.30   0
  -6 -13   5   70.45    2.45   0
   4  13  -5   89.31    2.62   0
   4 -13  -5   98.37    3.05   0
  -4 -13   5   92.53    2.80   0
  -4  13   5   95.16    3.41   0
  -4  13   5   95.58    2.51   0
  -4  13   5   92.72    5.73   0
   2  13  -5  140.36    3.81   0
  -2  13   5  137.78    3.69   0
  -2  13   5  135.42    4.34   0
  -2  13   5  132.06    2.73   0
   2  13  -5  144.51    3.33   0
  -2 -13   5  142.63    3.71   0
   0  13   5   34.07    3.25   0
   0 -13   5   40.48    2.88   0
   0  13  -5   33.88    3.16   0
   0  13  -5   36.42    2.79   0
   0  13   5   33.58    3.03   0
   0  13   5   29.99    3.22   0
  -2  13  -5   10.03    3.05   0
   2  13   5    8.82    2.87   0
   2  13   5    8.63    2.97   0
   2  13   5    5.23    2.69   0
   2 -13   5   11.94    2.27   0
   2  13   5    8.89    2.27   0
   4 -13   5   58.37    2.37   0
   4  13   5   57.45    3.55   0
  -4  13  -5   62.15    2.68   0
   4  13   5   64.50    2.88   0
   4  13   5   58.98    2.35   0
  -4  13  -5   59.27    2.53   0
   4  13   5   63.30    2.34   0
   6  13   5    0.63    2.20   0
   6  13   5   -1.07    2.08   0
  -6  13  -5    2.24    2.01   0
   6  13   5   -4.14    2.13   0
  -6  13  -5   -0.39    2.36   0
   6 -13   5   -8.25    2.61   0
   8 -13   5    1.00    2.76   0
   8  13   5   -1.06    2.01   0
  -8  13  -5   -8.73    2.18   0
  -8  13  -5   -3.36    1.96   0
   8 -13   5   -5.19    2.08   0
   8  13   5   -0.01    2.00   0
  10 -13   5   -0.02    2.66   0
 -10  13  -5   -3.15    2.37   0
 -10  13  -5    1.74    2.06   0
  10 -13   5   -0.05    2.30   0
  10  13   5    0.67    1.93   0
  10  13   5    3.20    1.94   0
  12  13   5    1.47    1.90   0
  12  13   5    1.19    2.33   0
 -12  13  -5   -2.08    1.93   0
  12 -13   5    8.41    2.22   0
 -12  13  -5    1.67    1.94   0
  12 -13   5    1.81    2.70   0
 -13 -14   5    5.31    1.71   0
 -13  14   5   -1.78    2.28   0
  13 -14  -5    1.99    2.16   0
  13  14  -5    0.41    1.85   0
  13  14  -5    2.40    1.84   0
 -11 -14   5   16.66    2.32   0
  11  14  -5   16.35    1.91   0
 -11  14   5   18.63    2.46   0
  11 -14  -5   10.06    1.98   0
  11  14  -5   18.29    1.86   0
 -11  14   5   12.31    1.92   0
  -9 -14   5   -2.56    2.31   0
  -9  14   5    9.29    2.29   0
  -9  14   5    6.63    2.11   0
   9  14  -5    4.22    1.88   0
   9  14  -5   -2.07    2.33   0
   9 -14  -5    9.06    1.95   0
   7 -14  -5   28.34    2.22   0
  -7  14   5   28.93    2.87   0
   7  14  -5   27.63    2.60   0
  -7  14   5   25.52    2.20   0
   7  14  -5   27.05    2.23   0
  -7 -14   5   23.01    2.66   0
   5  14  -5  148.85    2.67   0
   5 -14  -5  154.17    3.01   0
  -5  14   5  152.41    2.55   0
  -5  14   5  145.91    3.32   0
  -5 -14   5  158.03    3.22   0
  -3  14   5  110.41    3.38   0
   3 -14  -5  117.35    2.57   0
   3  14  -5  110.30    4.10   0
  -3  14   5  109.61    2.90   0
  -3 -14   5  117.60    3.23   0
   3  14  -5  114.16    2.60   0
  -3  14   5  108.11    4.89   0
  -1  14   5   13.28    3.41   0
  -1  14   5   14.53    2.68   0
   1  14  -5   15.38    2.89   0
  -1 -14   5   11.16    2.28   0
   1  14  -5   18.42    2.84   0
  -1  14   5   17.14    3.02   0
  -1 -14   5   13.79    3.02   0
   1  14   5    0.44    2.77   0
   1  14   5    4.60    2.78   0
  -1  14  -5    0.95    2.78   0
  -1  14  -5   -2.41    2.88   0
   1  14   5    6.48    2.97   0
   1 -14   5   -1.85    2.66   0
   1  14   5   -1.05    2.61   0
   3  14   5    0.11    2.24   0
   3  14   5   -0.49    3.24   0
   3 -14   5    0.81    2.05   0
  -3  14  -5   -0.25    2.06   0
   3  14   5    1.29    2.04   0
   3  14   5    6.68    2.45   0
  -3  14  -5   -5.22    2.83   0
   5  14   5    4.64    2.57   0
   5 -14   5    3.04    2.15   0
  -5  14  -5   -2.26    2.35   0
   5  14   5    5.18    2.55   0
  -5  14  -5    3.06    2.37   0
   5  14   5    2.15    2.63   0
   7  14   5  171.67    2.95   0
  -7  14  -5  166.43    2.63   0
   7 -14   5  170.24    2.57   0
  -7  14  -5  173.05    2.90   0
   7  14   5  166.51    2.59   0
   7  14   5  161.30    2.62   0
   9 -14   5    3.51    2.71   0
   9  14   5    0.91    1.98   0
  -9  14  -5    2.42    2.05   0
  -9  14  -5   10.00    2.16   0
   9 -14   5   -0.74    2.00   0
   9  14   5    3.89    2.32   0
 -11  14  -5   -3.51    2.06   0
  11 -14   5    2.45    1.95   0
 -11  14  -5    6.38    2.17   0
  11  14   5    1.80    1.89   0
  11 -14   5    1.90    2.78   0
  11  14   5   -2.54    1.99   0
 -12 -15   5   16.56    1.94   0
  12  15  -5   10.59    2.01   0
  12 -15  -5   27.53    2.22   0
 -12  15   5   37.90    2.41   0
  12  15  -5   28.36    1.94   0
 -10 -15   5   14.61    2.15   0
  10 -15  -5   14.46    2.27   0
 -10  15   5    5.64    2.56   0
  10  15  -5   14.82    2.28   0
 -10  15   5   15.62    1.91   0
  10  15  -5   21.76    1.91   0
   8  15  -5   26.79    2.03   0
  -8 -15   5   29.91    2.07   0
   8 -15  -5   29.02    2.42   0
  -8  15   5   28.77    2.44   0
  -8  15   5   31.22    2.66   0
   8  15  -5   29.03    2.44   0
   6  15  -5  253.36    2.82   0
  -6  15   5  262.74    2.86   0
   6 -15  -5  250.42    2.99   0
  -6 -15   5  263.58    2.93   0
  -6  15   5  254.23    3.69   0
   4 -15  -5   33.96    2.51   0
   4  15  -5   24.49    2.67   0
  -4  15   5   29.50    2.12   0
  -4 -15   5   28.82    2.79   0
  -4  15   5   27.63    2.76   0
  -2  15   5  129.10    3.18   0
   2  15  -5  123.23    3.75   0
   2  15  -5  122.69    2.73   0
  -2  15   5  122.56    4.32   0
  -2 -15   5  132.87    3.22   0
  -2  15   5  129.45    2.98   0
   0 -15   5    9.31    2.11   0
   0  15  -5    7.96    2.72   0
   0  15  -5    8.37    2.32   0
   0  15   5    7.58    2.52   0
   0  15   5    8.37    2.67   0
   0  15   5    8.09    2.09   0
   0 -15   5  -17.08    1.94   0
   0  15   5    4.75    3.17   0
   2 -15   5   46.83    2.23   0
   2  15   5   48.05    2.41   0
   2  15   5   45.84    3.32   0
  -2  15  -5   45.67    2.91   0
   2  15   5   52.10    2.65   0
   2  15   5   49.46    2.88   0
   4  15   5   10.67    2.59   0
  -4  15  -5    2.36    2.33   0
   4  15   5    7.62    3.54   0
   4 -15   5   16.25    2.12   0
   4  15   5    9.88    2.09   0
  -4  15  -5   12.27    2.00   0
   4  15   5   11.92    2.26   0
   6 -15   5  191.19    2.59   0
  -6  15  -5  196.98    2.77   0
   6  15   5  202.96    2.69   0
   6  15   5  206.68    3.13   0
   6  15   5  198.25    2.99   0
  -6  15  -5  197.41    2.93   0
   8 -15   5   24.29    3.14   0
   8  15   5   27.79    2.38   0
  -8  15  -5   23.00    2.21   0
   8 -15   5   29.46    2.41   0
   8  15   5   20.52    2.41   0
   8  15   5   18.78    2.46   0
  -8  15  -5   28.03    2.30   0
  10 -15   5   14.48    3.27   0
 -10  15  -5   15.21    2.02   0
  10 -15   5   10.87    1.83   0
 -10  15  -5   18.09    2.26   0
  10  15   5    4.39    2.28   0
  10  15   5   13.56    2.09   0
 -11 -16   5   59.87    2.04   0
 -11  16   5   55.51    2.63   0
  11  16  -5   59.80    2.05   0
 -11  16   5   62.86    2.05   0
  11 -16  -5   56.54    2.41   0
  11  16  -5   57.38    2.47   0
  -9 -16   5   27.76    2.01   0
   9 -16  -5   29.53    2.28   0
  -9  16   5   26.56    2.46   0
  -9  16   5   40.19    1.97   0
   9  16  -5   34.38    2.32   0
   9  16  -5   31.50    1.99   0
  -7 -16   5    4.15    2.25   0
   7  16  -5   -1.90    1.89   0
   7  16  -5    4.98    1.84   0
  -7  16   5    0.47    2.18   0
   7 -16  -5   -0.79    2.22   0
  -7  16   5    2.71    2.18   0
   5 -16  -5   -2.50    2.00   0
   5  16  -5    1.60    2.36   0
  -5  16   5    0.49    1.98   0
  -5  16   5    0.54    2.80   0
  -5 -16   5   -0.40    2.43   0
  -3  16   5   49.04    3.01   0
   3  16  -5   55.18    3.71   0
   3  16  -5   49.68    2.31   0
  -3  16   5   54.88    2.21   0
  -3 -16   5   48.61    2.81   0
   1  16  -5  290.33    3.94   0
   1  16  -5  284.20    3.47   0
  -1  16   5  280.94    3.28   0
  -1  16   5  276.26    2.95   0
  -1  16   5  273.29    4.43   0
  -1 -16   5  292.97    3.72   0
   1 -16   5   33.30    2.14   0
  -1  16  -5   31.40    2.86   0
  -1  16  -5   33.02    2.82   0
   1 -16   5   32.04    3.06   0
   1  16   5   36.85    2.95   0
   1  16   5   29.07    2.18   0
   1  16   5   35.22    2.77   0
   1  16   5   27.30    2.89   0
   3 -16   5   67.16    2.52   0
   3  16   5   70.76    3.59   0
   3  16   5   69.71    2.28   0
   3  16   5   64.28    2.18   0
  -3  16  -5   70.43    2.24   0
  -3  16  -5   70.46    2.80   0
   3  16   5   66.28    2.87   0
   5  16   5  143.60    2.80   0
   5 -16   5  143.65    2.47   0
   5  16   5  144.65    2.42   0
  -5  16  -5  136.59    2.62   0
   5  16   5  143.70    2.98   0
  -5  16  -5  144.37    2.43   0
   7  16   5  346.89    3.29   0
   7 -16   5  334.15    2.91   0
   7 -16   5  333.41    5.60   0
   7  16   5  335.11    3.05   0
  -7  16  -5  354.14    3.37   0
  -7  16  -5  336.04    3.02   0
   7  16   5  342.32    3.15   0
   9 -16   5   52.08    4.80   0
   9  16   5   60.80    2.35   0
  -9  16  -5   64.30    2.18   0
  -9  16  -5   52.69    2.38   0
   9  16   5   61.27    2.42   0
   9 -16   5   55.83    2.00   0
   9  16   5   48.22    2.11   0
 -10  17   5   44.47    2.60   0
  10 -17  -5   35.24    2.31   0
 -10 -17   5   39.88    1.95   0
 -10  17   5   45.90    2.39   0
  10  17  -5   42.87    2.00   0
  10  17  -5   44.70    2.02   0
  -8 -17   5  149.94    2.42   0
  -8  17   5  162.79    3.09   0
   8  17  -5  165.54    2.37   0
   8  17  -5  170.18    2.42   0
  -8  17   5  163.75    2.39   0
   8 -17  -5  148.89    2.38   0
  -6 -17   5  182.05    2.58   0
   6  17  -5  182.13    2.49   0
  -6  17   5  178.88    2.48   0
  -6  17   5  175.86    3.24   0
   6 -17  -5  178.69    2.56   0
   4  17  -5   47.90    2.23   0
  -4  17   5   52.62    2.46   0
  -4  17   5   51.23    2.88   0
  -4 -17   5   47.37    2.59   0
  -2  17   5  156.01    3.22   0
   2  17  -5  154.35    3.74   0
  -2  17   5  148.05    2.81   0
   2  17  -5  149.55    2.98   0
  -2 -17   5  139.53    3.13   0
   0  17  -5  308.18    3.05   0
   0  17  -5  302.48    3.81   0
   0  17   5  297.48    3.67   0
   0  17   5  304.57    3.52   0
   0  17   5  297.49    2.93   0
   0  17   5  300.94    4.22   0
   0 -17   5  310.78    2.94   0
   0 -17   5  295.26    3.67   0
  -2  17  -5    8.80    2.11   0
  -2  17  -5    3.76    2.51   0
   2  17   5    0.53    3.12   0
   2  17   5   -0.27    2.15   0
   2 -17   5    7.96    1.90   0
   2  17   5    3.47    2.31   0
   2  17   5    0.79    2.30   0
   2 -17   5   -1.30    2.58   0
   2  17   5    1.61    2.60   0
   4  17   5   32.03    2.29   0
   4  17   5   30.26    3.71   0
   4  17   5   36.97    2.25   0
  -4  17  -5   28.47    1.99   0
  -4  17  -5   30.50    2.23   0
   4 -17   5   27.87    3.11   0
   4 -17   5   35.26    2.34   0
   4  17   5   31.59    2.60   0
   6  17   5   69.82    2.54   0
  -6  17  -5   77.82    2.53   0
   6 -17   5   78.24    2.12   0
  -6  17  -5   73.02    2.34   0
   6  17   5   83.09    2.52   0
   6 -17   5   73.98    4.14   0
   6  17   5   71.77    2.31   0
   8 -17   5    7.00    2.07   0
  -8  17  -5    4.56    2.01   0
  -8  17  -5    3.51    1.91   0
   8  17   5    7.79    1.80   0
   8  17   5    5.43    2.18   0
   8  17   5    8.53    2.43   0
  -9 -18   5   11.31    2.05   0
  -9  18   5    8.57    1.86   0
  -9  18   5   12.46    2.43   0
   9  18  -5   13.94    2.14   0
   9 -18  -5   13.49    1.73   0
   9  18  -5   14.57    1.84   0
  -7 -18   5   28.29    2.06   0
   7  18  -5   18.98    2.37   0
   7 -18  -5   24.10    1.87   0
   7  18  -5   26.02    1.92   0
  -7  18   5   26.98    2.54   0
  -7  18   5   25.79    1.99   0
  -5 -18   5   11.57    2.22   0
   5 -18  -5   13.64    2.16   0
  -5  18   5   11.08    2.50   0
  -5  18   5    9.47    2.19   0
   5  18  -5   14.21    1.92   0
  -3 -18   5    0.43    2.33   0
   3  18  -5    1.87    3.31   0
   3  18  -5   -3.37    2.05   0
  -3  18   5   -7.09    2.65   0
  -3  18   5    5.51    1.91   0
   1  18  -5   44.34    2.94   0
   1  18  -5   48.74    2.61   0
  -1  18   5   48.63    2.66   0
  -1  18   5   46.80    2.02   0
  -1 -18   5    1.02    2.14   0
  -1  18  -5    7.69    2.44   0
   1  18   5   -0.30    2.57   0
   1 -18   5    4.27    2.27   0
   1  18   5    0.47    2.53   0
   1  18   5    7.56    2.16   0
  -1  18  -5   -2.24    2.80   0
   1  18   5    2.79    2.84   0
   1 -18   5    4.19    2.20   0
   3  18   5   22.45    1.99   0
   3  18   5   17.80    3.31   0
  -3  18  -5   29.54    1.93   0
   3  18   5   19.19    2.51   0
   3 -18   5   21.36    1.92   0
   3  18   5   19.34    1.90   0
  -3  18  -5   11.90    2.12   0
   3 -18   5   20.26    2.99   0
   5  18   5  311.74    2.98   0
  -5  18  -5  308.00    2.85   0
  -5  18  -5  307.95    2.99   0
   5  18   5  309.02    3.02   0
   5 -18   5  308.41    2.78   0
   5  18   5  310.99    3.41   0
   5 -18   5  287.44    5.70   0
   7  18   5   44.72    2.42   0
   7  18   5   47.17    2.08   0
   7 -18   5   50.11    2.02   0
  -7  18  -5   49.49    2.16   0
  -7  18  -5   52.21    2.14   0
   7  18   5   50.57    2.62   0
  -8 -19   5   32.23    1.96   0
   8  19  -5   44.43    2.02   0
  -8  19   5   37.16    2.01   0
   8 -19  -5   34.98    2.20   0
  -8  19   5   44.17    2.39   0
   8  19  -5   39.72    1.92   0
  -6 -19   5   36.35    2.39   0
   6  19  -5   39.63    2.11   0
   6 -19  -5   44.33    2.27   0
  -6  19   5   38.82    2.22   0
  -6  19   5   37.62    2.66   0
  -4 -19   5   21.81    2.29   0
  -4  19   5   26.19    2.55   0
  -4  19   5   24.28    2.21   0
   4  19  -5   25.36    1.98   0
  -2 -19   5   13.12    2.12   0
  -2  19   5    9.69    2.49   0
   2  19  -5   11.37    3.14   0
   2  19  -5   10.59    2.06   0
  -2  19   5   13.69    2.30   0
   0 -19   5   46.85    2.64   0
   0  19  -5   52.97    2.59   0
   0  19  -5   41.39    2.86   0
   0  19   5   43.91    2.64   0
   0  19   5   41.05    2.79   0
   0  19   5   48.57    2.38   0
   2 -19   5   29.71    2.76   0
  -2  19  -5   30.55    2.12   0
  -2  19  -5   27.37    2.49   0
   2  19   5   30.64    3.18   0
   2  19   5   35.26    2.12   0
   2  19   5   29.92    1.95   0
   2 -19   5   36.71    1.86   0
   2  19   5   26.85    1.97   0
  -2  19  -5   23.37    2.03   0
   2  19   5   29.51    2.66   0
   4 -19   5   25.60    3.28   0
   4  19   5   23.98    2.38   0
   4 -19   5   25.04    1.96   0
  -4  19  -5   24.46    2.13   0
   4  19   5   23.97    1.99   0
  -4  19  -5   24.72    2.30   0
   4  19   5   31.05    2.53   0
  -6  19  -5   20.24    2.07   0
   6 -19   5   13.07    1.85   0
  -6  19  -5   18.89    1.87   0
   6  19   5   14.08    2.17   0
   6  19   5   17.65    1.93   0
   6  19   5   14.00    2.32   0
   7  20  -5   39.55    2.35   0
  -7 -20   5   39.42    2.24   0
  -7  20   5   37.45    2.15   0
   7  20  -5   42.04    2.11   0
   7 -20  -5   39.83    2.15   0
  -7  20   5   43.26    2.49   0
  -5 -20   5    8.60    2.03   0
  -5  20   5   12.07    1.86   0
   5  20  -5    1.66    1.90   0
  -5  20   5    7.79    2.44   0
  -3 -20   5    1.89    2.15   0
  -3  20   5    1.69    2.49   0
   3  20  -5    5.61    1.97   0
  -3  20   5   -2.84    1.80   0
  -1 -20   5    4.01    2.38   0
   1  20  -5    7.47    2.06   0
  -1  20   5    2.92    2.51   0
   1  20  -5    0.68    2.86   0
  -1  20   5    5.14    1.82   0
   1 -20   5    2.46    2.31   0
  -1  20  -5    5.18    1.99   0
  -1  20  -5    6.09    2.29   0
   1  20   5    0.81    2.54   0
   1  20   5    7.13    1.89   0
   1  20   5    1.78    2.01   0
   3 -20   5   21.00    3.04   0
  -3  20  -5   28.02    2.42   0
   3  20   5   25.32    3.49   0
   3  20   5   22.55    2.23   0
  -3  20  -5   23.99    2.20   0
   3 -20   5   24.16    1.88   0
   3  20   5   21.00    2.24   0
  -3  20  -5   27.00    2.32   0
   3  20   5   25.09    2.41   0
   5  20   5    6.46    1.87   0
   5 -20   5    5.20    1.78   0
   5  20   5    8.93    1.79   0
  -5  20  -5    6.77    1.97   0
  -5  20  -5    1.81    1.85   0
   5  20   5    5.80    2.02   0
  -4 -21   5   42.83    2.33   0
  -4  21   5   42.82    2.01   0
   4  21  -5   49.42    2.52   0
  -4  21   5   49.56    2.58   0
  -2 -21   5   53.61    2.30   0
  -2  21   5   56.43    2.26   0
   2  21  -5   56.03    2.18   0
   2  21  -5   54.77    3.60   0
  -2  21   5   52.98    2.23   0
   0 -21   5    6.66    2.27   0
   0  21   5    6.92    2.18   0
   0  21  -5   12.75    2.49   0
   0  21  -5    9.46    2.67   0
   0  21   5    1.83    2.35   0
   0  21   5    8.46    2.58   0
   2 -21   5    7.95    2.07   0
   2  21   5    0.12    2.02   0
   2 -21   5   -0.17    2.73   0
  -2  21  -5    1.51    2.27   0
   2  21   5   -1.72    3.27   0
   2  21   5    2.62    1.98   0
  -2  21  -5    2.29    2.20   0
   2  21   5   -3.96    1.78   0
  -2  21  -5   -0.13    1.87   0
 -16   0   6  457.19    3.38   0
  16   0  -6  464.62    3.19   0
  16   0  -6  437.48    3.42   0
 -16   0   6  463.13    3.43   0
 -14   0   6   66.21    2.60   0
  14   0  -6   61.39    2.69   0
  14   0  -6   61.09    2.15   0
 -14   0   6   61.69    2.17   0
 -12   0   6   74.65    2.97   0
  12   0  -6   83.27    3.08   0
  12   0  -6   75.84    2.42   0
 -12   0   6   89.03    2.73   0
  10   0  -6  331.35    4.36   0
 -10   0   6  320.25    3.98   0
 -10   0   6  329.37    3.71   0
   8   0  -6  734.63    5.49   0
  -8   0   6  723.94    5.24   0
   6   0  -6  432.95    4.71   0
  -6   0   6  404.43    4.78   0
  -4   0   6  179.22    3.46   0
   4   0  -6  187.87    5.22   0
   2   0  -6 1194.47   13.64   0
  -2   0   6 1167.14    6.14   0
   2   0  -6 1180.46   13.18   0
   0   0  -6  424.13    7.08   0
   0   0   6  404.25    4.22   0
   0   0   6  414.61    7.24   0
   0   0  -6  418.39    4.11   0
  -2   0  -6  582.16    5.75   0
   2   0   6  552.73    4.96   0
  -2   0  -6  572.03    4.81   0
   2   0   6  562.47    5.78   0
  -4   0  -6 2299.54    6.95   0
  -4   0  -6 2338.24    7.82   0
   4   0   6 2421.92    8.27   0
  -6   0  -6 1074.07    5.43   0
   6   0   6 1070.31    5.30   0
  -6   0  -6 1131.84    5.72   0
   8   0   6 1155.03    4.90   0
  -8   0  -6 1102.97    5.24   0
   8   0   6 1164.56    5.11   0
   8   0   6 1118.10    7.07   0
  -8   0  -6 1139.70    5.42   0
  10   0   6   62.30    2.38   0
 -10   0  -6   62.11    2.40   0
  10   0   6   68.42    2.48   0
 -10   0  -6   70.55    2.37   0
  10   0   6   65.36    2.84   0
  12   0   6   23.31    2.45   0
 -12   0  -6   19.80    2.04   0
  12   0   6   17.85    2.47   0
  12   0   6   17.84    2.34   0
 -12   0  -6   19.96    2.05   0
 -14   0  -6    1.17    1.83   0
  14   0   6    2.44    2.00   0
  14   0   6    6.89    1.85   0
 -14   0  -6   -1.78    2.15   0
  14   0   6   -3.09    2.14   0
 -17  -1   6   47.90    2.33   0
 -17   1   6   46.75    2.31   0
  17   1  -6   44.73    2.07   0
  17  -1  -6   40.96    2.07   0
 -17  -1   6   39.89    2.25   0
 -17   1   6   42.75    2.36   0
  17   1  -6   46.90    2.26   0
  17  -1  -6   48.58    2.22   0
 -15   1   6   20.01    2.41   0
 -15  -1   6   14.56    2.26   0
  15  -1  -6   22.07    1.93   0
  15   1  -6   17.83    2.04   0
  15  -1  -6   14.21    2.48   0
 -15  -1   6   10.94    1.91   0
  15   1  -6   16.51    1.90   0
 -15   1   6   18.02    1.94   0
 -13  -1   6    3.39    2.16   0
 -13  -1   6    2.15    2.38   0
  13   1  -6   -2.95    2.76   0
  13  -1  -6    2.33    2.77   0
 -13   1   6    9.20    2.65   0
  13  -1  -6    2.04    2.46   0
 -13   1   6   -0.06    2.45   0
  13   1  -6    5.11    2.08   0
  11   1  -6   45.67    3.19   0
  11  -1  -6   46.48    2.38   0
  11  -1  -6   43.96    3.26   0
 -11  -1   6   43.92    2.93   0
 -11   1   6   48.67    2.95   0
 -11   1   6   43.13    2.71   0
 -11  -1   6   42.60    3.04   0
   9  -1  -6  211.67    4.12   0
  -9  -1   6  201.11    3.77   0
   9   1  -6  202.65    4.07   0
   9  -1  -6  209.08    3.18   0
  -9  -1   6  199.41    3.46   0
  -9   1   6  199.55    3.29   0
  -9   1   6  210.33    4.13   0
   7   1  -6  532.32    4.93   0
   7  -1  -6  -29.89    1.76   0
  -7  -1   6  502.70    4.80   0
  -7   1   6  500.44    5.27   0
  -5   1   6 1825.71    9.71   0
   5  -1  -6 1916.15   10.25   0
   5   1  -6 1906.38    9.02   0
   3  -1  -6  373.05   10.52   0
   3   1  -6  369.68    6.38   0
  -3  -1   6  369.32    4.08   0
   3  -1  -6  370.03   11.19   0
  -3   1   6  362.41    3.96   0
   3   1  -6  369.91    6.41   0
  -1  -1   6  691.54    7.96   0
  -1  -1   6  690.35    5.38   0
  -1   1   6  680.56    4.81   0
   1   1  -6  682.61    4.77   0
   1   1  -6  679.02    8.16   0
   1  -1  -6  726.22   15.58   0
   1  -1   6    2.31    4.49   0
   1  -1   6    2.71    3.16   0
   1   1   6    6.96    3.68   0
  -1   1  -6    3.78    4.55   0
  -1  -1  -6    2.83    4.28   0
  -1   1  -6    3.36    3.61   0
  -1  -1  -6    1.75    3.53   0
   1   1   6    3.26    4.66   0
  -3   1  -6  976.68    6.21   0
  -3   1  -6  912.73    4.88   0
  -3  -1  -6  936.41    5.02   0
   3   1   6  978.49    6.36   0
  -3   1  -6 1000.02    9.74   0
   3  -1   6  967.26    6.20   0
  -3  -1  -6  979.48    6.23   0
  -5   1  -6  304.41    3.81   0
  -5   1  -6  286.85    3.50   0
  -5  -1  -6  288.79    4.11   0
   5   1   6  292.29    4.51   0
   5  -1   6  302.81    4.47   0
  -5  -1  -6  295.94    4.35   0
  -7   1  -6   60.27    3.57   0
  -7   1  -6   52.31    2.98   0
  -7  -1  -6   59.92    3.38   0
   7   1   6   66.55    3.71   0
   7  -1   6   57.23    3.02   0
   7   1   6   57.41    4.14   0
  -7  -1  -6   59.34    3.46   0
   9  -1   6   36.87    2.29   0
   9   1   6   36.24    2.87   0
  -9   1  -6   37.26    2.82   0
  -9  -1  -6   38.47    2.38   0
  -9  -1  -6   40.43    2.81   0
   9   1   6   38.18    2.96   0
   9  -1   6   42.09    2.54   0
   9   1   6   38.56    3.26   0
   9  -1   6   38.11    2.83   0
  -9   1  -6   38.23    2.41   0
  11  -1   6   21.87    2.22   0
 -11   1  -6   22.87    2.11   0
  11   1   6   24.94    2.88   0
  11   1   6   25.45    2.12   0
  11   1   6   17.34    2.69   0
  11  -1   6   21.97    2.33   0
 -11  -1  -6   27.18    2.55   0
  11  -1   6   28.31    2.79   0
 -11   1  -6   36.64    2.51   0
 -11  -1  -6   25.70    2.12   0
 -13   1  -6   59.61    2.51   0
 -13  -1  -6   67.73    2.51   0
  13   1   6   72.70    2.55   0
  13   1   6   74.63    2.24   0
 -13   1  -6   71.43    2.17   0
  13  -1   6   79.16    2.58   0
 -13  -1  -6   73.02    2.10   0
  13   1   6   75.55    2.85   0
  13  -1   6   67.53    2.59   0
  13  -1   6   73.81    2.55   0
 -15   1  -6   86.53    2.09   0
 -15  -1  -6   85.52    2.37   0
 -15  -1  -6   99.59    2.21   0
  15   1   6   90.90    2.53   0
  15  -1   6   94.71    2.52   0
 -15   1  -6   94.92    2.28   0
  15  -1   6   86.31    2.27   0
  15   1   6   94.06    2.23   0
 -16  -2   6   96.27    2.27   0
  16  -2  -6  104.12    2.52   0
 -16   2   6   97.15    2.65   0
  16   2  -6   97.15    2.35   0
  16  -2  -6   91.19    2.70   0
 -16  -2   6   97.81    2.62   0
  16   2  -6  111.05    2.19   0
 -16   2   6   94.04    2.66   0
  14   2  -6   12.60    2.08   0
 -14   2   6   13.69    2.62   0
  14   2  -6   12.38    2.07   0
  14  -2  -6   16.80    2.10   0
 -14  -2   6   15.57    2.33   0
  14  -2  -6    6.44    1.92   0
 -14  -2   6   12.45    2.38   0
 -14   2   6    7.48    2.35   0
 -12   2   6  109.92    3.08   0
  12   2  -6  116.85    2.78   0
 -12   2   6  113.19    2.56   0
  12  -2  -6  112.18    3.23   0
 -12  -2   6  112.87    2.60   0
 -12  -2   6  111.11    2.88   0
  12  -2  -6  108.19    2.91   0
  10   2  -6  194.77    3.34   0
 -10   2   6  191.56    3.66   0
 -10   2   6  184.13    3.96   0
  10  -2  -6  188.64    4.06   0
 -10  -2   6  184.84    3.22   0
 -10  -2   6  190.16    3.61   0
  10  -2  -6  181.09    3.03   0
   8  -2  -6   19.92    4.08   0
   8  -2  -6    7.70    3.11   0
  -8  -2   6    0.58    3.02   0
  -8   2   6    9.26    3.38   0
   8   2  -6    5.90    3.49   0
  -6   2   6  138.11    4.34   0
   6  -2  -6  139.45    3.59   0
   6  -2  -6  136.99    4.66   0
   6   2  -6  149.32    3.48   0
   4   2  -6  238.88    4.92   0
   4  -2  -6  231.69    4.12   0
  -4  -2   6  231.67    3.61   0
   4   2  -6  241.56    4.79   0
  -4   2   6  223.27    6.60   0
   4  -2  -6  230.61    7.06   0
   2   2  -6   22.57    4.52   0
   2  -2  -6  -14.77    2.41   0
  -2  -2   6   16.30    3.90   0
  -2   2   6   22.26    2.92   0
   2   2  -6   23.45    3.02   0
   0  -2   6    5.63    3.12   0
   0   2  -6    2.70    3.95   0
   0   2   6   -0.92    3.06   0
   0   2  -6    3.28    2.91   0
   0  -2  -6   -0.09    2.90   0
   0   2   6    0.02    5.69   0
   0  -2  -6    0.67    5.22   0
   0  -2  -6    0.83    4.88   0
   0  -2   6   -0.52    4.36   0
   2  -2   6  304.92    4.84   0
   2   2   6  285.67    3.84   0
  -2   2  -6  299.76    4.16   0
   2   2   6  312.38    5.03   0
  -2   2  -6  311.94    4.85   0
  -2  -2  -6  312.18    4.21   0
  -2  -2  -6  307.12    4.71   0
  -2   2  -6  313.21    5.44   0
  -4   2  -6  178.46    4.19   0
  -4   2  -6  161.29    3.77   0
   4   2   6  170.92    4.17   0
  -4  -2  -6  169.22    3.77   0
  -4   2  -6  169.93    4.94   0
  -4  -2  -6  172.15    3.96   0
   4  -2   6  167.29    4.07   0
   6   2   6  305.06    6.27   0
  -6   2  -6  314.69    3.72   0
  -6   2  -6  311.39    3.99   0
  -6  -2  -6  312.84    3.58   0
   6   2   6  310.37    3.87   0
   6  -2   6  312.84    3.81   0
  -6  -2  -6  320.57    4.09   0
  -8   2  -6    3.85    2.58   0
  -8  -2  -6    8.18    2.55   0
  -8  -2  -6    8.20    3.06   0
   8   2   6    3.23    2.80   0
  -8   2  -6    4.54    2.60   0
   8  -2   6    5.67    2.70   0
   8   2   6    5.20    3.48   0
   8   2   6    1.22    2.56   0
  10   2   6   85.81    2.42   0
  10  -2   6   97.93    2.88   0
 -10   2  -6   87.35    2.36   0
 -10  -2  -6   85.70    2.49   0
  10   2   6   86.92    2.49   0
  10  -2   6   89.91    2.53   0
  10   2   6   90.20    3.38   0
 -10  -2  -6   95.16    2.71   0
  10  -2   6   89.53    2.88   0
 -10   2  -6   89.63    2.46   0
  12   2   6   36.49    2.07   0
 -12  -2  -6   31.78    2.42   0
  12   2   6   28.26    2.07   0
  12  -2   6   34.21    2.55   0
  12  -2   6   32.01    2.41   0
 -12  -2  -6   35.59    2.02   0
  12   2   6   36.70    2.67   0
  12  -2   6   33.32    2.55   0
 -12   2  -6   27.07    2.45   0
 -12   2  -6   36.74    2.06   0
  14   2   6   68.01    2.14   0
  14  -2   6   62.04    2.55   0
 -14   2  -6   57.89    2.31   0
 -14  -2  -6   52.53    2.08   0
 -14  -2  -6   65.52    2.14   0
  14   2   6   64.98    2.23   0
  14  -2   6   63.05    2.25   0
  14   2   6   72.19    2.53   0
 -14   2  -6   69.00    2.22   0
  14  -2   6   65.21    2.47   0
 -17  -3   6   14.18    2.12   0
 -17   3   6    8.98    2.24   0
  17   3  -6   16.62    2.17   0
  17  -3  -6   11.44    2.31   0
  17   3  -6   11.01    1.84   0
 -17   3   6    2.32    2.17   0
  17  -3  -6   14.19    1.81   0
 -15   3   6    4.84    1.92   0
  15   3  -6    0.43    2.44   0
  15   3  -6    5.96    1.88   0
 -15  -3   6    6.03    1.97   0
  15  -3  -6    7.33    2.04   0
 -15  -3   6    1.17    1.90   0
  15  -3  -6    7.97    1.83   0
 -15   3   6    3.95    1.94   0
 -13   3   6   23.80    2.66   0
 -13  -3   6   16.74    2.19   0
  13   3  -6   20.20    2.32   0
  13  -3  -6   29.60    2.40   0
 -13  -3   6   24.91    2.46   0
  13  -3  -6   21.76    2.03   0
 -13   3   6   27.46    2.17   0
  11   3  -6  193.44    2.98   0
  11  -3  -6  180.18    3.67   0
 -11  -3   6  173.41    2.87   0
  11  -3  -6  188.69    2.69   0
 -11   3   6  178.56    2.89   0
 -11   3   6  184.17    3.44   0
   9  -3  -6  718.06    5.45   0
   9  -3  -6  710.06    4.20   0
  -9  -3   6  678.01    4.28   0
  -9   3   6  694.58    5.15   0
  -9   3   6  666.72    5.11   0
   9   3  -6  716.67    5.12   0
   7  -3  -6    2.79    3.22   0
   7  -3  -6   14.15    3.13   0
   7   3  -6    2.22    3.44   0
  -7   3   6    3.88    3.39   0
   5  -3  -6   77.01    5.01   0
  -5  -3   6   78.66    3.58   0
   5   3  -6   96.77    3.29   0
   5  -3  -6   83.00    3.44   0
  -5   3   6   75.80    4.37   0
   3  -3  -6  669.38    5.36   0
  -3  -3   6  657.93    5.32   0
   3   3  -6  649.44    5.82   0
  -3   3   6  655.58   15.27   0
  -1  -3   6  237.94    4.60   0
   1   3  -6  244.38    4.90   0
  -1  -3   6  235.51    3.80   0
   1   3  -6  247.51    3.69   0
  -1   3   6  238.56    3.65   0
   1  -3  -6  247.21    5.11   0
   1   3   6  614.35    6.83   0
  -1   3  -6  611.34    5.72   0
   1   3   6  615.26    4.61   0
  -1   3  -6  581.67    4.42   0
   1  -3   6  611.93    5.73   0
  -1  -3  -6  617.16    4.96   0
  -1  -3  -6  625.82    6.58   0
   3  -3   6   14.94    3.05   0
  -3   3  -6   18.91    3.81   0
   3   3   6   15.47    3.64   0
   3   3   6   11.92    2.92   0
  -3   3  -6   16.49    3.40   0
  -3  -3  -6   15.22    3.25   0
  -3  -3  -6   16.95    3.45   0
  -3   3  -6   18.77    3.70   0
  -5   3  -6   33.28    3.52   0
   5   3   6   33.89    3.07   0
  -5   3  -6   25.51    3.08   0
   5   3   6   28.57    5.28   0
  -5  -3  -6   34.00    2.83   0
  -5   3  -6   28.41    3.87   0
  -5  -3  -6   30.10    2.85   0
   5  -3   6   30.28    3.04   0
  -7   3  -6   39.06    2.86   0
   7   3   6   38.13    2.70   0
  -7   3  -6   45.37    3.45   0
   7   3   6   36.07    3.64   0
  -7  -3  -6   37.39    2.83   0
  -7  -3  -6   42.03    3.34   0
   7  -3   6   37.58    2.88   0
   7   3   6   40.58    4.17   0
  -9   3  -6   15.83    2.36   0
   9   3   6   14.44    2.34   0
   9  -3   6   12.73    2.70   0
   9  -3   6   19.71    2.94   0
  -9  -3  -6   12.51    2.75   0
   9   3   6   16.84    2.97   0
   9   3   6   16.44    3.04   0
  -9  -3  -6   14.55    2.64   0
  11   3   6    2.77    2.01   0
 -11  -3  -6   -0.74    2.48   0
  11   3   6    1.58    2.66   0
  11   3   6    0.28    2.43   0
  11  -3   6    2.41    2.15   0
 -11  -3  -6   -0.44    2.42   0
  11  -3   6    5.11    2.04   0
 -11   3  -6    1.56    2.57   0
  13  -3   6    3.25    2.27   0
 -13  -3  -6    8.63    2.21   0
  13   3   6    4.08    2.27   0
  13   3   6    3.52    2.56   0
  13  -3   6    2.21    2.07   0
 -13  -3  -6   11.44    1.86   0
  13   3   6    5.34    1.96   0
 -13   3  -6    2.36    2.39   0
 -16  -4   6    0.16    1.87   0
 -16   4   6   -0.27    2.27   0
  16   4  -6    4.14    2.29   0
  16   4  -6    1.98    1.86   0
  16  -4  -6    2.35    2.37   0
 -16   4   6    1.62    2.28   0
  16  -4  -6   -3.00    1.83   0
 -14   4   6    7.89    2.46   0
  14   4  -6   -0.52    2.38   0
  14  -4  -6    6.64    2.51   0
 -14  -4   6    3.68    2.35   0
  14  -4  -6   11.05    2.22   0
 -14   4   6    5.80    2.37   0
 -12   4   6   87.51    2.99   0
  12   4  -6   83.37    3.03   0
 -12  -4   6   88.14    2.52   0
  12  -4  -6   93.72    2.71   0
  12  -4  -6   85.38    2.65   0
 -12   4   6   83.94    2.73   0
 -10   4   6    7.57    2.58   0
  10  -4  -6    3.19    3.47   0
  10  -4  -6    5.48    2.48   0
 -10  -4   6   -2.04    2.67   0
 -10   4   6    3.58    3.15   0
  10   4  -6   10.09    2.59   0
   8  -4  -6  125.27    3.41   0
  -8   4   6  122.56    4.24   0
   8  -4  -6  136.61    3.47   0
   8   4  -6  125.44    3.14   0
  -8  -4   6  110.14    3.16   0
  -6  -4   6  596.44    4.94   0
   6  -4  -6  599.17    4.50   0
   6   4  -6  600.08    4.99   0
   6  -4  -6  592.24    5.73   0
  -6   4   6  597.29    5.61   0
  -4   4   6  371.29    6.60   0
   4  -4  -6  375.22    4.32   0
  -4  -4   6  379.19    4.56   0
   4  -4  -6  360.96    6.52   0
   4   4  -6  372.00    4.55   0
  -2   4   6   25.63    7.66   0
  -2  -4   6   27.41    3.10   0
   2   4  -6   26.72    3.57   0
  -2   4   6   22.45    2.85   0
  -2   4   6   26.94    6.75   0
   2  -4  -6  -21.82    1.62   0
   2   4  -6   28.77    3.70   0
   0   4  -6  255.50    4.62   0
   0  -4   6  247.11    4.37   0
   0   4  -6  242.02    4.21   0
   0   4   6  250.49    6.04   0
   0   4   6  246.63    4.17   0
   2   4   6  168.97    4.68   0
  -2   4  -6  163.64    3.26   0
   2   4   6  160.13    3.92   0
   2  -4   6  174.03    4.19   0
  -2  -4  -6  166.53    3.23   0
  -2  -4  -6  171.65    3.97   0
  -2   4  -6  168.77    4.15   0
   4   4   6  468.49    4.91   0
  -4   4  -6  427.00    3.86   0
   4  -4   6  450.85    4.62   0
  -4   4  -6  471.36    4.74   0
  -4  -4  -6  474.80    4.58   0
   4   4   6  469.30    9.81   0
  -4  -4  -6  461.83    4.73   0
  -4   4  -6  457.55    4.94   0
  -6  -4  -6   11.98    3.30   0
   6   4   6    2.48    2.68   0
   6   4   6   12.42    3.62   0
  -6   4  -6   10.86    2.78   0
  -6  -4  -6    5.44    3.40   0
  -6   4  -6    8.19    3.25   0
  -6   4  -6    5.74    2.99   0
   6   4   6    6.51    4.45   0
   6  -4   6    4.63    2.98   0
   8   4   6   65.07    2.56   0
  -8   4  -6   73.32    3.23   0
   8   4   6   65.40    4.06   0
   8   4   6   68.29    2.74   0
  -8  -4  -6   64.81    3.02   0
  -8  -4  -6   68.38    2.96   0
   8  -4   6   57.60    2.79   0
  10   4   6   95.88    2.49   0
  10   4   6   98.39    3.43   0
 -10   4  -6  101.30    2.93   0
  10   4   6   97.29    2.54   0
 -10  -4  -6   87.63    2.93   0
 -10  -4  -6   93.71    2.79   0
  10  -4   6   96.34    2.96   0
  10  -4   6   97.73    2.98   0
  12   4   6   -1.74    1.96   0
  12  -4   6    4.30    2.30   0
 -12  -4  -6    1.80    1.90   0
 -12  -4  -6    4.42    2.18   0
  12   4   6   -1.06    2.56   0
  12   4   6    5.75    2.52   0
  12  -4   6    0.46    2.42   0
 -12   4  -6    1.25    2.02   0
  14  -4   6    5.76    2.34   0
 -14  -4  -6    3.21    1.88   0
 -14  -4  -6    2.74    2.13   0
  14   4   6   12.22    1.98   0
  14   4   6    7.89    2.51   0
  14  -4   6    3.90    2.46   0
 -14   4  -6   13.68    2.36   0
  14   4   6    7.81    1.96   0
 -15  -5   6    4.45    1.83   0
 -15   5   6    5.11    2.32   0
  15   5  -6    4.55    1.99   0
  15  -5  -6    5.33    2.05   0
 -15   5   6    0.63    2.20   0
  15  -5  -6   -1.43    2.46   0
  13   5  -6   84.86    2.70   0
 -13   5   6   75.22    3.09   0
 -13  -5   6   70.61    2.26   0
  13  -5  -6   69.93    2.94   0
  13  -5  -6   69.05    2.16   0
 -13   5   6   73.06    2.68   0
 -11   5   6  426.13    4.18   0
  11   5  -6  423.69    3.88   0
  11  -5  -6  434.47    3.81   0
 -11   5   6  411.25    3.61   0
  11  -5  -6  419.23    3.58   0
 -11  -5   6  415.59    3.39   0
  -9  -5   6   74.01    3.55   0
  -9   5   6   72.17    3.72   0
   9  -5  -6   76.21    2.70   0
   9  -5  -6   79.93    3.73   0
   9   5  -6   77.05    2.93   0
  -9   5   6   76.08    3.44   0
  -7   5   6  238.88    4.85   0
   7  -5  -6  239.84    3.25   0
   7   5  -6  242.67    3.43   0
  -7  -5   6  234.76    4.15   0
   7  -5  -6  194.81    3.69   0
  -5   5   6   42.77    4.25   0
   5  -5  -6   39.82    4.18   0
  -5  -5   6   44.79    3.57   0
   5   5  -6   41.17    3.43   0
   5  -5  -6   44.86    3.20   0
   5   5  -6   43.22    3.42   0
   3  -5  -6  436.10    6.79   0
  -3  -5   6  414.93    4.25   0
   3   5  -6  417.27    4.66   0
  -3   5   6  412.04    7.29   0
   3   5  -6  447.12    4.28   0
  -3   5   6  421.54    4.26   0
   3  -5  -6  434.60    4.58   0
  -1  -5   6   75.75    3.83   0
   1   5  -6   78.70    3.13   0
   1   5  -6   78.92    4.01   0
  -1  -5   6   82.00    3.68   0
  -1   5   6   78.77    3.01   0
  -1   5   6   88.24    4.30   0
  -1   5   6   84.26    4.81   0
  -1   5   6   80.84    5.12   0
   1   5   6  582.61    7.35   0
  -1   5  -6  580.58    4.27   0
   1   5   6  589.56    4.91   0
   1  -5   6  566.82    4.65   0
  -1   5  -6  586.35    5.21   0
   1   5   6  584.53    6.08   0
   3   5   6  395.72    4.75   0
  -3   5  -6  387.54    4.23   0
   3   5   6  382.10    4.61   0
   3  -5   6  396.69    4.03   0
  -3  -5  -6  399.93    4.43   0
  -3   5  -6  401.00    4.56   0
  -3   5  -6  409.55    4.69   0
   3   5   6  384.05    7.54   0
   5   5   6  519.07    4.75   0
  -5   5  -6  471.79    3.88   0
  -5   5  -6  514.67    4.74   0
   5  -5   6  500.75    4.15   0
  -5  -5  -6  505.04    4.20   0
  -5  -5  -6  514.34    4.54   0
  -5   5  -6  518.63    4.91   0
   7   5   6  107.79    3.26   0
   7   5   6  109.35    3.68   0
  -7   5  -6  111.67    3.08   0
  -7  -5  -6  113.92    3.51   0
   7   5   6  108.56    4.57   0
  -7  -5  -6  108.77    2.86   0
  -7   5  -6  120.63    3.51   0
   7  -5   6  110.81    3.04   0
   9   5   6    9.79    2.24   0
  -9   5  -6   11.64    2.92   0
   9  -5   6    8.35    2.19   0
   9   5   6    9.61    2.82   0
  -9  -5  -6    6.35    2.32   0
   9   5   6    7.18    3.14   0
  -9  -5  -6    7.59    2.20   0
   9  -5   6    7.70    2.92   0
 -11   5  -6   55.73    2.17   0
  11  -5   6   55.59    2.75   0
  11   5   6   46.41    2.28   0
 -11  -5  -6   54.15    2.54   0
 -11  -5  -6   52.55    2.18   0
  11   5   6   53.32    2.89   0
  11  -5   6   50.56    2.63   0
  11   5   6   52.52    2.27   0
  13   5   6   57.59    2.26   0
  13  -5   6   55.52    2.46   0
 -13  -5  -6   61.75    2.34   0
  13   5   6   53.20    2.24   0
 -13  -5  -6   54.12    2.13   0
  13   5   6   60.96    2.91   0
  13  -5   6   60.06    2.24   0
 -13   5  -6   62.43    2.51   0
 -16  -6   6   41.27    2.01   0
  16   6  -6   45.22    2.40   0
 -16   6   6   44.86    2.52   0
  16  -6  -6   46.51    2.28   0
  16  -6  -6   42.40    2.47   0
 -16   6   6   50.22    2.37   0
 -14  -6   6   50.40    2.07   0
  14   6  -6   43.07    2.13   0
 -14   6   6   44.26    2.83   0
  14  -6  -6   42.45    1.92   0
  14  -6  -6   52.85    2.57   0
 -14   6   6   49.21    2.47   0
 -12  -6   6  296.98    2.99   0
 -12   6   6  304.66    3.80   0
  12   6  -6  297.81    3.06   0
  12  -6  -6  291.90    3.20   0
  12  -6  -6  297.00    3.76   0
 -12   6   6  291.74    3.47   0
  10  -6  -6  397.69    3.29   0
  10  -6  -6  401.13    4.23   0
  10   6  -6  397.69    3.45   0
 -10  -6   6  398.22    3.75   0
 -10   6   6  395.26    4.36   0
 -10   6   6  391.72    4.02   0
  -8   6   6   35.52    3.54   0
   8   6  -6   40.70    2.71   0
  -8  -6   6   39.44    3.63   0
   8  -6  -6   36.44    2.61   0
  -8  -6   6   35.78    3.54   0
   8  -6  -6   55.64    3.42   0
  -6   6   6   16.49    3.72   0
   6   6  -6   12.96    2.66   0
   6  -6  -6   20.76    4.02   0
  -6  -6   6   16.52    3.45   0
   6   6  -6   19.30    3.29   0
   6  -6  -6   17.15    2.60   0
   4   6  -6    2.78    3.26   0
  -4  -6   6    2.54    3.49   0
   4  -6  -6   -2.04    3.63   0
  -4   6   6   -0.85    4.68   0
  -4   6   6    4.32    3.24   0
   4  -6  -6    0.69    2.65   0
  -2   6   6   26.35    4.88   0
  -2  -6   6   25.12    3.65   0
  -2  -6   6   25.98    2.83   0
   2   6  -6   23.15    2.85   0
  -2   6   6   28.46    3.47   0
   2   6  -6   23.42    2.96   0
   2  -6  -6   37.63    3.18   0
   0   6  -6  779.56    5.52   0
   0   6   6  766.74    6.46   0
   0   6  -6  768.55    5.12   0
   0   6   6  767.21    6.75   0
   0   6   6  788.91    5.10   0
   0  -6   6  770.44    4.89   0
   0   6   6  779.20    6.71   0
  -2   6  -6    8.94    3.33   0
   2   6   6    2.32    3.58   0
   2  -6   6    1.36    2.73   0
  -2   6  -6    2.87    3.45   0
   2   6   6    3.28    3.44   0
   2   6   6    3.65    4.08   0
  -4   6  -6   51.00    2.95   0
   4   6   6   62.38    3.74   0
   4  -6   6   55.90    3.06   0
  -4  -6  -6   57.58    3.48   0
  -4   6  -6   62.79    3.78   0
  -4   6  -6   58.83    3.55   0
   4   6   6   57.16    3.70   0
   6   6   6  469.97    4.04   0
   6  -6   6  468.71    4.40   0
   6   6   6  471.42    4.16   0
  -6   6  -6  458.08    4.37   0
  -6  -6  -6  467.94    4.54   0
  -6   6  -6  464.77    4.56   0
  -6  -6  -6  470.23    4.37   0
   8   6   6   -2.95    2.27   0
   8   6   6   -3.39    2.37   0
  -8   6  -6    0.27    2.44   0
  -8  -6  -6   -2.16    2.72   0
  -8  -6  -6    0.12    2.20   0
  -8   6  -6   -1.73    2.75   0
   8  -6   6    0.64    2.99   0
  10   6   6  497.52    3.40   0
 -10   6  -6  492.29    3.53   0
  10  -6   6  502.51    4.08   0
  10   6   6  512.61    3.57   0
 -10  -6  -6  499.24    4.14   0
 -10  -6  -6  479.65    3.83   0
  10   6   6  507.00    5.03   0
  10  -6   6  489.81    3.57   0
  12   6   6  138.44    2.46   0
 -12   6  -6  136.63    2.47   0
  12   6   6  132.16    2.85   0
 -12  -6  -6  126.66    2.79   0
  12  -6   6  139.49    2.82   0
 -12  -6  -6  127.76    2.42   0
  12   6   6  136.68    3.35   0
  12  -6   6  133.56    2.87   0
  14   6   6  101.53    2.96   0
  14   6   6  103.92    2.64   0
 -14  -6  -6   86.90    2.56   0
 -14  -6  -6   99.92    2.30   0
  14  -6   6  105.23    2.68   0
  14  -6   6   96.31    2.28   0
 -14   6  -6  103.54    2.32   0
  14   6   6  107.40    2.62   0
 -15  -7   6   20.88    1.96   0
  15   7  -6   23.44    2.02   0
 -15   7   6   21.11    2.40   0
  15  -7  -6   22.71    2.11   0
  15  -7  -6   21.16    2.38   0
 -15   7   6   25.66    2.33   0
 -13   7   6   43.28    2.54   0
 -13  -7   6   45.49    2.19   0
  13  -7  -6   48.59    2.41   0
  13  -7  -6   40.91    2.32   0
 -13   7   6   38.74    2.71   0
  13   7  -6   38.47    2.16   0
 -11   7   6    0.60    3.10   0
 -11   7   6    3.84    2.67   0
 -11  -7   6    3.07    2.80   0
  11  -7  -6   12.00    2.02   0
  11   7  -6    4.72    2.67   0
  11  -7  -6    2.82    2.73   0
 -11  -7   6    6.43    2.25   0
   9  -7  -6  276.77    3.98   0
  -9   7   6  257.02    3.82   0
   9  -7  -6  264.20    3.03   0
  -9  -7   6  268.80    4.31   0
  -9  -7   6  255.90    3.24   0
   9   7  -6  268.69    3.62   0
  -9   7   6  260.98    4.38   0
  -7   7   6   80.79    4.11   0
   7  -7  -6  -24.36    1.71   0
  -7  -7   6   71.56    3.98   0
   7  -7  -6   74.57    2.70   0
   7   7  -6   73.42    2.84   0
  -7  -7   6   75.12    3.67   0
  -5  -7   6    5.68    3.50   0
  -5   7   6    0.51    3.78   0
   5   7  -6    4.53    2.59   0
  -5   7   6    0.41    2.69   0
   5  -7  -6    0.06    2.56   0
   5  -7  -6    0.41    3.31   0
  -3  -7   6  956.78    6.14   0
   3  -7  -6 1011.23    5.63   0
   3   7  -6  972.22    5.21   0
   3  -7  -6 1037.77    7.18   0
   3   7  -6 1031.08    6.13   0
  -3   7   6 1018.69    5.77   0
  -3   7   6 1003.01    7.53   0
  -1  -7   6 1067.39    5.65   0
   1   7  -6 1073.34    5.92   0
   1   7  -6 1073.98    5.88   0
  -1   7   6 1044.84    5.12   0
  -1   7   6 1059.25    6.32   0
  -1   7   6 1044.23    7.49   0
  -1   7  -6 1903.83    7.09   0
   1  -7   6 1852.24    6.87   0
  -1   7  -6 1818.86    6.38   0
   1   7   6 1843.07    6.81   0
   1   7   6 1938.02    8.59   0
   1   7   6 1873.96    8.37   0
   1   7   6 1881.30    8.96   0
  -3   7  -6 1028.27    5.37   0
   3   7   6 1061.16    6.02   0
   3  -7   6 1082.74    5.26   0
  -3   7  -6 1062.72    5.70   0
   3   7   6 1080.54    6.07   0
  -3   7  -6 1071.32    5.80   0
   5   7   6  312.63    3.84   0
   5  -7   6  316.95    3.69   0
  -5   7  -6  301.40    3.65   0
  -5  -7  -6  313.76    4.17   0
  -5   7  -6  308.28    4.11   0
   5   7   6  314.82    4.15   0
   7   7   6   10.12    2.37   0
   7  -7   6    5.94    2.56   0
  -7   7  -6    3.81    2.63   0
  -7  -7  -6    8.91    2.74   0
  -7   7  -6    8.65    2.89   0
   7   7   6    7.38    3.04   0
   9  -7   6   87.17    3.12   0
   9   7   6   92.47    2.92   0
   9   7   6   87.94    2.98   0
   9  -7   6   87.98    2.90   0
  -9   7  -6   87.20    2.57   0
  -9   7  -6   90.59    2.95   0
  -9  -7  -6   87.18    3.21   0
  -9  -7  -6   84.94    2.89   0
  11   7   6    7.14    2.03   0
 -11   7  -6    1.33    2.16   0
  11  -7   6   13.26    2.40   0
  11   7   6    6.58    2.41   0
 -11  -7  -6   -0.03    2.36   0
 -11  -7  -6    3.70    1.92   0
  11   7   6    5.59    2.66   0
  11  -7   6    6.51    2.16   0
 -13   7  -6   68.11    2.29   0
  13   7   6   66.74    2.56   0
 -13  -7  -6   62.20    2.49   0
 -13  -7  -6   67.56    2.36   0
  13   7   6   60.16    2.92   0
  13  -7   6   64.03    2.54   0
  13  -7   6   63.21    2.69   0
  13   7   6   68.63    2.19   0
  16   8  -6   23.60    1.94   0
 -16  -8   6   23.41    2.53   0
  16  -8  -6   25.17    1.81   0
 -16   8   6   26.93    1.98   0
 -16  -8   6   33.74    2.14   0
  16  -8  -6   25.18    2.41   0
  14   8  -6  120.86    2.71   0
 -14  -8   6  133.27    2.62   0
 -14   8   6  131.76    3.24   0
 -14  -8   6  122.21    3.11   0
  14  -8  -6  120.05    2.19   0
 -14   8   6  121.25    2.79   0
  14  -8  -6  121.11    2.87   0
  12  -8  -6  140.14    2.77   0
 -12   8   6  133.60    3.51   0
 -12   8   6  140.92    3.06   0
 -12  -8   6  138.79    3.35   0
  12  -8  -6  134.38    2.72   0
 -12  -8   6  142.43    2.89   0
  12   8  -6  137.29    2.55   0
 -10   8   6   55.11    3.54   0
 -10   8   6   54.19    2.90   0
  10  -8  -6   59.13    3.12   0
  10   8  -6   64.10    2.83   0
 -10  -8   6   58.57    3.21   0
  10  -8  -6   56.94    2.25   0
 -10  -8   6   54.86    2.84   0
   8  -8  -6    9.45    3.21   0
  -8  -8   6    5.54    3.98   0
  -8   8   6    4.65    3.26   0
   8   8  -6    7.23    3.04   0
   8  -8  -6   10.74    2.36   0
  -8   8   6    2.81    4.38   0
  -8  -8   6   -0.03    2.79   0
   6   8  -6  139.55    2.95   0
   6  -8  -6  135.17    2.87   0
  -6  -8   6  133.52    4.19   0
  -6   8   6  130.72    4.52   0
   6   8  -6  145.27    3.46   0
  -6   8   6  135.46    2.98   0
   6  -8  -6   34.22    2.92   0
   4  -8  -6  100.60    3.45   0
  -4   8   6  102.80    3.07   0
  -4   8   6   97.05    4.77   0
   4  -8  -6  100.07    3.58   0
   4   8  -6   92.69    3.50   0
  -2  -8   6   28.56    2.74   0
  -2   8   6   33.57    3.45   0
  -2   8   6   28.34    4.34   0
   2   8  -6   31.44    3.59   0
   2   8  -6   30.83    3.42   0
   0   8  -6  213.00    4.07   0
   0   8  -6  203.23    4.07   0
   0   8   6  199.42    3.42   0
   0   8   6  205.21    4.53   0
   0   8   6  205.58    4.19   0
   0   8   6  213.78    4.07   0
   0  -8   6  203.31    3.30   0
  -2   8  -6   32.61    3.42   0
   2   8   6   39.28    3.47   0
   2   8   6   38.11    3.48   0
   2   8   6   36.68    3.72   0
  -2   8  -6   38.84    3.07   0
   2  -8   6   40.38    3.37   0
   4   8   6   -2.52    2.59   0
   4   8   6   -2.06    3.46   0
   4  -8   6   -7.24    3.34   0
  -4   8  -6   -1.65    2.95   0
  -4   8  -6    2.76    3.13   0
   4   8   6    6.54    3.14   0
   6  -8   6  205.27    3.21   0
   6   8   6  215.16    3.03   0
  -6   8  -6  205.24    3.24   0
  -6  -8  -6  236.80    3.65   0
  -6   8  -6  205.45    3.61   0
   6   8   6  216.94    3.64   0
   8   8   6  510.00    3.70   0
   8   8   6  520.30    3.52   0
   8  -8   6  505.89    4.08   0
  -8   8  -6  519.71    3.61   0
  -8   8  -6  504.91    4.23   0
  -8  -8  -6  -14.32    1.66   0
  10   8   6   85.74    2.39   0
  10  -8   6   91.49    2.78   0
  10   8   6   74.49    2.45   0
  10  -8   6   73.38    2.73   0
 -10   8  -6   84.73    2.44   0
 -10  -8  -6   -2.90    1.85   0
 -10   8  -6   82.25    3.04   0
  12   8   6   42.49    2.06   0
  12  -8   6   54.08    2.65   0
  12  -8   6   51.16    2.51   0
  12   8   6   53.08    2.26   0
 -12   8  -6   44.67    2.25   0
 -12  -8  -6   49.74    2.50   0
  12   8   6   51.80    2.82   0
  15   9  -6   15.80    1.98   0
  15  -9  -6   14.82    2.11   0
 -15  -9   6   17.18    2.70   0
 -15  -9   6   16.87    1.92   0
  15  -9  -6   22.87    2.14   0
 -15   9   6   14.67    1.99   0
 -13   9   6    8.36    2.88   0
  13  -9  -6    9.38    2.12   0
 -13  -9   6   10.39    2.73   0
 -13  -9   6    9.55    1.95   0
  13   9  -6    9.22    2.28   0
  13  -9  -6    5.26    1.80   0
 -13   9   6    9.54    2.02   0
 -11   9   6  107.78    3.84   0
  11  -9  -6  110.80    2.71   0
  11  -9  -6  108.97    2.32   0
 -11  -9   6  110.55    3.56   0
 -11   9   6  109.47    3.09   0
  11   9  -6  110.58    2.80   0
 -11  -9   6  109.00    2.40   0
  -9   9   6    4.69    3.68   0
  -9   9   6    5.61    2.82   0
  -9  -9   6    5.04    3.21   0
   9  -9  -6    8.01    2.89   0
   9   9  -6    2.51    2.55   0
   9  -9  -6    3.73    2.53   0
  -9  -9   6    5.41    2.24   0
  -7  -9   6  113.38    4.57   0
  -7   9   6  120.38    3.73   0
   7   9  -6  129.86    3.27   0
   7   9  -6  120.09    3.22   0
  -7   9   6  115.44    2.79   0
   7  -9  -6  130.44    3.41   0
   7  -9  -6  109.42    2.73   0
  -7  -9   6  108.40    3.10   0
   5   9  -6  323.43    3.81   0
   5  -9  -6  321.00    3.46   0
   5  -9  -6  190.40    3.30   0
  -5   9   6  324.12    3.98   0
  -5   9   6  318.53    4.97   0
   3   9  -6    0.77    3.39   0
  -3   9   6    4.12    4.33   0
   3  -9  -6    6.02    3.51   0
   3   9  -6    0.96    3.51   0
  -3   9   6    8.60    3.18   0
  -1  -9   6  389.30    4.18   0
   1   9  -6  402.43    4.65   0
   1   9  -6  390.61    3.89   0
  -1   9   6  394.51    3.81   0
  -1   9   6  396.88    4.45   0
  -1   9   6  393.71    5.33   0
  -1   9  -6   16.51    3.61   0
  -1   9  -6   19.17    2.90   0
   1   9   6   25.39    3.42   0
   1   9   6   21.63    3.33   0
   1  -9   6   17.58    3.26   0
   1   9   6   21.01    3.36   0
   1   9   6   22.54    3.29   0
   3   9   6    4.09    3.15   0
  -3   9  -6   10.37    3.27   0
   3   9   6    3.96    3.39   0
  -3   9  -6    2.12    2.90   0
   3   9   6    4.27    3.18   0
   3  -9   6    3.72    3.31   0
   5   9   6   54.08    2.61   0
   5  -9   6   54.76    2.77   0
  -5   9  -6   56.60    2.87   0
  -5   9  -6   60.94    3.21   0
   5   9   6   60.44    3.22   0
   7   9   6    1.24    2.27   0
   7  -9   6    5.64    2.79   0
  -7   9  -6    4.88    2.97   0
  -7  -9  -6    6.97    2.36   0
  -7   9  -6   -1.82    2.61   0
   7   9   6    5.82    2.74   0
   9   9   6   52.29    2.72   0
   9  -9   6   48.39    2.80   0
   9  -9   6   45.41    2.41   0
  -9   9  -6   44.53    2.88   0
  -9  -9  -6   43.97    2.98   0
  -9   9  -6   54.09    2.71   0
   9   9   6   47.66    2.30   0
  11  -9   6   30.75    2.52   0
  11   9   6   32.79    2.17   0
  11  -9   6   29.22    2.19   0
 -11   9  -6   35.60    2.49   0
  11   9   6   35.66    2.02   0
 -11  -9  -6   28.57    2.59   0
 -13   9  -6   58.88    2.32   0
  13  -9   6   55.60    2.24   0
  13   9   6   58.89    2.88   0
  13   9   6   70.11    2.57   0
 -13  -9  -6   58.09    2.40   0
  13  -9   6   58.89    2.53   0
  13   9   6   67.51    2.32   0
  14  10  -6    0.97    2.31   0
 -14 -10   6    4.21    3.10   0
 -14 -10   6   -1.53    1.86   0
  14 -10  -6   -0.37    1.80   0
  14 -10  -6    4.71    2.47   0
 -14  10   6    5.71    1.95   0
 -12 -10   6    5.24    2.00   0
 -12  10   6    0.81    2.52   0
  12 -10  -6    2.38    2.52   0
 -12 -10   6    3.12    3.30   0
  12 -10  -6    2.20    1.82   0
  12  10  -6    0.63    1.92   0
 -10  10   6   10.91    3.64   0
 -10  10   6   11.31    2.75   0
 -10 -10   6   10.88    3.61   0
  10 -10  -6    9.05    2.77   0
  10 -10  -6   19.96    1.98   0
 -10 -10   6    9.60    2.37   0
  10  10  -6   13.99    1.98   0
  -8 -10   6   43.98    3.89   0
   8 -10  -6   44.85    3.08   0
  -8  10   6   50.60    3.15   0
  -8  10   6   40.80    2.41   0
   8  10  -6   47.35    2.68   0
  -8 -10   6   47.45    3.04   0
   8 -10  -6   50.71    2.24   0
   8  10  -6   39.95    2.74   0
  -8  10   6   42.06    4.54   0
   6 -10  -6  268.93    3.66   0
   6  10  -6  262.35    3.16   0
  -6  10   6  260.30    4.20   0
  -6  10   6  250.27    3.58   0
   6 -10  -6  256.49    3.16   0
  -6 -10   6  253.32    3.33   0
   4  10  -6  584.46    4.07   0
  -4  10   6  622.22    4.59   0
   4 -10  -6  -19.82    1.64   0
  -4  10   6  604.70    5.33   0
   2  10  -6    1.71    2.76   0
  -2  10   6   -5.24    2.60   0
  -2  10   6    3.53    3.59   0
   2  10  -6    2.51    3.79   0
   0  10   6   68.73    2.92   0
   0  10  -6   68.65    3.03   0
   0  10   6   72.36    3.62   0
   0  10  -6   79.49    3.73   0
   0 -10   6   75.39    3.40   0
   0  10   6   73.46    2.88   0
   0  10   6   71.11    3.39   0
  -2  10  -6  220.36    3.40   0
   2  10   6  228.48    3.86   0
   2  10   6  222.85    3.89   0
   2 -10   6  228.09    3.24   0
   2  10   6  235.76    4.04   0
   2  10   6  233.62    3.80   0
  -2  10  -6  222.52    3.44   0
   2  10   6  229.66    3.87   0
   4  10   6   -0.63    3.01   0
   4  10   6   -1.13    3.33   0
  -4  10  -6    2.35    2.64   0
   4 -10   6   -4.90    2.49   0
   4  10   6    5.26    3.11   0
  -4  10  -6    3.18    2.43   0
   6  10   6   35.23    2.35   0
  -6  10  -6   43.95    2.80   0
  -6  10  -6   33.54    2.51   0
   6 -10   6   34.96    2.90   0
   6  10   6   31.37    2.34   0
   8  10   6   70.05    2.37   0
   8 -10   6   67.45    2.47   0
  -8  10  -6   62.89    2.88   0
  -8  10  -6   60.33    2.74   0
   8  10   6   66.61    2.36   0
  10  10   6   32.33    2.01   0
  10  10   6   26.21    2.58   0
  10 -10   6   26.17    2.72   0
 -10  10  -6   27.87    2.26   0
  10 -10   6   32.43    2.25   0
 -10 -10  -6   24.49    2.51   0
 -10  10  -6   30.36    2.43   0
  12 -10   6    8.50    2.32   0
  12  10   6    6.39    2.02   0
 -12  10  -6   16.98    2.02   0
  12 -10   6    5.13    1.97   0
 -12 -10  -6    8.96    2.30   0
  12  10   6   11.23    1.90   0
 -15 -11   6    4.44    2.10   0
  15 -11  -6    4.85    1.92   0
  15  11  -6    4.92    1.89   0
  15 -11  -6    2.81    1.77   0
 -15  11   6    4.86    1.89   0
 -13 -11   6    0.06    1.86   0
 -13  11   6    0.71    2.32   0
  13 -11  -6   -0.45    2.24   0
  13 -11  -6   -7.24    1.78   0
  13  11  -6    0.79    1.93   0
 -11  11   6    0.67    2.55   0
  11 -11  -6   -4.95    2.57   0
  11  11  -6    2.07    1.89   0
  11 -11  -6    1.54    1.88   0
 -11 -11   6   -4.22    2.04   0
   9 -11  -6  152.55    2.81   0
  -9  11   6  157.17    6.57   0
  -9  11   6  155.26    3.32   0
  -9  11   6  155.48    2.60   0
   9  11  -6  147.17    2.49   0
   9 -11  -6  153.32    2.50   0
   9  11  -6  150.90    2.55   0
  -9 -11   6  156.56    2.74   0
   7 -11  -6    2.64    2.81   0
  -7  11   6    4.15    2.31   0
  -7  11   6    8.19    2.95   0
   7  11  -6   -0.96    2.64   0
   7  11  -6    6.26    2.15   0
  -7 -11   6    3.50    2.90   0
   7 -11  -6    8.38    2.17   0
  -7  11   6    7.89    4.75   0
   5  11  -6   51.71    2.50   0
  -5 -11   6   52.34    3.29   0
  -5  11   6   48.04    2.66   0
  -5  11   6   51.66    3.49   0
   5 -11  -6   57.76    2.86   0
  -3  11   6  240.32    4.33   0
   3  11  -6  248.98    4.19   0
  -3  11   6  241.46    3.79   0
   3  11  -6  235.51    3.35   0
  -1  11   6 1010.22    5.50   0
  -1  11   6 1026.82    5.98   0
   1  11  -6 1045.06    5.92   0
   1  11  -6 1034.58    5.37   0
  -1 -11   6 1034.46    4.79   0
  -1  11   6 1030.23    6.09   0
  -1  11  -6  263.08    3.52   0
   1  11   6  260.13    3.46   0
  -1  11  -6  258.90    4.08   0
   1  11   6  254.22    3.94   0
   1  11   6  258.14    3.84   0
   1  11   6  253.46    3.83   0
   1  11   6  262.65    3.88   0
   1 -11   6  259.91    3.59   0
   3  11   6    6.65    3.02   0
   3 -11   6   -4.30    2.43   0
  -3  11  -6    1.54    2.57   0
   3  11   6   -4.82    3.17   0
   3  11   6    2.14    2.34   0
   3  11   6   -1.16    2.38   0
  -3  11  -6    3.98    3.19   0
   5  11   6    9.17    2.59   0
   5  11   6    2.49    2.76   0
  -5  11  -6    1.49    2.91   0
   5 -11   6    2.63    2.73   0
  -5  11  -6    0.50    2.64   0
   7  11   6   31.20    2.21   0
  -7  11  -6   31.61    2.45   0
   7 -11   6   29.90    2.28   0
  -7  11  -6   26.32    2.24   0
   7  11   6   26.72    2.75   0
   9  11   6   59.72    2.62   0
   9 -11   6   58.25    2.78   0
  -9  11  -6   56.79    2.30   0
   9 -11   6   60.97    2.24   0
  -9  11  -6   63.74    2.53   0
   9  11   6   61.68    2.18   0
  11  11   6   16.37    2.46   0
  11 -11   6   11.59    2.57   0
 -11  11  -6   14.00    2.10   0
  11 -11   6   17.74    2.06   0
 -11  11  -6   22.86    2.38   0
  11  11   6   14.21    2.02   0
 -14  12   6   64.51    2.13   0
 -14 -12   6   56.06    2.27   0
  14 -12  -6   52.74    2.48   0
  14 -12  -6   65.76    1.98   0
  14  12  -6   57.06    2.10   0
 -12 -12   6  146.27    2.37   0
 -12  12   6  148.37    2.61   0
  12 -12  -6  142.54    2.55   0
  12  12  -6  154.17    2.67   0
  12 -12  -6  154.32    2.34   0
 -10 -12   6   -1.74    2.35   0
 -10  12   6    3.66    2.16   0
  10  12  -6   -2.10    1.89   0
  10 -12  -6    2.63    2.53   0
  10  12  -6    4.44    2.23   0
  10 -12  -6   -6.66    1.89   0
   8 -12  -6  102.70    2.99   0
  -8  12   6  108.82    3.16   0
  -8  12   6  102.31    2.93   0
   8  12  -6   97.06    2.30   0
   8  12  -6  103.02    2.70   0
  -8 -12   6  102.80    2.57   0
  -6  12   6   19.15    5.00   0
  -6  12   6   18.90    3.04   0
   6 -12  -6   14.76    2.72   0
  -6  12   6   19.55    2.17   0
  -6 -12   6   17.10    2.81   0
   6  12  -6   21.30    2.62   0
  -4  12   6   31.50    3.85   0
   4  12  -6   30.66    2.97   0
   4  12  -6   34.74    3.56   0
  -4  12   6   24.25    2.41   0
   4 -12  -6   31.98    2.83   0
  -4 -12   6   28.77    3.22   0
  -4  12   6   27.82    3.23   0
  -2  12   6   17.81    3.63   0
   2  12  -6   19.37    3.32   0
  -2  12   6   14.23    3.38   0
   2  12  -6   21.57    3.12   0
  -2  12   6   18.27    2.48   0
   0  12   6   30.46    3.09   0
   0  12   6   28.09    3.06   0
   0  12  -6   27.68    2.75   0
   0  12  -6   38.29    3.29   0
   0  12   6   30.12    2.48   0
   0  12   6   24.35    3.00   0
   0 -12   6   30.26    2.46   0
   2  12   6   -1.73    2.94   0
  -2  12  -6    2.54    2.94   0
   2  12   6   -0.56    3.29   0
   2  12   6   -4.36    2.81   0
   2 -12   6    2.96    2.38   0
   2  12   6    2.31    2.67   0
   2  12   6    1.54    2.76   0
  -2  12  -6    6.50    3.14   0
   4  12   6  187.56    3.16   0
   4 -12   6  182.59    2.77   0
   4  12   6  172.05    3.58   0
   4  12   6  179.21    2.85   0
  -4  12  -6  173.73    3.32   0
  -4  12  -6  179.56    3.16   0
   4  12   6  187.01    3.15   0
   6  12   6  106.24    2.91   0
   6 -12   6   90.48    2.97   0
  -6  12  -6   98.28    2.66   0
  -6  12  -6   96.20    2.92   0
   6  12   6  111.48    2.52   0
   8  12   6   10.91    2.04   0
  -8  12  -6    5.27    2.63   0
   8 -12   6   17.63    2.08   0
  -8  12  -6   10.57    2.39   0
   8  12   6   11.92    2.07   0
  10  12   6  143.75    2.73   0
  10 -12   6  134.51    3.18   0
 -10  12  -6  144.66    2.56   0
  10 -12   6  139.27    2.79   0
 -10  12  -6  136.69    2.84   0
  10  12   6  142.53    2.44   0
  12 -12   6  156.43    3.24   0
  12  12   6  172.96    2.76   0
 -12  12  -6  174.24    2.58   0
  12 -12   6  170.52    2.52   0
 -12  12  -6  167.71    2.96   0
  12  12   6  167.44    2.47   0
 -13 -13   6   18.40    1.91   0
 -13  13   6   20.87    1.99   0
  13  13  -6   15.95    1.94   0
  13  13  -6   23.19    1.87   0
  13 -13  -6   20.39    1.86   0
  13 -13  -6   19.66    1.79   0
 -11 -13   6   -1.61    1.90   0
 -11  13   6   -2.26    2.39   0
  11  13  -6   -0.57    1.72   0
  11 -13  -6   -0.02    2.12   0
  11  13  -6   -0.86    2.24   0
  -9  13   6   47.96    2.12   0
  -9  13   6   49.20    2.88   0
   9  13  -6   37.00    2.45   0
   9  13  -6   48.75    2.08   0
  -9 -13   6   49.39    2.19   0
   9 -13  -6   42.50    2.64   0
   7 -13  -6  594.20    4.31   0
  -7  13   6  585.78    4.49   0
   7  13  -6  593.44    3.59   0
  -7  13   6  582.19    3.63   0
   7  13  -6  590.59    3.56   0
  -7 -13   6  578.66    3.88   0
  -5  13   6   96.97    5.15   0
   5  13  -6   92.57    2.46   0
  -5  13   6   96.01    2.52   0
   5 -13  -6  100.11    2.90   0
  -5  13   6   94.50    3.23   0
  -5 -13   6   98.24    3.04   0
  -3 -13   6  250.97    3.28   0
  -3  13   6  264.25    4.69   0
  -3  13   6  267.47    3.89   0
   3  13  -6  261.52    4.03   0
  -3  13   6  249.26    2.96   0
   3  13  -6  252.76    3.37   0
   1  13  -6   61.41    3.12   0
  -1  13   6   64.38    3.58   0
   1  13  -6   64.90    3.16   0
  -1 -13   6   67.22    2.89   0
  -1  13   6   72.07    3.05   0
  -1  13   6   64.71    2.49   0
   1  13   6  176.82    3.28   0
  -1  13  -6  157.18    2.99   0
  -1  13  -6  153.85    3.34   0
   1  13   6  160.19    3.29   0
   1 -13   6  170.58    3.08   0
   1  13   6  161.66    3.33   0
   1  13   6  166.86    3.07   0
   1  13   6  156.68    3.08   0
   3  13   6   -1.35    2.64   0
  -3  13  -6   -0.40    2.31   0
   3  13   6    3.34    2.51   0
   3  13   6    2.37    3.17   0
   3 -13   6    6.99    2.13   0
   3  13   6   -6.09    2.52   0
  -3  13  -6    3.12    2.36   0
  -3  13  -6   -1.62    2.13   0
   5 -13   6   97.48    2.48   0
   5  13   6  107.30    3.04   0
  -5  13  -6  108.72    3.13   0
   5  13   6  108.31    2.52   0
  -5  13  -6  109.05    2.42   0
   5  13   6  112.90    2.94   0
   7  13   6    0.10    2.44   0
  -7  13  -6    1.17    2.21   0
  -7  13  -6    3.20    1.94   0
   7 -13   6    1.01    2.03   0
   7  13   6    2.06    1.97   0
   9 -13   6    3.27    2.35   0
  -9  13  -6   -0.58    2.09   0
   9 -13   6   -1.70    1.97   0
  -9  13  -6   -2.49    1.87   0
   9  13   6   -0.19    1.92   0
   9  13   6    5.27    1.89   0
  11  13   6   65.35    2.48   0
  11 -13   6   54.39    2.76   0
 -11  13  -6   64.59    2.49   0
  11 -13   6   54.62    2.19   0
 -11  13  -6   64.23    2.49   0
  11  13   6   63.76    2.41   0
 -12 -14   6   95.25    2.53   0
 -12  14   6   90.47    2.72   0
  12  14  -6  101.18    2.22   0
  12 -14  -6   90.90    2.25   0
  12  14  -6   95.12    2.51   0
 -10 -14   6   53.11    2.37   0
 -10  14   6   59.33    2.64   0
 -10  14   6   53.55    2.14   0
  10  14  -6   55.21    2.03   0
  10  14  -6   56.99    2.35   0
  10 -14  -6   50.80    2.40   0
   8  14  -6   27.27    2.42   0
   8 -14  -6   18.11    2.54   0
  -8  14   6   25.24    2.70   0
   8  14  -6   27.79    2.37   0
  -8  14   6   19.60    2.15   0
  -8 -14   6   22.73    2.48   0
   6 -14  -6  329.53    3.57   0
   6  14  -6  329.32    3.01   0
  -6  14   6  322.54    3.76   0
  -6  14   6  322.86    3.39   0
  -6 -14   6  313.01    3.07   0
   4  14  -6   50.23    2.70   0
  -4  14   6   46.58    4.43   0
   4 -14  -6   54.55    2.62   0
   4  14  -6   48.75    3.67   0
  -4  14   6   48.42    2.67   0
  -4 -14   6   49.97    2.45   0
  -4  14   6   47.86    2.98   0
  -2  14   6   21.31    3.28   0
  -2  14   6   18.71    2.94   0
   2  14  -6   21.22    3.11   0
   2  14  -6   25.16    2.77   0
  -2  14   6   21.66    2.59   0
  -2 -14   6   20.09    2.48   0
   0  14  -6    8.45    2.36   0
   0  14  -6    5.96    2.71   0
   0  14   6    8.21    2.73   0
   0 -14   6    5.55    2.11   0
   0  14   6    7.54    2.56   0
   0  14   6    8.99    1.99   0
   0  14   6   10.82    2.76   0
   2  14   6   95.67    2.59   0
  -2  14  -6   97.14    2.52   0
   2  14   6  103.85    3.08   0
   2  14   6  100.26    2.87   0
   2  14   6  101.63    2.83   0
   2  14   6   99.40    2.83   0
   2 -14   6  108.33    2.50   0
  -2  14  -6  106.13    2.69   0
   4  14   6  204.41    2.91   0
   4  14   6  198.21    4.05   0
   4 -14   6  210.04    2.79   0
   4  14   6  202.57    3.23   0
   4  14   6  212.63    3.16   0
  -4  14  -6  208.43    2.90   0
  -4  14  -6  214.27    3.02   0
   6  14   6  450.42    3.63   0
   6 -14   6  432.51    3.30   0
   6  14   6  447.23    3.61   0
  -6  14  -6  429.54    3.33   0
  -6  14  -6  447.73    3.63   0
   6  14   6  468.69    3.70   0
  -8  14  -6   81.65    2.39   0
  -8  14  -6   80.65    2.60   0
   8 -14   6   91.15    2.61   0
   8  14   6   82.70    2.16   0
   8  14   6   81.36    2.63   0
  10 -14   6   44.92    2.90   0
 -10  14  -6   43.55    2.17   0
  10 -14   6   46.21    2.13   0
 -10  14  -6   47.28    2.37   0
  10  14   6   48.43    2.10   0
  10  14   6   49.77    2.10   0
 -11 -15   6    2.15    2.17   0
  11 -15  -6    2.06    2.19   0
 -11  15   6    0.45    2.34   0
  11  15  -6    1.77    1.73   0
 -11  15   6    7.83    1.84   0
  11  15  -6    8.57    2.16   0
  -9 -15   6  124.60    2.59   0
   9 -15  -6  112.35    2.29   0
  -9  15   6  122.47    2.97   0
   9  15  -6  125.21    2.30   0
  -9  15   6  118.39    2.33   0
   9  15  -6  120.66    2.24   0
   7  15  -6  110.34    2.67   0
  -7  15   6  115.45    3.08   0
   7  15  -6  101.25    2.60   0
  -7  15   6  107.33    2.26   0
   7 -15  -6  110.64    2.80   0
  -7 -15   6  108.24    2.70   0
   5  15  -6   72.64    2.33   0
  -5  15   6   66.86    3.05   0
   5 -15  -6   83.38    2.76   0
  -5  15   6   80.42    2.73   0
  -5 -15   6   78.52    2.96   0
  -3  15   6   -3.42    2.73   0
   3  15  -6    4.12    3.05   0
   3  15  -6    4.13    2.20   0
  -3  15   6    1.62    2.52   0
  -3 -15   6    0.80    2.70   0
  -3  15   6    5.42    3.80   0
  -1  15   6    2.89    3.11   0
   1  15  -6   -0.13    2.67   0
   1  15  -6    2.25    2.38   0
  -1  15   6    5.04    2.79   0
  -1 -15   6    4.37    2.79   0
  -1  15   6    4.39    2.52   0
   1  15   6    6.22    2.65   0
  -1  15  -6   11.93    2.42   0
  -1  15  -6    9.78    2.61   0
   1  15   6    8.36    2.59   0
   1  15   6   12.11    2.74   0
   1  15   6   15.08    2.46   0
   1 -15   6   11.39    2.11   0
   3  15   6   30.51    2.76   0
  -3  15  -6   31.51    2.66   0
   3  15   6   32.12    2.45   0
   3  15   6   27.75    2.78   0
   3  15   6   29.76    2.50   0
   3 -15   6   27.54    2.46   0
  -3  15  -6   27.98    2.49   0
   3  15   6   24.82    2.48   0
  -3  15  -6   26.14    2.34   0
   5 -15   6   26.79    2.10   0
   5  15   6   29.47    2.42   0
  -5  15  -6   28.54    2.27   0
   5  15   6   30.45    2.44   0
  -5  15  -6   30.10    2.04   0
   5  15   6   31.95    2.55   0
   7 -15   6   68.88    2.18   0
  -7  15  -6   65.94    2.74   0
  -7  15  -6   69.81    2.21   0
   7  15   6   65.49    2.65   0
   7  15   6   71.10    2.47   0
   7  15   6   75.25    2.59   0
   9 -15   6    3.64    2.68   0
  -9  15  -6    2.88    2.04   0
   9  15   6    3.33    2.33   0
  -9  15  -6    4.85    2.30   0
   9 -15   6    3.23    1.90   0
   9  15   6    4.51    2.37   0
 -10 -16   6    2.83    1.79   0
  10 -16  -6    0.68    1.74   0
 -10  16   6   -0.43    2.33   0
  10  16  -6   -0.75    1.83   0
 -10  16   6   -1.06    1.92   0
  10  16  -6    0.99    1.81   0
  -8 -16   6   14.27    2.03   0
  -8  16   6   13.02    2.43   0
   8  16  -6   20.66    1.97   0
   8  16  -6   23.83    2.21   0
  -8  16   6   12.41    1.93   0
   8 -16  -6   12.39    2.17   0
   6  16  -6   39.00    2.40   0
  -6  16   6   28.25    2.73   0
  -6  16   6   37.81    2.08   0
   6 -16  -6   35.37    2.37   0
  -6 -16   6   34.84    2.52   0
  -4  16   6    7.46    2.47   0
   4  16  -6    6.33    2.42   0
  -4  16   6   11.25    2.78   0
  -4 -16   6    5.50    2.42   0
  -2  16   6   11.01    2.81   0
  -2  16   6    4.98    1.97   0
   2  16  -6    8.38    2.91   0
   2  16  -6   13.40    2.59   0
  -2 -16   6   11.21    2.55   0
  -2  16   6    7.82    3.37   0
   0 -16   6   36.97    2.53   0
   0  16  -6   28.81    2.34   0
   0  16  -6   23.63    3.12   0
   0  16   6   28.48    2.86   0
   0  16   6   22.08    2.42   0
   0 -16   6   30.09    2.04   0
   0  16   6   26.55    2.56   0
   0  16   6   31.01    2.74   0
   2  16   6   26.97    2.48   0
  -2  16  -6   17.93    2.22   0
   2  16   6   22.74    2.60   0
   2  16   6   22.98    2.92   0
   2 -16   6   22.69    2.03   0
   2  16   6   17.12    2.51   0
   2  16   6   15.71    2.50   0
  -2  16  -6   24.22    2.13   0
   4  16   6   -0.21    2.39   0
   4  16   6    2.14    3.12   0
   4  16   6   -5.84    2.41   0
   4 -16   6    3.29    2.33   0
  -4  16  -6    1.35    2.58   0
  -4  16  -6   -7.98    2.33   0
   4  16   6    0.27    2.49   0
   6 -16   6    0.53    1.89   0
   6  16   6   -3.30    2.32   0
  -6  16  -6   -0.70    2.10   0
  -6  16  -6    3.41    2.33   0
   6  16   6   -1.23    2.02   0
   6  16   6   -1.94    2.37   0
   8 -16   6   59.41    2.40   0
   8 -16   6   53.41    3.34   0
  -8  16  -6   53.60    2.58   0
   8  16   6   53.66    2.31   0
  -8  16  -6   46.28    2.45   0
   8  16   6   56.86    2.10   0
   8  16   6   51.15    2.57   0
 -11 -17   6    7.81    2.07   0
 -11  17   6    3.36    1.83   0
  11 -17  -6   -0.76    1.89   0
 -11  17   6   -0.54    1.76   0
  -9 -17   6   22.34    2.29   0
  -9  17   6   17.04    2.46   0
   9  17  -6   22.21    2.32   0
  -9  17   6   21.76    2.31   0
   9  17  -6   27.27    2.27   0
   9 -17  -6   20.09    1.81   0
  -7 -17   6    9.90    1.98   0
   7  17  -6    9.22    2.23   0
   7  17  -6   13.84    1.92   0
  -7  17   6   11.16    2.17   0
   7 -17  -6   10.02    2.24   0
  -7  17   6   15.68    2.23   0
  -5 -17   6    2.28    2.36   0
  -5  17   6   -0.79    2.28   0
   5 -17  -6    2.09    2.14   0
  -5  17   6    1.23    2.48   0
   5  17  -6    3.01    1.93   0
  -3  17   6   44.58    2.70   0
   3  17  -6   47.69    3.10   0
   3  17  -6   42.95    2.29   0
  -3  17   6   45.21    2.08   0
  -3 -17   6   43.48    2.61   0
  -1  17   6  120.08    2.29   0
   1  17  -6  132.73    2.55   0
   1  17  -6  123.07    3.38   0
  -1  17   6  123.39    2.61   0
  -1  17   6  113.76    2.89   0
  -1 -17   6  114.24    3.03   0
  -1  17   6  118.93    3.55   0
  -1  17  -6   25.12    2.23   0
   1 -17   6   22.43    2.02   0
  -1  17  -6   22.72    2.68   0
   1 -17   6   20.84    2.83   0
   1  17   6   27.36    2.78   0
   1  17   6   29.34    2.58   0
   1  17   6   27.36    2.46   0
   1  17   6   24.43    2.61   0
  -3  17  -6    7.53    1.98   0
   3 -17   6    1.39    1.90   0
   3  17   6    6.78    2.72   0
   3  17   6    4.94    2.31   0
   3  17   6    6.24    2.23   0
  -3  17  -6    4.29    1.83   0
   3  17   6    5.48    2.24   0
  -3  17  -6    8.11    2.08   0
   3  17   6    4.21    2.44   0
   5 -17   6   -2.00    1.91   0
  -5  17  -6    6.91    2.51   0
   5  17   6    0.99    1.92   0
  -5  17  -6    1.58    2.26   0
[truncated: 324,433 more chars]
