# Supplementary material for: Formation of a macrocycle from di­chloro­dimethyl­silane and a pyridoxalimine Schiff base ligand
Source: Acta Crystallogr E Crystallogr Commun. 2021 Oct 13;77(Pt 11):1099–102. doi: 10.1107/S2056989021010185 (PMC8587991; doi:10.1107/S2056989021010185)
Supplement: Supplementary file 2 [file e-77-01099-Isup2.hkl]

data_I                                                                          
_shelx_title ' bg591                  R = 0.03  New: I2/c'                      
_shelx_refln_list_code          4                                               
_shelx_F_calc_maximum      249.38                                               
_exptl_crystal_F_000      1136.00                                               
_reflns_d_resolution_high  0.7697                                               
                                                                                
loop_                                                                           
 _space_group_symop_operation_xyz                                               
 'x, y, z'                                                                      
 '-x, y, -z+1/2'                                                                
 'x+1/2, y+1/2, z+1/2'                                                          
 '-x+1/2, y+1/2, -z+1'                                                          
 '-x, -y, -z'                                                                   
 'x, -y, z-1/2'                                                                 
 '-x+1/2, -y+1/2, -z+1/2'                                                       
 'x+1/2, -y+1/2, z'                                                             
                                                                                
_cell_length_a    12.9641                                                       
_cell_length_b    16.8966                                                       
_cell_length_c    13.1085                                                       
_cell_angle_alpha  90.000                                                       
_cell_angle_beta  101.198                                                       
_cell_angle_gamma  90.000                                                       
                                                                                
_shelx_F_squared_multiplier     1.000                                           
                                                                                
loop_                                                                           
 _refln_index_h                                                                 
 _refln_index_k                                                                 
 _refln_index_l                                                                 
 _refln_F_squared_calc                                                          
 _refln_F_squared_meas                                                          
 _refln_F_squared_sigma                                                         
 _refln_observed_status                                                         
   4   0   0        649.57        593.28        16.89 o                         
   6   0   0       2500.56       2628.25        23.45 o                         
   8   0   0         25.39         49.57        12.08 o                         
  10   0   0        775.07        726.43        10.87 o                         
  12   0   0        447.05        420.58         9.45 o                         
  14   0   0       1738.37       1718.75        20.27 o                         
  16   0   0        103.57         44.16        13.53 o                         
   1   1   0       1299.57       1347.60        14.66 o                         
   3   1   0        979.67        972.33        15.01 o                         
   5   1   0         64.61         30.13         9.09 o                         
   7   1   0       1339.37       1192.95         9.81 o                         
   9   1   0        201.09        282.25         7.86 o                         
  11   1   0       1140.52       1101.88        12.94 o                         
  13   1   0        408.33        406.39         7.63 o                         
  15   1   0       1871.68       1762.29        33.17 o                         
   0   2   0         22.63         -2.85        13.78 o                         
   2   2   0      24089.94      25563.43       281.48 o                         
   4   2   0       1277.63       1352.14        12.31 o                         
   6   2   0          4.73          9.21         7.75 o                         
   8   2   0       2006.74       2007.55        12.11 o                         
  10   2   0       1219.20       1273.86        17.70 o                         
  12   2   0          2.69          8.32         7.66 o                         
  14   2   0          0.72         -7.24         7.22 o                         
  16   2   0        499.54        544.96        14.49 o                         
   1   3   0      22713.18      23812.18       155.23 o                         
   3   3   0      22557.10      22655.66       137.09 o                         
   5   3   0        404.97        372.32        10.61 o                         
   7   3   0       2234.13       2082.30        12.41 o                         
   9   3   0       2818.15       2758.08        23.01 o                         
  11   3   0       1288.10       1280.40        17.08 o                         
  13   3   0        622.42        612.93         9.58 o                         
  15   3   0          2.20         -8.26         7.06 o                         
   0   4   0       5760.98       5111.80       777.81 o                         
   2   4   0       1357.09       1315.02        21.62 o                         
   4   4   0        105.69         97.48         9.53 o                         
   6   4   0       1586.55       1575.11        12.95 o                         
   8   4   0        303.36        279.71         8.63 o                         
  10   4   0        252.33        259.94        10.89 o                         
  12   4   0       2122.01       2173.08        18.99 o                         
  14   4   0        207.72        269.03        15.48 o                         
  16   4   0         13.96         -3.90         8.91 o                         
   1   5   0        844.43        781.73        14.38 o                         
   3   5   0       6377.98       6396.59        53.08 o                         
   5   5   0        160.92        142.09         9.15 o                         
   7   5   0        736.43        678.05         9.93 o                         
   9   5   0        298.63        275.50         9.20 o                         
  11   5   0       2558.73       2558.17        47.96 o                         
  13   5   0        390.76        387.46        12.91 o                         
  15   5   0        162.15        178.95         8.25 o                         
   0   6   0       2206.83       2288.88        37.97 o                         
   2   6   0       1786.99       2058.22        15.67 o                         
   4   6   0      19186.44      19597.88       114.68 o                         
   6   6   0       4663.92       4923.85        18.41 o                         
   8   6   0       3414.82       3347.92        21.52 o                         
  10   6   0       2025.06       2016.89        24.27 o                         
  12   6   0         29.46         35.73        15.93 o                         
  14   6   0         77.56         94.72         7.14 o                         
   1   7   0        525.50        505.31        17.80 o                         
   3   7   0          0.47         12.42        11.50 o                         
   5   7   0        150.84        118.44         8.50 o                         
   7   7   0        460.46        446.18         8.37 o                         
   9   7   0       1517.75       1475.99        15.75 o                         
  11   7   0         17.31         14.09         7.31 o                         
  13   7   0        158.51        170.35         7.23 o                         
  15   7   0          3.36        -10.95         7.30 o                         
   0   8   0       2893.33       2802.80        24.11 o                         
   2   8   0        725.86        827.41        12.53 o                         
   4   8   0       5420.41       4849.74        27.18 o                         
   6   8   0       1321.24       1307.62        10.17 o                         
   8   8   0       3487.76       3395.35        14.94 o                         
  10   8   0        574.35        549.30         8.01 o                         
  12   8   0         21.15         30.35        11.71 o                         
  14   8   0        358.04        352.22         7.64 o                         
   1   9   0       1010.79       1046.02        12.59 o                         
   3   9   0       1783.26       1808.29        12.97 o                         
   5   9   0       1965.68       2156.05        12.01 o                         
   7   9   0       9838.43       9839.55        77.42 o                         
   9   9   0       1152.72       1110.44        13.42 o                         
  11   9   0        477.02        486.15         7.72 o                         
  13   9   0         16.37         15.17        10.73 o                         
  15   9   0        296.25        319.51        22.08 o                         
   0  10   0          6.39         27.51        18.21 o                         
   2  10   0        123.10        101.91        11.07 o                         
   4  10   0        126.04        119.50         7.92 o                         
   6  10   0        466.12        460.48         7.77 o                         
   8  10   0        790.63        798.01        13.12 o                         
  10  10   0        918.70        936.97         8.84 o                         
  12  10   0         92.02         80.92         7.00 o                         
  14  10   0         22.39         21.81         7.26 o                         
   1  11   0        570.15        465.31         8.86 o                         
   3  11   0       1069.33        988.94        19.42 o                         
   5  11   0        179.71        167.73        11.30 o                         
   7  11   0       1241.16       1125.13        10.70 o                         
   9  11   0       2030.20       1981.84        13.99 o                         
  11  11   0         57.58         62.44         6.26 o                         
  13  11   0         30.30         59.34         7.10 o                         
   0  12   0        763.26        879.01        13.57 o                         
   2  12   0         53.59         80.60         8.64 o                         
   4  12   0       1461.77       1519.02        24.86 o                         
   6  12   0        206.14        191.39         7.00 o                         
   8  12   0        858.03        971.03         8.18 o                         
  10  12   0        630.97        691.31        13.68 o                         
  12  12   0        194.46        204.55        10.19 o                         
   1  13   0          7.82         -0.20        12.50 o                         
   3  13   0        110.84        150.00        26.80 o                         
   5  13   0        206.08        224.31         7.89 o                         
   7  13   0        819.33        754.35         6.93 o                         
   9  13   0        162.42        163.72         8.57 o                         
  11  13   0        195.83        183.01         8.51 o                         
  13  13   0        450.64        421.70         9.93 o                         
   0  14   0       1433.86       1401.67        16.56 o                         
   2  14   0       1571.50       1532.88        20.97 o                         
   4  14   0        265.65        285.16        26.00 o                         
   6  14   0         78.36         51.39         5.77 o                         
   8  14   0        136.56        119.88         5.99 o                         
  10  14   0          1.10         -6.71         5.20 o                         
  12  14   0        834.57        809.02        11.11 o                         
   1  15   0        954.12        926.79        11.98 o                         
   3  15   0       1714.69       1710.94        13.76 o                         
   5  15   0         74.75         29.49        13.11 o                         
   7  15   0        217.51        253.33         6.28 o                         
   9  15   0         27.32         25.59         6.77 o                         
  11  15   0        370.89        398.29         8.95 o                         
   0  16   0        871.20        806.99        17.47 o                         
   2  16   0        118.26        159.13        17.65 o                         
   4  16   0         67.94         64.48         6.12 o                         
   6  16   0        177.55        186.08         8.13 o                         
   8  16   0         29.81         25.59         5.03 o                         
  10  16   0        196.31        200.63         5.32 o                         
   1  17   0        962.48       1004.72        12.91 o                         
   3  17   0         71.65         74.16         8.66 o                         
   5  17   0       1918.86       1924.02        10.66 o                         
   7  17   0        417.67        408.45         7.40 o                         
   9  17   0         87.88         95.40         6.64 o                         
   0  18   0       4900.26       5030.50        28.40 o                         
   2  18   0         12.99          5.60         6.90 o                         
   4  18   0        701.22        698.19        10.03 o                         
   6  18   0        593.77        515.18         8.62 o                         
   8  18   0        109.64        111.09         5.13 o                         
   1  19   0        102.91        113.25        14.01 o                         
   3  19   0          1.34        -10.45         6.97 o                         
   5  19   0        296.10        295.49        10.44 o                         
   7  19   0        439.52        398.55         7.36 o                         
   0  20   0        912.07        907.57        16.01 o                         
   2  20   0        134.61        136.27         8.83 o                         
   4  20   0         50.61         45.23         5.83 o                         
   6  20   0        241.00        201.42         8.46 o                         
   1  21   0          3.82        -11.69        18.18 o                         
   3  21   0        393.76        378.82         7.12 o                         
 -16   1   1         20.82         22.18        19.28 o                         
 -14   1   1        930.65        877.54        10.53 o                         
 -12   1   1       2496.07       2542.13        37.31 o                         
 -10   1   1       1629.58       1544.14        12.18 o                         
  -8   1   1        828.97        942.47        10.88 o                         
  -6   1   1       3928.23       4355.79        31.22 o                         
  -4   1   1       5134.89       4980.05        20.60 o                         
  -2   1   1       9279.30       8541.23       714.24 o                         
   0   1   1      17569.87      19004.04       275.00 o                         
   2   1   1      15776.51      16290.53       211.73 o                         
   4   1   1        862.05        893.14        10.53 o                         
   6   1   1          6.28         21.44         8.73 o                         
   8   1   1         34.79         36.75         8.01 o                         
  10   1   1        272.39        263.05         7.54 o                         
  12   1   1       2150.92       2096.04        10.84 o                         
  14   1   1       2285.51       2329.36        44.90 o                         
 -15   2   1        163.15        191.42        22.37 o                         
 -13   2   1        227.18        207.99        10.41 o                         
 -11   2   1        400.03        385.77         8.41 o                         
  -9   2   1          0.09          1.00         9.71 o                         
  -7   2   1        408.67        440.15         9.58 o                         
  -5   2   1         32.18         10.19         9.09 o                         
  -3   2   1        469.13        297.35        52.78 o                         
  -1   2   1      12389.24      12463.48      1162.56 o                         
   1   2   1       1874.35       1686.15       150.53 o                         
   3   2   1      62192.36      63537.17       123.64 o                         
   5   2   1       6525.92       6520.18        58.07 o                         
   7   2   1          0.23          2.42         7.68 o                         
   9   2   1       3198.43       3143.13        32.28 o                         
  11   2   1         38.10         42.68         7.45 o                         
  13   2   1       1177.04       1152.68        10.19 o                         
  15   2   1          8.73         28.96        11.75 o                         
 -16   3   1          9.08        -10.28        10.73 o                         
 -14   3   1        850.04        822.59        10.45 o                         
 -12   3   1        283.64        279.05        11.27 o                         
 -10   3   1       2311.20       2287.49        26.88 o                         
  -8   3   1          0.58         10.46         8.03 o                         
  -6   3   1       1435.27       1534.60        12.83 o                         
  -4   3   1        564.48        491.14        35.12 o                         
  -2   3   1       2895.21       2944.27       164.29 o                         
   0   3   1        255.71        259.02        17.54 o                         
   2   3   1      40127.48      42322.41      1230.93 o                         
   4   3   1      28935.81      30499.04       242.46 o                         
   6   3   1       3828.73       3868.74        25.84 o                         
   8   3   1        306.06        247.99         8.15 o                         
  10   3   1          0.03         10.20         8.45 o                         
  12   3   1       2943.81       2855.22        24.82 o                         
  14   3   1        720.89        733.83        13.14 o                         
  16   3   1        205.86        253.13        28.39 o                         
 -15   4   1         23.20         20.16        10.51 o                         
 -13   4   1        508.36        539.68        20.54 o                         
 -11   4   1         95.55        110.89        15.54 o                         
  -9   4   1        783.39        677.86         9.35 o                         
  -7   4   1        829.16        755.60         9.01 o                         
  -5   4   1        140.71        178.62         7.71 o                         
  -3   4   1       2716.12       2831.43        17.54 o                         
  -1   4   1         31.81         49.38        13.64 o                         
   1   4   1      13856.01      14470.93        37.98 o                         
   3   4   1       1718.93       1790.22        17.23 o                         
   5   4   1       1163.87       1375.96        10.82 o                         
   7   4   1       1841.51       2018.67        18.78 o                         
   9   4   1       5186.33       5087.43        35.36 o                         
  11   4   1        488.73        529.17         9.12 o                         
  13   4   1       1578.05       1654.76       176.07 o                         
  15   4   1         55.23         66.91        13.56 o                         
 -16   5   1        167.22        155.24        12.30 o                         
 -14   5   1       1187.34       1191.78        11.60 o                         
 -12   5   1       3437.02       3469.41        28.15 o                         
 -10   5   1         18.39         15.38        10.02 o                         
  -8   5   1        439.38        424.01         9.46 o                         
  -6   5   1        622.57        511.33         8.55 o                         
  -4   5   1         57.02         44.09        10.32 o                         
  -2   5   1         33.85         20.67        11.03 o                         
   0   5   1        338.91        271.29        12.35 o                         
   2   5   1      11043.36      10529.94        62.24 o                         
   4   5   1         60.96         75.69         9.65 o                         
   6   5   1       3414.85       3692.14        15.84 o                         
   8   5   1        304.88        264.53         9.61 o                         
  10   5   1       1229.75       1205.86        11.62 o                         
  12   5   1        457.35        460.42         8.70 o                         
  14   5   1         88.60         86.04         8.84 o                         
 -15   6   1        137.36        116.85        14.39 o                         
 -13   6   1         18.81         31.65        16.70 o                         
 -11   6   1         10.13          9.19         8.59 o                         
  -9   6   1        273.43        258.32         9.73 o                         
  -7   6   1       2109.07       1900.39        17.42 o                         
  -5   6   1       1727.77       1983.82        12.97 o                         
  -3   6   1         12.05         31.42         8.64 o                         
  -1   6   1      11200.64      11174.96        85.18 o                         
   1   6   1        259.01        384.50        11.63 o                         
   3   6   1      17061.36      17945.49        89.68 o                         
   5   6   1        804.78        761.93         9.63 o                         
   7   6   1        261.50        210.61         8.97 o                         
   9   6   1       2646.59       2632.68        16.18 o                         
  11   6   1         65.64         75.90         7.41 o                         
  13   6   1        266.59        249.86         7.81 o                         
  15   6   1        228.14        214.66         8.12 o                         
 -14   7   1         11.95         11.90        10.10 o                         
 -12   7   1        796.89        811.88         9.06 o                         
 -10   7   1       1179.96       1151.35        22.83 o                         
  -8   7   1       2549.92       2427.51        11.01 o                         
  -6   7   1       7084.38       6741.02        31.44 o                         
  -4   7   1         34.12         46.30        10.24 o                         
  -2   7   1        204.73        151.58         8.86 o                         
   0   7   1        403.29        376.74        12.96 o                         
   2   7   1        263.24        286.20        11.04 o                         
   4   7   1         21.43         50.01        10.73 o                         
   6   7   1      11852.90      11865.07        79.86 o                         
   8   7   1       1495.60       1417.32         9.83 o                         
  10   7   1       3576.97       3521.37        20.17 o                         
  12   7   1        412.88        443.59         7.69 o                         
  14   7   1        139.65        142.32         8.80 o                         
 -15   8   1          9.19          6.20         7.80 o                         
 -13   8   1        127.00        164.13        30.75 o                         
 -11   8   1         10.82        -12.14         8.09 o                         
  -9   8   1       1074.31       1077.70        10.09 o                         
  -7   8   1        154.36        173.05         8.38 o                         
  -5   8   1       7586.70       7341.92        40.82 o                         
  -3   8   1       1403.39       1546.06        13.00 o                         
  -1   8   1       4312.18       4292.87        41.21 o                         
   1   8   1          3.42         51.08        18.36 o                         
   3   8   1       1202.32       1146.59        10.76 o                         
   5   8   1       6282.03       6408.11        30.35 o                         
   7   8   1        223.77        256.21         8.67 o                         
   9   8   1         15.47         25.77         7.65 o                         
  11   8   1         18.47         12.50         7.04 o                         
  13   8   1        826.99        837.52         9.86 o                         
  15   8   1        840.93        834.52        18.74 o                         
 -14   9   1         44.32         62.89        12.20 o                         
 -12   9   1         53.60         68.91         7.93 o                         
 -10   9   1         16.80         17.67         7.10 o                         
  -8   9   1         23.93         42.55         7.93 o                         
  -6   9   1       2564.22       2504.97        11.16 o                         
  -4   9   1        290.43        359.69         9.15 o                         
  -2   9   1        158.38        216.16         8.42 o                         
   0   9   1       2484.80       2476.49       283.33 o                         
   2   9   1        828.79        677.10        10.42 o                         
   4   9   1        120.58        133.37         9.75 o                         
   6   9   1        179.87        132.69         7.90 o                         
   8   9   1         69.95         91.04         7.94 o                         
  10   9   1         42.76         46.11        10.89 o                         
  12   9   1        125.17        110.66         7.01 o                         
  14   9   1          0.24         -1.99         6.52 o                         
 -13  10   1        984.63       1017.26        10.24 o                         
 -11  10   1          0.70          2.65         7.88 o                         
  -9  10   1       2405.81       2429.43        15.04 o                         
  -7  10   1        243.67        255.69         7.80 o                         
  -5  10   1       6830.27       6953.63        30.25 o                         
  -3  10   1         59.84         64.83         7.13 o                         
  -1  10   1        113.52        151.77        12.64 o                         
   1  10   1        114.59        161.26        31.76 o                         
   3  10   1         97.23        121.60        10.90 o                         
   5  10   1       6032.62       5957.88        20.74 o                         
   7  10   1        929.56        911.02         8.16 o                         
   9  10   1       1403.91       1392.22         9.17 o                         
  11  10   1         24.27         29.49         6.85 o                         
  13  10   1        225.34        232.62         6.79 o                         
 -14  11   1        738.95        804.90        11.65 o                         
 -12  11   1         33.82         55.28         8.72 o                         
 -10  11   1         39.36         45.91         6.00 o                         
  -8  11   1        974.17       1062.37         8.03 o                         
  -6  11   1       6649.31       6546.52        22.18 o                         
  -4  11   1        565.15        603.08         8.63 o                         
  -2  11   1       1614.58       1617.77        22.00 o                         
   0  11   1        188.78         96.78        41.00 o                         
   2  11   1        398.10        408.64        10.89 o                         
   4  11   1        297.19        322.51         8.98 o                         
   6  11   1       1743.85       1645.73         8.43 o                         
   8  11   1        141.74        122.50         6.50 o                         
  10  11   1        899.32        945.78         7.56 o                         
  12  11   1        220.78        210.37         6.99 o                         
  14  11   1         89.78         95.63        14.49 o                         
 -13  12   1         55.49         66.23         7.87 o                         
 -11  12   1         43.07         42.34         6.44 o                         
  -9  12   1        799.09        791.49        12.92 o                         
  -7  12   1        210.49        203.73         6.87 o                         
  -5  12   1       1123.29       1169.27        15.85 o                         
  -3  12   1          0.83          1.08         7.83 o                         
  -1  12   1         35.99        -28.52        50.17 o                         
   1  12   1        393.18        330.29        48.36 o                         
   3  12   1         20.10         25.97         9.97 o                         
   5  12   1       1873.50       1817.87        18.73 o                         
   7  12   1        353.46        291.31         6.91 o                         
   9  12   1        859.60        793.23        10.82 o                         
  11  12   1         22.68         27.52         7.47 o                         
  13  12   1         42.17         51.00        10.02 o                         
 -12  13   1         43.72         52.06         7.84 o                         
 -10  13   1       1431.42       1403.38         9.98 o                         
  -8  13   1         71.64         70.67         5.84 o                         
  -6  13   1        502.89        419.22         7.77 o                         
  -4  13   1         23.88         14.19         7.54 o                         
  -2  13   1       1084.57        997.19       127.93 o                         
   0  13   1        336.72        349.97        12.19 o                         
   2  13   1       3422.94       3242.28        17.28 o                         
   4  13   1       1535.24       1524.84        10.02 o                         
   6  13   1       1111.81       1037.51        15.39 o                         
   8  13   1       1021.46       1008.73         8.25 o                         
  10  13   1        296.87        325.17         9.32 o                         
  12  13   1         60.99         58.06         5.38 o                         
 -11  14   1        208.54        233.92         6.22 o                         
  -9  14   1        111.75        111.60         7.56 o                         
  -7  14   1       1123.14       1027.60        13.62 o                         
  -5  14   1        139.18         95.08         6.77 o                         
  -3  14   1        171.33        139.18        29.77 o                         
  -1  14   1       1015.45       1092.23        14.50 o                         
   1  14   1        359.70        356.34         9.72 o                         
   3  14   1         45.99         53.78         9.09 o                         
   5  14   1         15.40          6.05         6.66 o                         
   7  14   1         81.71         49.79         5.82 o                         
   9  14   1         62.09         65.38         5.51 o                         
  11  14   1          1.15         -9.65         6.44 o                         
 -12  15   1          1.16          3.36         6.15 o                         
 -10  15   1        381.76        384.96         6.96 o                         
  -8  15   1         85.21         86.58         9.05 o                         
  -6  15   1         35.93         19.78         6.95 o                         
  -4  15   1        902.50        928.97        13.15 o                         
  -2  15   1       3536.53       3505.28        67.64 o                         
   0  15   1        981.29        929.10        14.57 o                         
   2  15   1       3297.05       3372.77        36.57 o                         
   4  15   1        943.05        790.76         7.78 o                         
   6  15   1         56.58         72.12         5.97 o                         
   8  15   1         82.69         87.97         6.21 o                         
  10  15   1        359.29        379.85         7.62 o                         
 -11  16   1          8.60         12.66         5.72 o                         
  -9  16   1        421.57        421.25         7.04 o                         
  -7  16   1         23.56         35.82         6.86 o                         
  -5  16   1       1896.52       1796.86        17.53 o                         
  -3  16   1       1628.29       1457.31        23.22 o                         
  -1  16   1       1698.70       1743.34        17.03 o                         
   1  16   1       2102.73       2080.40        18.33 o                         
   3  16   1        141.32        144.14        12.64 o                         
   5  16   1        208.20        205.65         5.93 o                         
   7  16   1         37.86         24.57         5.10 o                         
   9  16   1        679.58        633.44         5.80 o                         
  11  16   1        154.72        139.25         7.47 o                         
 -10  17   1         16.96         28.01         6.95 o                         
  -8  17   1         46.48         39.56         6.96 o                         
  -6  17   1        789.51        773.62        12.58 o                         
  -4  17   1       1574.75       1590.63        90.71 o                         
  -2  17   1        697.52        791.69        10.14 o                         
   0  17   1        552.34        566.86        13.63 o                         
   2  17   1        210.18        208.37         7.75 o                         
   4  17   1         15.82         15.16         5.74 o                         
   6  17   1        143.60        159.74         5.64 o                         
   8  17   1         38.01         56.29         5.07 o                         
  10  17   1         14.75          3.16         5.02 o                         
  -9  18   1        191.99        164.35         5.87 o                         
  -7  18   1          0.22         -3.95         6.50 o                         
  -5  18   1        259.86        287.37        34.04 o                         
  -3  18   1        271.39        306.88        15.84 o                         
  -1  18   1        622.90        640.04        11.82 o                         
   1  18   1       1141.82       1176.86        25.99 o                         
   3  18   1         85.94         91.25         8.94 o                         
   5  18   1         15.72         21.62         6.90 o                         
   7  18   1          1.85         14.72         6.23 o                         
   9  18   1        191.81        233.12         8.87 o                         
  -8  19   1        179.38        164.38         9.08 o                         
  -6  19   1        700.54        708.29        65.87 o                         
  -4  19   1         39.04         57.36         7.52 o                         
  -2  19   1       1352.59       1305.27        20.30 o                         
   0  19   1          5.79          0.78         7.80 o                         
   2  19   1        728.51        733.42        10.16 o                         
   4  19   1        246.06        251.70         6.08 o                         
   6  19   1        366.26        333.01         6.47 o                         
   8  19   1         84.31         80.45         4.62 o                         
  -5  20   1         39.26         28.38         6.37 o                         
  -3  20   1          6.22          5.39         6.20 o                         
  -1  20   1          2.26          5.66        21.08 o                         
   1  20   1          2.55          3.77        10.53 o                         
   3  20   1        347.19        362.93         9.17 o                         
   5  20   1         18.58         26.63         6.32 o                         
  -4  21   1          0.22         -0.25         6.82 o                         
  -2  21   1        395.18        385.27        13.58 o                         
   0  21   1         20.29         11.24         8.31 o                         
   2  21   1         75.47         89.70         6.38 o                         
   4  21   1         17.95         10.72         5.27 o                         
 -16   0   2        177.31        173.84        11.48 o                         
 -14   0   2       1526.82       1476.08        16.15 o                         
 -12   0   2       1431.37       1409.82        14.83 o                         
 -10   0   2        105.20         73.70        17.41 o                         
  -8   0   2       8265.91       8075.75       203.80 o                         
  -6   0   2       7022.10       7453.94        51.86 o                         
  -4   0   2        298.52        242.83        20.91 o                         
  -2   0   2      11549.32      10705.94      5947.50 o                         
   0   0   2       5255.88       5223.01        86.21 o                         
   2   0   2      29078.04      31913.12       704.63 o                         
   4   0   2       2040.38       2027.69        24.76 o                         
   6   0   2       3819.34       3602.13        35.76 o                         
   8   0   2         49.72         73.27        20.86 o                         
  10   0   2        777.05        724.89        11.32 o                         
  12   0   2       1635.90       1509.34        13.19 o                         
  14   0   2        111.23        134.61         9.35 o                         
 -15   1   2        126.16        113.24         8.22 o                         
 -13   1   2          5.23          3.74         8.59 o                         
 -11   1   2        300.08        291.37        10.78 o                         
  -9   1   2       1459.58       1585.07        13.54 o                         
  -7   1   2       2891.29       2838.32        27.93 o                         
  -5   1   2        381.83        346.51        13.64 o                         
  -3   1   2        949.52        738.12       123.61 o                         
  -1   1   2       9539.37       9700.05        77.42 o                         
   1   1   2         82.38         54.40        12.47 o                         
   3   1   2       8345.31       8259.71       125.26 o                         
   5   1   2        404.90        330.09         8.82 o                         
   7   1   2        824.94        927.02         8.89 o                         
   9   1   2        377.54        404.03         8.23 o                         
  11   1   2          1.59          1.76         6.68 o                         
  13   1   2          7.97         15.70         6.59 o                         
  15   1   2        110.92        124.28         9.15 o                         
 -16   2   2        131.85        110.01        17.63 o                         
 -14   2   2       1970.47       1977.91        30.73 o                         
 -12   2   2         47.17         39.92         9.37 o                         
 -10   2   2          3.59         12.24        11.11 o                         
  -8   2   2        245.58        192.78        10.21 o                         
  -6   2   2        180.01        105.19        31.89 o                         
  -4   2   2       2588.15       2830.61        17.54 o                         
  -2   2   2      21497.26      21616.20      2465.87 o                         
   0   2   2      39205.24      40717.74       487.34 o                         
   2   2   2      49052.18      51571.64       356.59 o                         
   4   2   2      14801.21      16026.01        96.15 o                         
   6   2   2       1874.66       1935.70        17.32 o                         
   8   2   2          2.87          5.26         7.83 o                         
  10   2   2        839.09        753.44         8.69 o                         
  12   2   2        197.69        200.15         6.64 o                         
  14   2   2         68.73         73.22         8.77 o                         
 -15   3   2       1955.51       1952.79        13.71 o                         
 -13   3   2       1916.28       1924.34        28.80 o                         
 -11   3   2       2371.55       2443.88        23.84 o                         
  -9   3   2       3913.37       3767.40        58.85 o                         
  -7   3   2         34.60         21.27         8.99 o                         
  -5   3   2       6026.24       6065.96       223.85 o                         
  -3   3   2       6964.39       6830.73        29.64 o                         
  -1   3   2       8853.43       9090.11        61.07 o                         
   1   3   2       1553.80       1503.41        14.47 o                         
   3   3   2       1231.29       1316.87        11.79 o                         
   5   3   2        943.05        920.66        10.09 o                         
   7   3   2         59.50        111.40         7.44 o                         
   9   3   2        301.16        230.06         7.81 o                         
  11   3   2        520.32        487.68         7.11 o                         
  13   3   2          0.03         -2.01         8.69 o                         
  15   3   2       1044.13        987.29        10.97 o                         
 -16   4   2         66.89         75.61        12.20 o                         
 -14   4   2         36.58         12.71        15.15 o                         
 -12   4   2       1925.36       1921.22        21.93 o                         
 -10   4   2        176.29        217.72         8.96 o                         
  -8   4   2        973.54        974.44        19.76 o                         
  -6   4   2        150.22        121.84        31.07 o                         
  -4   4   2       5350.09       5717.53        36.95 o                         
  -2   4   2       2456.63       2517.40        22.31 o                         
   0   4   2       3675.08       3787.55        36.17 o                         
   2   4   2      18279.48      17810.50      1121.25 o                         
   4   4   2       5244.60       5328.85        29.65 o                         
   6   4   2        969.24       1062.82         9.58 o                         
   8   4   2       1605.57       1533.21        18.96 o                         
  10   4   2       1396.94       1398.15        12.16 o                         
  12   4   2          0.44          4.74         6.75 o                         
  14   4   2         21.79         18.37         7.27 o                         
 -15   5   2        212.08        212.76        10.56 o                         
 -13   5   2        994.37        971.93        17.41 o                         
 -11   5   2       6116.71       6005.46        29.27 o                         
  -9   5   2        557.56        530.72         9.99 o                         
  -7   5   2        426.22        410.41        16.40 o                         
  -5   5   2      17490.36      17760.03        81.33 o                         
  -3   5   2       4140.35       4026.70       274.89 o                         
  -1   5   2         86.74         96.02        11.49 o                         
   1   5   2         39.99         27.51        10.33 o                         
   3   5   2       1247.75       1076.03        11.82 o                         
   5   5   2       1497.99       1709.37        10.67 o                         
   7   5   2         77.04        140.83        10.74 o                         
   9   5   2         16.03         23.20         8.97 o                         
  11   5   2        105.02        121.98         6.98 o                         
  13   5   2        122.70        138.82         7.31 o                         
  15   5   2         55.16         62.79        13.17 o                         
 -16   6   2        331.31        347.65        11.17 o                         
 -14   6   2         13.47         11.82        10.10 o                         
 -12   6   2       2324.74       2379.64        37.83 o                         
 -10   6   2          2.95         21.04        17.25 o                         
  -8   6   2       2982.13       2866.34        24.35 o                         
  -6   6   2        203.07        176.85         9.48 o                         
  -4   6   2       4415.74       3664.22       401.09 o                         
  -2   6   2        155.81        159.63         9.90 o                         
   0   6   2        113.87         89.68         9.84 o                         
   2   6   2       1372.94       1273.33        17.14 o                         
   4   6   2       1798.77       1659.72        14.21 o                         
   6   6   2          7.80         23.35         8.72 o                         
   8   6   2       1430.93       1484.02        11.56 o                         
  10   6   2        267.67        227.64        13.26 o                         
  12   6   2         69.11         92.17         7.04 o                         
  14   6   2        641.27        634.09         7.73 o                         
 -15   7   2         13.51          4.46         9.55 o                         
 -13   7   2         22.65         40.47         9.50 o                         
 -11   7   2         15.16         32.84         9.19 o                         
  -9   7   2       1025.95        973.26        14.37 o                         
  -7   7   2        616.53        595.59         8.89 o                         
  -5   7   2        371.42        384.74         9.89 o                         
  -3   7   2      11204.83      12201.74       137.66 o                         
  -1   7   2          4.69          0.30         9.73 o                         
   1   7   2         25.55          0.42         9.01 o                         
   3   7   2       5607.19       6304.41        57.12 o                         
   5   7   2        142.91        164.20         9.27 o                         
   7   7   2        137.78        169.01         8.88 o                         
   9   7   2        249.98        256.09         8.47 o                         
  11   7   2          0.68          6.31         6.67 o                         
  13   7   2         42.54         24.26         6.05 o                         
  15   7   2        243.41        221.51         6.78 o                         
 -14   8   2        108.23        123.57         7.50 o                         
 -12   8   2          2.14         23.10        24.72 o                         
 -10   8   2       1943.71       1879.33        50.05 o                         
  -8   8   2       4440.56       4364.92        22.60 o                         
  -6   8   2        154.78        194.36         9.65 o                         
  -4   8   2      10809.42      10829.61        81.21 o                         
  -2   8   2       7783.40       8120.57        44.79 o                         
   0   8   2       3385.18       3755.00        12.61 o                         
   2   8   2        129.17        109.50         9.56 o                         
   4   8   2        451.68        337.06         8.13 o                         
   6   8   2        253.85        240.76         8.83 o                         
   8   8   2       1872.94       1836.80        13.83 o                         
  10   8   2         76.75         77.21         6.87 o                         
  12   8   2        217.19        227.65         6.41 o                         
  14   8   2        116.47        137.72         6.57 o                         
 -15   9   2         79.59         83.03        12.80 o                         
 -13   9   2          8.23         11.73        14.83 o                         
 -11   9   2         15.11         29.16        16.11 o                         
  -9   9   2        333.49        330.31         8.59 o                         
  -7   9   2       1331.38       1223.23        12.91 o                         
  -5   9   2         40.27         73.91        10.55 o                         
  -3   9   2        153.02        223.08         7.69 o                         
  -1   9   2          0.59         13.02         9.05 o                         
   1   9   2       1036.11       1086.38        10.31 o                         
   3   9   2       5359.65       5199.92        42.09 o                         
   5   9   2         50.52         96.25         7.93 o                         
   7   9   2       3857.38       3754.59        36.10 o                         
   9   9   2       1365.38       1328.44         8.52 o                         
  11   9   2       2229.72       2243.94        25.05 o                         
  13   9   2        178.47        193.68        10.01 o                         
 -14  10   2         15.95         -2.54        13.30 o                         
 -12  10   2          0.26         22.43         8.15 o                         
 -10  10   2         44.96         47.60         8.51 o                         
  -8  10   2         19.81         25.50         8.85 o                         
  -6  10   2         16.92          1.23        11.56 o                         
  -4  10   2       1977.41       1883.88        10.46 o                         
  -2  10   2         70.45         81.10         8.52 o                         
   0  10   2       2542.72       2744.00        11.44 o                         
   2  10   2       2838.35       3066.04        27.49 o                         
   4  10   2          2.72         18.03         7.67 o                         
   6  10   2       1544.82       1444.58        10.55 o                         
   8  10   2        442.97        501.27         7.40 o                         
  10  10   2         75.02         95.95         7.40 o                         
  12  10   2          7.39          7.30         5.72 o                         
  14  10   2         24.03         30.56         9.28 o                         
 -13  11   2        303.79        341.89         9.28 o                         
 -11  11   2         28.82         36.46         7.80 o                         
  -9  11   2        214.79        214.85         7.11 o                         
  -7  11   2       4565.92       4445.45        16.67 o                         
  -5  11   2       1389.62       1341.77        15.08 o                         
  -3  11   2        113.27        149.35         7.83 o                         
  -1  11   2       3334.07       3193.91        25.63 o                         
   1  11   2        581.16        678.37        14.07 o                         
   3  11   2       1517.48       1466.82        11.28 o                         
   5  11   2          2.78          7.68        10.85 o                         
   7  11   2       2285.94       2221.31        14.89 o                         
   9  11   2         19.65         23.51         7.44 o                         
  11  11   2         83.23         92.06         6.28 o                         
  13  11   2         80.43         85.30         6.58 o                         
 -14  12   2         92.43        108.73        16.96 o                         
 -12  12   2        366.18        373.66         8.50 o                         
 -10  12   2        114.28        106.50         6.95 o                         
  -8  12   2        435.57        409.46         8.39 o                         
  -6  12   2        108.32        118.47         8.82 o                         
  -4  12   2       2638.52       2685.61        20.18 o                         
  -2  12   2          1.57         11.03         8.14 o                         
   0  12   2         91.32        109.79         8.48 o                         
   2  12   2        270.96        273.57         8.77 o                         
   4  12   2        302.81        323.36         9.52 o                         
   6  12   2         15.47          7.43         6.35 o                         
   8  12   2       1979.89       1825.64        12.66 o                         
  10  12   2        745.29        745.15        10.01 o                         
  12  12   2          2.98         12.78         6.42 o                         
 -13  13   2          3.58          0.07         7.80 o                         
 -11  13   2          0.59         -4.53         7.40 o                         
  -9  13   2         86.57         88.73         6.82 o                         
  -7  13   2        130.52        144.14         8.51 o                         
  -5  13   2        904.42        879.58        10.53 o                         
  -3  13   2       1503.92       1487.74        12.69 o                         
  -1  13   2        336.78        337.73         8.34 o                         
   1  13   2        632.37        690.81        14.25 o                         
   3  13   2       3457.63       3416.19        15.66 o                         
   5  13   2         53.47         59.45         6.82 o                         
   7  13   2         22.29         27.22         5.86 o                         
   9  13   2        298.28        321.96         8.13 o                         
  11  13   2         45.73         42.33         6.96 o                         
 -12  14   2       1629.00       1796.84        38.27 o                         
 -10  14   2          3.34         -0.65         5.70 o                         
  -8  14   2        463.73        485.05        10.87 o                         
  -6  14   2        171.20        136.95         7.32 o                         
  -4  14   2        839.33        786.53         8.57 o                         
  -2  14   2       2911.80       2826.44        36.90 o                         
   0  14   2       3374.79       3200.85        32.69 o                         
   2  14   2        141.96        133.54         7.72 o                         
   4  14   2       3487.46       3234.39        33.59 o                         
   6  14   2        679.16        646.21         8.29 o                         
   8  14   2        124.06        109.06         5.35 o                         
  10  14   2        122.63        139.17         5.28 o                         
  12  14   2         68.17         74.04         7.41 o                         
 -11  15   2        207.60        213.49         6.34 o                         
  -9  15   2        163.20        179.50        10.59 o                         
  -7  15   2         10.56         16.41         7.45 o                         
  -5  15   2        804.95        807.33        10.86 o                         
  -3  15   2         52.37         44.66         7.93 o                         
  -1  15   2          4.52         -9.56         9.68 o                         
   1  15   2        507.05        496.42         7.71 o                         
   3  15   2         84.31         96.60         7.09 o                         
   5  15   2        345.76        306.07         6.91 o                         
   7  15   2       1173.40       1169.92        10.53 o                         
   9  15   2          0.18         -7.34         4.90 o                         
  11  15   2        572.38        555.25        11.29 o                         
 -10  16   2        194.67        201.92         6.15 o                         
  -8  16   2          2.37         14.07         5.73 o                         
  -6  16   2         54.13         62.82         6.84 o                         
  -4  16   2        159.89        115.74         7.92 o                         
  -2  16   2        914.77        842.84        10.35 o                         
   0  16   2         18.73        -19.61        13.07 o                         
   2  16   2         99.47         80.69         6.64 o                         
   4  16   2        784.16        713.83        12.26 o                         
   6  16   2        127.31        139.51         7.48 o                         
   8  16   2         27.83         19.70         5.76 o                         
  10  16   2         90.30         91.39         4.69 o                         
  -9  17   2        167.04        180.45         6.94 o                         
  -7  17   2          2.11          7.52         6.46 o                         
  -5  17   2        983.97        948.47        14.65 o                         
  -3  17   2       4873.85       4708.37        24.34 o                         
  -1  17   2       3116.44       2992.92       326.32 o                         
   1  17   2        765.10        755.54        21.18 o                         
   3  17   2        838.47        847.01        10.30 o                         
   5  17   2          7.73         22.82         6.61 o                         
   7  17   2        446.07        432.71         5.52 o                         
   9  17   2        137.37        136.39         7.62 o                         
  -8  18   2         26.80         23.54         5.24 o                         
  -6  18   2        303.05        307.96        14.31 o                         
  -4  18   2        525.13        541.47         7.29 o                         
  -2  18   2         86.41         88.97        11.00 o                         
   0  18   2       1865.42       1850.08        24.46 o                         
   2  18   2         91.42         96.66         6.40 o                         
   4  18   2        126.22        123.89         8.62 o                         
   6  18   2        310.71        320.52         7.23 o                         
   8  18   2         23.06         13.23         4.69 o                         
  -7  19   2         25.88         16.49         5.53 o                         
  -5  19   2         70.94         76.12         6.66 o                         
  -3  19   2        478.66        452.80        11.07 o                         
  -1  19   2          9.59         12.67         7.33 o                         
   1  19   2         55.90         50.29         6.41 o                         
   3  19   2         15.54         10.73         8.32 o                         
   5  19   2        179.67        195.11         5.99 o                         
   7  19   2       1168.17       1162.99        16.81 o                         
  -6  20   2          0.66         -5.46         6.25 o                         
  -4  20   2        892.29        869.11        16.75 o                         
  -2  20   2        331.90        320.40        10.35 o                         
   0  20   2        720.08        742.45        14.70 o                         
   2  20   2          2.57         15.16         6.84 o                         
   4  20   2        287.49        331.51         7.91 o                         
   6  20   2        449.92        421.19         8.76 o                         
  -3  21   2          0.42         -8.66         6.42 o                         
  -1  21   2          8.47         41.53         7.82 o                         
   1  21   2          0.76         -0.42         9.30 o                         
   3  21   2        268.30        232.71         5.48 o                         
 -16   1   3        236.30        223.91         9.79 o                         
 -14   1   3        357.90        359.92         8.17 o                         
 -12   1   3         74.38         87.36        13.79 o                         
 -10   1   3        925.67        844.64        12.14 o                         
  -8   1   3        258.76        240.62        10.89 o                         
  -6   1   3       2455.84       2334.12        14.59 o                         
  -4   1   3       1365.95       1570.79        22.77 o                         
  -2   1   3      36201.62      37555.16       476.02 o                         
   0   1   3       2683.02       2938.68        18.38 o                         
   2   1   3      13484.11      13381.34        73.25 o                         
   4   1   3       3792.29       3596.64        33.03 o                         
   6   1   3       6073.07       6074.89        68.35 o                         
   8   1   3       4710.39       4739.99        30.11 o                         
  10   1   3        506.55        486.38         8.87 o                         
  12   1   3        404.19        382.22         7.34 o                         
  14   1   3        109.26        123.66         6.54 o                         
 -15   2   3        113.28        124.54         9.20 o                         
 -13   2   3        950.20        971.37        12.84 o                         
 -11   2   3        869.42        887.76        10.95 o                         
  -9   2   3        197.70        237.03        26.53 o                         
  -7   2   3         32.21        101.74        17.82 o                         
  -5   2   3      12810.65      13319.45        84.24 o                         
  -3   2   3        109.58        142.07        36.17 o                         
  -1   2   3       1848.40       1845.61        13.93 o                         
   1   2   3      34776.30      36760.37       161.31 o                         
   3   2   3       6276.17       6546.40        36.21 o                         
   5   2   3          2.74          1.97         8.40 o                         
   7   2   3         75.23         55.37         7.65 o                         
   9   2   3       2210.75       2215.90        22.12 o                         
  11   2   3        652.01        645.51        10.13 o                         
  13   2   3        186.85        192.54         6.74 o                         
  15   2   3         81.28        109.95        13.00 o                         
 -16   3   3        156.85        148.44         8.69 o                         
 -14   3   3         69.76         77.22         8.35 o                         
 -12   3   3        503.73        550.46        13.76 o                         
 -10   3   3         30.69         44.22        11.59 o                         
  -8   3   3        281.60        250.63        82.50 o                         
  -6   3   3       3956.45       4189.33        23.05 o                         
  -4   3   3         18.95          0.41        13.91 o                         
  -2   3   3      55560.75      57615.32       973.49 o                         
   0   3   3        101.13         95.10        10.01 o                         
   2   3   3      10671.13      10878.77       569.07 o                         
   4   3   3        347.54        354.55         9.29 o                         
   6   3   3         55.47        101.94         7.55 o                         
   8   3   3         68.56         69.60        12.13 o                         
  10   3   3         86.49         65.32         7.50 o                         
  12   3   3        377.06        364.71         7.57 o                         
  14   3   3          3.28          1.46         7.72 o                         
 -15   4   3         32.63         43.32        12.26 o                         
 -13   4   3        710.32        716.66        11.39 o                         
 -11   4   3        106.78        125.82        10.24 o                         
  -9   4   3        428.70        471.11        33.19 o                         
  -7   4   3       1560.47       1517.89        21.15 o                         
  -5   4   3       1369.21       1281.08        13.34 o                         
  -3   4   3       9016.52       8408.29       948.46 o                         
  -1   4   3          0.24          3.68        10.02 o                         
   1   4   3       4307.54       3979.43        21.16 o                         
   3   4   3       9708.66       9903.34        61.88 o                         
   5   4   3      25013.92      25398.51       237.00 o                         
   7   4   3       9693.08      10186.78       112.17 o                         
   9   4   3       3180.97       3093.55        18.29 o                         
  11   4   3        550.05        534.07         7.32 o                         
  13   4   3        134.77        115.31         7.59 o                         
  15   4   3        311.51        314.04         8.86 o                         
 -16   5   3        130.79        111.01        10.21 o                         
 -14   5   3        107.24        105.84         8.84 o                         
 -12   5   3       1373.77       1439.88        22.56 o                         
 -10   5   3      10386.41      10350.04       128.33 o                         
  -8   5   3          3.12        -19.47        20.04 o                         
  -6   5   3       3140.21       2714.41        29.37 o                         
  -4   5   3          0.02         14.76        13.42 o                         
  -2   5   3        459.96        358.01        10.08 o                         
   0   5   3       6449.79       6335.00        37.83 o                         
   2   5   3      14883.82      14982.57        62.62 o                         
   4   5   3      19737.05      20185.15       138.41 o                         
   6   5   3       2534.26       2512.91        17.47 o                         
   8   5   3         27.69         15.51         7.28 o                         
  10   5   3          0.16         -1.78         6.38 o                         
  12   5   3        477.56        493.38         7.67 o                         
  14   5   3         20.47         24.72         7.61 o                         
 -15   6   3         73.48         69.12        11.29 o                         
 -13   6   3         86.96         69.68        15.20 o                         
 -11   6   3       1691.26       1666.98        14.50 o                         
  -9   6   3         67.08         62.67        13.94 o                         
  -7   6   3        411.70        404.37        10.26 o                         
  -5   6   3        604.09        570.65         9.17 o                         
  -3   6   3         19.83         28.88         9.56 o                         
  -1   6   3       2079.59       2047.97        27.39 o                         
   1   6   3       1365.56       1595.24        11.55 o                         
   3   6   3        778.34        942.05        12.04 o                         
   5   6   3       3598.11       3975.13        21.16 o                         
   7   6   3        468.25        377.33         7.78 o                         
   9   6   3       4446.31       4284.61        23.13 o                         
  11   6   3         10.60          4.36         8.74 o                         
  13   6   3        150.14        162.38         6.49 o                         
  15   6   3         18.56         18.70         7.96 o                         
 -14   7   3        273.63        306.31        12.07 o                         
 -12   7   3          2.18         32.30        14.52 o                         
 -10   7   3        598.37        546.88        10.43 o                         
  -8   7   3       5501.21       5507.71        73.06 o                         
  -6   7   3       6449.91       6370.69        61.06 o                         
  -4   7   3       3170.11       3474.95        39.52 o                         
  -2   7   3       3186.20       2979.27        18.65 o                         
   0   7   3       2887.62       2829.50        12.95 o                         
   2   7   3        994.03        977.57         9.62 o                         
   4   7   3         75.74         32.23         8.29 o                         
   6   7   3       6747.41       6762.04        39.05 o                         
   8   7   3       1753.14       1788.35        12.05 o                         
  10   7   3        938.61        944.65         8.08 o                         
  12   7   3       1067.57       1098.79        11.80 o                         
  14   7   3        340.62        303.68         6.41 o                         
 -15   8   3        309.81        302.64        20.27 o                         
 -13   8   3        115.91        126.46        30.43 o                         
 -11   8   3         24.40          4.15        12.18 o                         
  -9   8   3       8951.21       8780.24        61.45 o                         
  -7   8   3       6270.43       6324.24        58.60 o                         
  -5   8   3         59.48         -5.88        21.47 o                         
  -3   8   3       1777.10       1649.10        18.79 o                         
  -1   8   3         19.23         51.92         8.61 o                         
   1   8   3        122.64         67.92         8.33 o                         
   3   8   3          5.22         26.82         7.92 o                         
   5   8   3        399.97        402.20         8.59 o                         
   7   8   3       1373.78       1387.46        13.60 o                         
   9   8   3         56.81         59.36         8.51 o                         
  11   8   3        204.98        195.43         7.00 o                         
  13   8   3         58.47         80.47         7.17 o                         
 -14   9   3        378.78        391.79        11.13 o                         
 -12   9   3         13.24         38.95         8.37 o                         
 -10   9   3        734.44        719.51         9.81 o                         
  -8   9   3         96.53        118.02        12.62 o                         
  -6   9   3         19.17         26.46        10.03 o                         
  -4   9   3        912.96        995.11        11.47 o                         
  -2   9   3       1607.95       1851.29        13.54 o                         
   0   9   3        424.67        414.83         9.29 o                         
   2   9   3       1087.21        895.50         9.46 o                         
   4   9   3        938.94        996.53         9.04 o                         
   6   9   3         22.87         30.20         8.27 o                         
   8   9   3          0.02        -10.67         7.11 o                         
  10   9   3        223.86        198.39         6.32 o                         
  12   9   3        592.86        579.49         6.92 o                         
  14   9   3          6.66         10.70         6.13 o                         
 -13  10   3       1251.36       1324.22        13.79 o                         
 -11  10   3        109.04        126.00        11.71 o                         
  -9  10   3       2355.01       2297.77        10.98 o                         
  -7  10   3       1029.20       1088.78        11.98 o                         
  -5  10   3        859.94        789.62        10.48 o                         
  -3  10   3       4555.13       4477.68        29.76 o                         
  -1  10   3        745.34        816.43        15.74 o                         
   1  10   3       9163.22       9104.92        41.86 o                         
   3  10   3        791.78        755.83         7.70 o                         
   5  10   3       3187.10       3149.28        16.37 o                         
   7  10   3        502.33        476.39         6.27 o                         
   9  10   3          3.38         11.85         5.59 o                         
  11  10   3         26.58          5.42         5.72 o                         
  13  10   3        338.38        347.32         6.49 o                         
 -14  11   3        452.05        469.74        10.84 o                         
 -12  11   3          5.34          6.00         8.21 o                         
 -10  11   3        226.85        241.03         8.14 o                         
  -8  11   3          2.27         -3.30         9.49 o                         
  -6  11   3       1652.34       1530.95        13.40 o                         
  -4  11   3         14.15         20.11         7.63 o                         
  -2  11   3       1114.46       1035.74        16.76 o                         
   0  11   3       2621.45       2654.49        22.32 o                         
   2  11   3       2172.78       2327.67        10.97 o                         
   4  11   3        562.32        534.53         7.97 o                         
   6  11   3          4.10          2.89         8.94 o                         
   8  11   3        570.24        614.30         7.05 o                         
  10  11   3        550.24        561.79         7.00 o                         
  12  11   3        320.81        315.96         5.52 o                         
 -13  12   3         19.71         62.65        29.44 o                         
 -11  12   3       1032.98       1065.19         9.53 o                         
  -9  12   3        395.17        384.52        11.39 o                         
  -7  12   3         42.66         33.93         9.06 o                         
  -5  12   3        170.17        169.63         8.52 o                         
  -3  12   3         39.77         45.07         8.51 o                         
  -1  12   3         28.34         11.22         8.21 o                         
   1  12   3        148.42        122.45         7.86 o                         
   3  12   3        752.64        681.48         9.78 o                         
   5  12   3       1333.30       1257.58         9.70 o                         
   7  12   3        567.58        507.40         5.77 o                         
   9  12   3         91.15         84.16         6.90 o                         
  11  12   3        397.93        379.45         7.74 o                         
 -12  13   3        769.65        803.81         9.46 o                         
 -10  13   3       1468.55       1592.19        13.43 o                         
  -8  13   3          5.05         -3.14         7.35 o                         
  -6  13   3       1704.77       1627.06        19.06 o                         
  -4  13   3        164.59        194.96         8.14 o                         
  -2  13   3       1912.53       1905.26        12.91 o                         
   0  13   3       4929.00       4642.47        33.75 o                         
   2  13   3       1531.97       1586.00         9.99 o                         
   4  13   3       2355.79       2363.86         8.71 o                         
   6  13   3         15.19          5.97         7.59 o                         
   8  13   3        970.74       1034.70         6.27 o                         
  10  13   3        217.40        208.69         6.12 o                         
  12  13   3        266.64        267.49         6.79 o                         
 -11  14   3        134.90        153.12         6.77 o                         
  -9  14   3         10.43         21.65         6.54 o                         
  -7  14   3        518.11        511.11         7.87 o                         
  -5  14   3        738.44        721.13         8.96 o                         
  -3  14   3       4019.92       3926.28        29.20 o                         
  -1  14   3        115.76         96.50         8.83 o                         
   1  14   3         83.43         95.93         8.32 o                         
   3  14   3         36.77         40.22         6.70 o                         
   5  14   3          0.15          3.59         5.63 o                         
   7  14   3        286.82        270.78         5.38 o                         
   9  14   3        940.50        936.74         6.12 o                         
  11  14   3        149.14        145.85         4.93 o                         
 -12  15   3          7.47         -3.45         6.56 o                         
 -10  15   3        545.60        539.17         7.41 o                         
  -8  15   3        126.98        104.74         9.87 o                         
  -6  15   3         25.45         12.66         7.05 o                         
  -4  15   3         34.77         48.42         6.30 o                         
  -2  15   3       2814.66       2829.20         9.97 o                         
   0  15   3        136.94        135.71         7.36 o                         
   2  15   3       1588.52       1533.12        19.82 o                         
   4  15   3          6.59         17.36         5.94 o                         
   6  15   3        194.69        182.87         5.37 o                         
   8  15   3        350.11        328.78         5.67 o                         
  10  15   3          0.40          1.36         4.59 o                         
 -11  16   3        205.66        182.94         6.38 o                         
  -9  16   3        143.70        190.92         6.34 o                         
  -7  16   3        297.32        329.71         6.76 o                         
  -5  16   3        312.05        328.04         9.12 o                         
  -3  16   3        719.67        761.31        13.02 o                         
  -1  16   3        740.64        665.99        11.06 o                         
   1  16   3        933.30        943.19         8.38 o                         
   3  16   3          0.55         -1.53         6.08 o                         
   5  16   3        416.70        433.88         6.10 o                         
   7  16   3         26.79         40.15         6.94 o                         
   9  16   3        197.52        220.92         8.91 o                         
 -10  17   3        111.85        128.06         5.91 o                         
  -8  17   3         81.16         96.07         6.06 o                         
  -6  17   3        296.92        283.54         7.06 o                         
  -4  17   3        362.22        381.49         7.81 o                         
  -2  17   3        199.05        205.29         6.98 o                         
   0  17   3        856.04        867.75         9.70 o                         
   2  17   3        230.21        226.07         7.22 o                         
   4  17   3         96.64        111.47        12.70 o                         
   6  17   3         39.03         35.13         4.55 o                         
   8  17   3          0.02          9.12         4.80 o                         
  -9  18   3         41.66         26.51         5.62 o                         
  -7  18   3        551.04        570.52        15.51 o                         
  -5  18   3         11.33         -2.05        11.81 o                         
  -3  18   3        905.68        876.96         8.39 o                         
  -1  18   3          6.71          0.43         5.34 o                         
   1  18   3         29.26         31.26         9.60 o                         
   3  18   3          1.13         -2.12         6.35 o                         
   5  18   3        133.07        139.47         8.99 o                         
   7  18   3         21.84         30.07         5.74 o                         
  -8  19   3        113.60        118.99         9.14 o                         
  -6  19   3        426.39        447.31        10.24 o                         
  -4  19   3         12.63         18.72         6.26 o                         
  -2  19   3       1071.06       1095.45        15.93 o                         
   0  19   3        146.64        139.02        14.21 o                         
   2  19   3        965.76        992.22        16.24 o                         
   4  19   3        421.42        462.06         7.22 o                         
   6  19   3        353.45        300.70         9.32 o                         
  -5  20   3          4.29          9.31         8.35 o                         
  -3  20   3         29.53         37.52         8.49 o                         
  -1  20   3         23.85          7.06        10.38 o                         
   1  20   3        660.12        700.81        25.40 o                         
   3  20   3         10.14         60.60        15.43 o                         
   5  20   3        148.44        155.23         5.01 o                         
  -4  21   3        202.87        161.38        34.45 o                         
  -2  21   3        887.50        857.02        18.59 o                         
   0  21   3        826.08        810.27        20.30 o                         
   2  21   3        418.82        453.24         8.56 o                         
 -16   0   4        498.40        497.09        19.60 o                         
 -14   0   4        633.70        598.36        19.54 o                         
 -12   0   4        860.81        862.11        36.18 o                         
 -10   0   4       1538.01       1585.00        20.84 o                         
  -8   0   4       3741.43       3517.58        23.04 o                         
  -6   0   4       1036.94       1156.04        27.48 o                         
  -4   0   4        622.33        562.92       302.95 o                         
  -2   0   4       6828.18       7281.57        27.69 o                         
   0   0   4       4867.12       4866.96        43.30 o                         
   2   0   4       3044.00       2982.96        16.39 o                         
   4   0   4       2082.60       1694.14        37.97 o                         
   6   0   4      15565.80      14915.26       197.12 o                         
   8   0   4        518.87        519.40        13.49 o                         
  10   0   4        719.83        672.60        20.46 o                         
  12   0   4        646.88        619.78        10.75 o                         
  14   0   4        251.54        242.12         8.87 o                         
 -15   1   4         29.62         28.22         8.74 o                         
 -13   1   4        106.37        108.72        14.26 o                         
 -11   1   4          0.89        -19.22        29.02 o                         
  -9   1   4       2873.04       3004.69        14.69 o                         
  -7   1   4       6448.12       7124.87        54.17 o                         
  -5   1   4       4979.14       5561.52        28.19 o                         
  -3   1   4       2450.32       2262.22        61.08 o                         
  -1   1   4        712.73        577.25        10.29 o                         
   1   1   4         86.42         75.06         9.79 o                         
   3   1   4       1156.30       1340.98        10.89 o                         
   5   1   4       1442.61       1342.10        21.67 o                         
   7   1   4         80.89        101.05         8.57 o                         
   9   1   4       1237.83       1365.24        10.13 o                         
  11   1   4        567.23        619.32         7.47 o                         
  13   1   4        129.13        138.68         6.54 o                         
  15   1   4        115.25        106.36         6.23 o                         
 -16   2   4        193.87        187.94         7.40 o                         
 -14   2   4       1162.92       1178.63        14.42 o                         
 -12   2   4         50.10         45.49         8.05 o                         
 -10   2   4        884.06        818.01       101.64 o                         
  -8   2   4        589.90        553.72        10.43 o                         
  -6   2   4       1376.31       1485.13        14.53 o                         
  -4   2   4       1444.29       1335.84        14.32 o                         
  -2   2   4        884.76        931.68        11.16 o                         
   0   2   4         54.50         -1.79         8.85 o                         
   2   2   4       6288.12       6797.21        21.27 o                         
   4   2   4        635.43        601.70         9.88 o                         
   6   2   4       1042.84       1078.59         9.80 o                         
   8   2   4       1133.45       1241.53        13.83 o                         
  10   2   4       2394.03       2275.57        19.53 o                         
  12   2   4        274.98        239.31         8.31 o                         
  14   2   4        346.20        359.05         6.83 o                         
 -15   3   4        601.78        569.68        38.64 o                         
 -13   3   4        678.51        668.48         8.76 o                         
 -11   3   4       1195.12       1155.66        22.14 o                         
  -9   3   4       2595.57       2311.42        19.05 o                         
  -7   3   4       1904.71       1874.76        21.08 o                         
  -5   3   4       6096.93       6640.81        49.56 o                         
  -3   3   4       6603.73       6131.54        20.89 o                         
  -1   3   4        450.48        318.12         8.57 o                         
   1   3   4        896.14        901.58         8.87 o                         
   3   3   4      13346.69      13325.99        94.35 o                         
   5   3   4        375.12        385.74         8.32 o                         
   7   3   4       5359.64       5191.17        52.35 o                         
   9   3   4        404.07        408.34         8.18 o                         
  11   3   4        700.24        715.65        11.95 o                         
  13   3   4         41.28         49.47         6.39 o                         
  15   3   4        571.65        520.12        13.68 o                         
 -16   4   4        276.26        257.98        13.80 o                         
 -14   4   4         19.25         11.13         7.50 o                         
 -12   4   4        330.54        312.10        13.98 o                         
 -10   4   4        151.55        135.87        60.88 o                         
  -8   4   4       1347.61       1212.32        15.22 o                         
  -6   4   4       2256.81       2371.91        14.91 o                         
  -4   4   4       7099.54       7883.26        25.45 o                         
  -2   4   4       5271.34       5840.33        41.71 o                         
   0   4   4      11772.10      12444.27        84.20 o                         
   2   4   4       2412.34       2432.44        18.95 o                         
   4   4   4      25822.93      27606.31       151.09 o                         
   6   4   4       2658.24       2908.01        28.52 o                         
   8   4   4          3.75         -1.04         7.83 o                         
  10   4   4          4.28         -6.86         6.70 o                         
  12   4   4        635.20        619.94         7.43 o                         
  14   4   4         73.08         72.97         7.59 o                         
 -15   5   4         10.90          2.62         6.92 o                         
 -13   5   4        409.11        431.06         8.13 o                         
 -11   5   4        145.45        169.32        26.01 o                         
  -9   5   4         94.65        100.47         9.33 o                         
  -7   5   4          1.37          7.21        10.54 o                         
  -5   5   4      10786.47      11056.10        62.02 o                         
  -3   5   4       1440.35       1490.99        11.47 o                         
  -1   5   4       3077.60       3103.11        20.96 o                         
   1   5   4        299.47        254.11         8.08 o                         
   3   5   4        443.41        658.95        54.39 o                         
   5   5   4       3576.14       3782.81        35.56 o                         
   7   5   4       5563.85       5576.61        38.55 o                         
   9   5   4         18.81         14.59         6.85 o                         
  11   5   4       1197.23       1241.98        10.53 o                         
  13   5   4         51.45         37.38         7.20 o                         
 -16   6   4        560.54        520.07        10.67 o                         
 -14   6   4         53.67         44.55         6.49 o                         
 -12   6   4        972.67        938.17        16.57 o                         
 -10   6   4        865.24        865.75       130.21 o                         
  -8   6   4       2633.97       2543.33        18.54 o                         
  -6   6   4          1.35          8.73         8.68 o                         
  -4   6   4       7529.36       7345.15       643.03 o                         
  -2   6   4       3881.87       4359.75        24.60 o                         
   0   6   4       4043.33       3573.26        33.48 o                         
   2   6   4       5736.77       5572.49        32.67 o                         
   4   6   4        104.16         49.02        22.75 o                         
   6   6   4        377.57        365.81         8.22 o                         
   8   6   4       3225.44       3192.25        30.30 o                         
  10   6   4       1499.53       1526.69        16.74 o                         
  12   6   4         63.44         94.58         8.10 o                         
  14   6   4       1274.90       1303.66        23.77 o                         
 -15   7   4         40.66         50.95         9.03 o                         
 -13   7   4          0.03         -3.02         9.41 o                         
 -11   7   4        293.86        292.12        12.25 o                         
  -9   7   4       1773.65       1834.37        24.41 o                         
  -7   7   4       3745.32       3586.39        33.91 o                         
  -5   7   4       3656.87       4152.42        33.61 o                         
  -3   7   4       1287.85       1316.27        16.26 o                         
  -1   7   4       2752.92       2688.48        12.33 o                         
   1   7   4        380.71        399.39         8.64 o                         
   3   7   4       4096.92       4253.62        19.64 o                         
   5   7   4        833.98        904.54        16.69 o                         
   7   7   4       1443.44       1609.25        20.40 o                         
   9   7   4       1915.78       1912.50        14.47 o                         
  11   7   4         14.79         31.67         7.41 o                         
  13   7   4       1175.60       1156.85        10.59 o                         
 -14   8   4        189.79        226.01        38.15 o                         
 -12   8   4        165.21        160.44        32.09 o                         
 -10   8   4          0.98         16.16        14.71 o                         
  -8   8   4        173.15        132.08        11.32 o                         
  -6   8   4        615.55        630.20        10.13 o                         
  -4   8   4       1537.08       1546.24        10.01 o                         
  -2   8   4        588.76        672.89         9.38 o                         
   0   8   4       2633.91       2496.48        22.21 o                         
   2   8   4        806.89        858.64        16.69 o                         
   4   8   4         34.77         13.47         7.94 o                         
   6   8   4          0.06         -4.33        10.14 o                         
   8   8   4        885.80        891.28         8.25 o                         
  10   8   4        888.57        881.44        15.13 o                         
  12   8   4         40.75         56.45         6.55 o                         
  14   8   4        371.67        361.13         7.01 o                         
 -15   9   4          3.02         14.79         9.69 o                         
 -13   9   4        349.37        330.84        11.91 o                         
 -11   9   4       2134.36       2220.99        50.13 o                         
  -9   9   4        122.79        126.82        15.61 o                         
  -7   9   4       2088.35       2249.37        27.40 o                         
  -5   9   4       1203.99       1145.30        29.10 o                         
  -3   9   4       1483.75       1730.86        23.05 o                         
  -1   9   4       2355.99       2280.97        11.08 o                         
   1   9   4          0.55         -2.49         7.72 o                         
   3   9   4       1027.02       1007.57        11.57 o                         
   5   9   4          0.65          1.56         7.70 o                         
   7   9   4          6.71         10.12        11.18 o                         
   9   9   4          3.42         13.87         5.76 o                         
  11   9   4       1101.97       1094.72         9.31 o                         
  13   9   4        381.03        396.21        10.70 o                         
 -14  10   4        877.46        884.16        12.05 o                         
 -12  10   4        463.24        452.68        35.23 o                         
 -10  10   4          0.00         12.00         9.93 o                         
  -8  10   4       2480.95       2585.53        33.55 o                         
  -6  10   4       3980.32       3745.34       607.36 o                         
  -4  10   4       3919.93       3710.05        16.09 o                         
  -2  10   4         24.79         25.36        11.80 o                         
   0  10   4        254.15        243.18        10.62 o                         
   2  10   4         15.42         52.18        11.52 o                         
   4  10   4          0.81         -7.25         8.15 o                         
   6  10   4          1.90          4.07         8.26 o                         
   8  10   4        365.13        357.78         9.58 o                         
  10  10   4        402.20        391.04         6.60 o                         
  12  10   4         43.19         35.56         6.03 o                         
 -13  11   4         91.14        105.93        10.87 o                         
 -11  11   4       1211.53       1250.72        12.14 o                         
  -9  11   4         37.10         52.40         9.08 o                         
  -7  11   4       1793.68       1856.35        11.14 o                         
  -5  11   4         58.21         60.45         8.37 o                         
  -3  11   4         43.66         26.98        11.05 o                         
  -1  11   4       1535.72       1452.28        13.66 o                         
   1  11   4       2074.53       2014.00        20.61 o                         
   3  11   4       7429.87       7435.07        63.33 o                         
   5  11   4        578.55        557.91         7.99 o                         
   7  11   4        480.07        479.67        15.31 o                         
   9  11   4        602.45        621.17         6.81 o                         
  11  11   4        624.42        614.01        13.50 o                         
 -14  12   4        174.01        173.10        10.58 o                         
 -12  12   4        723.41        729.83        12.17 o                         
 -10  12   4        268.52        281.91        15.10 o                         
  -8  12   4        620.51        584.00         9.87 o                         
  -6  12   4        179.42        188.63         7.34 o                         
  -4  12   4       4986.15       4835.22        26.16 o                         
  -2  12   4        610.89        567.51         8.72 o                         
   0  12   4       6053.87       6138.60        27.74 o                         
   2  12   4       1793.79       1558.80         8.97 o                         
   4  12   4       1492.90       1578.09        12.83 o                         
   6  12   4       1111.18       1148.77        12.38 o                         
   8  12   4        242.83        269.83         7.13 o                         
  10  12   4        265.83        325.82         6.24 o                         
  12  12   4          9.07          7.93         4.85 o                         
 -13  13   4        208.37        261.04        13.09 o                         
 -11  13   4          6.49         29.62         8.19 o                         
  -9  13   4        141.42        153.23         8.22 o                         
  -7  13   4        105.09         94.76         7.82 o                         
  -5  13   4        644.87        597.01         7.85 o                         
  -3  13   4        345.98        311.74         8.48 o                         
  -1  13   4        930.79        942.38        11.02 o                         
   1  13   4       1846.57       1831.92        15.32 o                         
   3  13   4         88.34         94.41         6.87 o                         
   5  13   4        361.25        385.82         6.24 o                         
   7  13   4        411.63        401.00         9.13 o                         
   9  13   4         87.04         91.99         5.99 o                         
  11  13   4        234.02        236.23         8.03 o                         
 -12  14   4        658.05        624.85        10.90 o                         
 -10  14   4        134.83        155.23         9.09 o                         
  -8  14   4       1508.49       1544.44        10.21 o                         
  -6  14   4        294.07        318.08         6.98 o                         
  -4  14   4        464.76        462.34         7.64 o                         
  -2  14   4          5.58          1.46         8.23 o                         
   0  14   4       1127.95       1144.01        20.86 o                         
   2  14   4        396.26        387.58         6.86 o                         
   4  14   4       2537.93       2389.96         9.07 o                         
   6  14   4       1325.89       1321.62        11.92 o                         
   8  14   4         30.19         31.25         5.75 o                         
  10  14   4        110.37         96.98         4.91 o                         
 -11  15   4         78.55         84.61         6.14 o                         
  -9  15   4          0.56        -12.94         9.50 o                         
  -7  15   4         98.76        119.57         6.66 o                         
  -5  15   4        187.75        186.74         7.57 o                         
  -3  15   4       4243.04       4224.99        38.83 o                         
  -1  15   4       5685.28       5555.59        32.22 o                         
   1  15   4        122.63        137.77        11.15 o                         
   3  15   4        219.83        213.36         8.33 o                         
   5  15   4         56.02         73.27         7.95 o                         
   7  15   4       1618.89       1585.14        13.02 o                         
   9  15   4        424.22        407.63         6.03 o                         
 -10  16   4         18.95         31.64         6.75 o                         
  -8  16   4          0.38        -12.54         8.36 o                         
  -6  16   4         38.71         49.48         7.97 o                         
  -4  16   4        276.20        269.83         8.31 o                         
  -2  16   4        502.27        472.84         6.77 o                         
   0  16   4         53.08         58.15         7.78 o                         
   2  16   4        389.46        388.14         6.69 o                         
   4  16   4        524.10        533.56         9.50 o                         
   6  16   4          4.60         -7.27         8.93 o                         
   8  16   4          0.05        -11.99         8.00 o                         
  -9  17   4        665.66        668.69        10.83 o                         
  -7  17   4        586.86        574.46        17.49 o                         
  -5  17   4        351.50        315.99         7.97 o                         
  -3  17   4         45.31         49.96         6.63 o                         
  -1  17   4          2.43          5.84         8.09 o                         
   1  17   4        114.83        116.64         7.49 o                         
   3  17   4        777.59        764.58         9.13 o                         
   5  17   4        197.09        204.10         6.00 o                         
   7  17   4        555.47        588.95         5.76 o                         
  -8  18   4         90.37         78.27        10.46 o                         
  -6  18   4          6.48         20.21         6.94 o                         
  -4  18   4         79.27         69.90         5.90 o                         
  -2  18   4          0.07          4.50        10.25 o                         
   0  18   4         74.25         72.54         6.98 o                         
   2  18   4         76.96         84.65         7.41 o                         
   4  18   4        674.52        734.07         8.28 o                         
   6  18   4       1023.44       1094.35        16.39 o                         
  -7  19   4        437.74        400.75        19.52 o                         
  -5  19   4        162.49        155.69         7.08 o                         
  -3  19   4        132.53        139.83        10.51 o                         
  -1  19   4        857.04        810.40         7.79 o                         
   1  19   4        130.26        118.27         7.22 o                         
   3  19   4         70.75         80.78         5.93 o                         
   5  19   4        148.02        161.87         5.47 o                         
  -6  20   4        103.70         99.18         7.04 o                         
  -4  20   4       1119.61       1173.53        22.26 o                         
  -2  20   4         23.12         52.10        14.13 o                         
   0  20   4        386.40        388.77         8.87 o                         
   2  20   4        487.14        508.40        20.91 o                         
   4  20   4          0.28        -12.31         8.33 o                         
  -3  21   4         73.24         55.97         6.38 o                         
  -1  21   4        202.62        201.95        10.73 o                         
   1  21   4         97.68        115.59         9.76 o                         
 -16   1   5        318.59        332.43        17.42 o                         
 -14   1   5          6.21         11.47        10.58 o                         
 -12   1   5        151.45        174.17        10.14 o                         
 -10   1   5       2271.17       2317.66        18.21 o                         
  -8   1   5       1432.28       1433.45        11.62 o                         
  -6   1   5      11652.29      11968.54       169.40 o                         
  -4   1   5       8887.13       7801.98      1385.60 o                         
  -2   1   5        959.84        943.12         9.96 o                         
   0   1   5        472.26        443.51         8.06 o                         
   2   1   5        165.85        160.30         8.44 o                         
   4   1   5      12629.35      12499.59        61.12 o                         
   6   1   5       1828.88       1874.02        16.68 o                         
   8   1   5       2204.73       2193.06        21.10 o                         
  10   1   5         29.16         32.73         9.18 o                         
  12   1   5         40.05          9.55        10.88 o                         
  14   1   5        271.22        284.86         6.18 o                         
 -15   2   5         67.67         46.68         6.99 o                         
 -13   2   5        964.12       1031.10        10.73 o                         
 -11   2   5       2753.12       2806.49        13.37 o                         
  -9   2   5         22.10         13.29         8.76 o                         
  -7   2   5       4177.29       4222.76        26.14 o                         
  -5   2   5        296.30        243.40        12.50 o                         
  -3   2   5       3178.66       3392.73        18.57 o                         
  -1   2   5          4.66         -4.32         7.77 o                         
   1   2   5        261.49        228.54         7.40 o                         
   3   2   5          1.08          4.30         7.53 o                         
   5   2   5       4087.31       4103.77        27.17 o                         
   7   2   5       1449.35       1462.00        16.30 o                         
   9   2   5        108.76        116.68         7.62 o                         
  11   2   5          0.50          4.24         6.44 o                         
  13   2   5         17.91         13.02         9.78 o                         
 -16   3   5        183.82        164.50        12.43 o                         
 -14   3   5         23.82          8.59        19.27 o                         
 -12   3   5        224.18        181.82        40.71 o                         
 -10   3   5        209.50        236.03         9.47 o                         
  -8   3   5        651.43        641.90        14.79 o                         
  -6   3   5        477.16        538.16        23.13 o                         
  -4   3   5        120.81         99.24        57.08 o                         
  -2   3   5      11699.75      11923.31        93.80 o                         
   0   3   5        577.70        549.63         7.77 o                         
   2   3   5       2045.71       2139.30         9.85 o                         
   4   3   5       2042.30       1947.39        10.71 o                         
   6   3   5        240.62        197.35         7.33 o                         
   8   3   5        386.77        372.93         8.25 o                         
  10   3   5        738.91        695.34         7.39 o                         
  12   3   5        237.54        246.18         6.49 o                         
  14   3   5         97.39        113.60         5.74 o                         
 -15   4   5          1.76         30.57        18.41 o                         
 -13   4   5        842.28        856.25         8.93 o                         
 -11   4   5         74.58         75.38         7.45 o                         
  -9   4   5       1201.11       1234.88        10.30 o                         
  -7   4   5       5223.74       5155.79        20.76 o                         
  -5   4   5       8576.79       8815.42        19.76 o                         
  -3   4   5      12984.97      13603.37        28.46 o                         
  -1   4   5        137.87        138.04         7.50 o                         
   1   4   5       5428.45       5468.17        24.32 o                         
   3   4   5       1275.88       1310.16         9.65 o                         
   5   4   5        212.03        307.56         9.74 o                         
   7   4   5         44.97         36.14         7.74 o                         
   9   4   5       1407.17       1479.96         8.88 o                         
  11   4   5         90.54        106.49         6.67 o                         
  13   4   5         50.69         43.26         6.33 o                         
 -16   5   5          1.26         15.68        11.52 o                         
 -14   5   5        971.80        967.76        12.42 o                         
 -12   5   5        214.35        167.97        34.68 o                         
 -10   5   5       1903.21       1859.40        26.54 o                         
  -8   5   5         45.06         88.23        13.11 o                         
  -6   5   5        332.38        273.55         9.38 o                         
  -4   5   5          0.28         35.18        19.08 o                         
  -2   5   5        698.05        953.60         9.15 o                         
   0   5   5        368.02        408.00         7.78 o                         
   2   5   5       4707.89       4933.44        22.38 o                         
   4   5   5         14.72         11.37         7.49 o                         
   6   5   5       3108.67       3205.42        31.77 o                         
   8   5   5       2252.47       2335.30        21.45 o                         
  10   5   5          0.45         -6.39         5.95 o                         
  12   5   5        580.34        583.42         7.13 o                         
  14   5   5          0.46          7.76         7.00 o                         
 -15   6   5        146.81        164.88         6.75 o                         
 -13   6   5        202.02        214.23         8.49 o                         
 -11   6   5         60.75         45.78         7.36 o                         
  -9   6   5        175.01        198.31        16.80 o                         
  -7   6   5          0.07          9.46         8.97 o                         
  -5   6   5       4531.66       4628.35       228.44 o                         
  -3   6   5       1543.10       1557.09        10.75 o                         
  -1   6   5       2325.69       2578.59        17.98 o                         
   1   6   5        847.27        866.03         7.68 o                         
   3   6   5         22.06         64.48         7.86 o                         
   5   6   5         25.34         57.53         7.23 o                         
   7   6   5       4289.22       4213.86        40.98 o                         
   9   6   5          8.36         13.85         6.75 o                         
  11   6   5        143.72        161.96         6.81 o                         
  13   6   5          0.04         -3.28         6.32 o                         
 -14   7   5       1509.95       1522.56        19.45 o                         
 -12   7   5         87.26         53.08        22.51 o                         
 -10   7   5       1001.54        994.68        20.09 o                         
  -8   7   5        513.29        454.18        10.72 o                         
  -6   7   5          8.79         12.09         7.69 o                         
  -4   7   5        368.01        266.32         7.80 o                         
  -2   7   5      15536.76      16341.53       118.55 o                         
   0   7   5      13116.31      13406.40        51.22 o                         
   2   7   5        161.22         94.80        10.67 o                         
   4   7   5        600.61        574.26        12.22 o                         
   6   7   5       1899.17       1977.36        12.34 o                         
   8   7   5       1827.17       1849.19         9.46 o                         
  10   7   5       1300.50       1330.13        18.23 o                         
  12   7   5       1582.29       1587.45        23.30 o                         
 -15   8   5        826.78        851.39        49.54 o                         
 -13   8   5        125.23        130.70         7.33 o                         
 -11   8   5       1135.18       1135.52        16.34 o                         
  -9   8   5          0.70         -1.12         9.35 o                         
  -7   8   5        437.78        484.11         8.93 o                         
  -5   8   5       1515.07       1575.79        10.86 o                         
  -3   8   5       1482.71       1399.51         9.81 o                         
  -1   8   5        153.89        231.25        12.68 o                         
   1   8   5        920.14        971.38         8.29 o                         
   3   8   5        229.98        211.26        12.79 o                         
   5   8   5        569.83        612.72        48.29 o                         
   7   8   5        635.77        585.41         7.98 o                         
   9   8   5        311.76        317.99         9.25 o                         
  11   8   5          6.58         13.15        16.17 o                         
  13   8   5       1213.89       1209.09        24.30 o                         
 -14   9   5         21.97          6.42         7.92 o                         
 -12   9   5        842.44        824.33        30.12 o                         
 -10   9   5        495.72        519.65        10.33 o                         
  -8   9   5       1945.08       1895.22        24.69 o                         
  -6   9   5       1968.65       1899.85       126.85 o                         
  -4   9   5       1371.27       1432.58        16.78 o                         
  -2   9   5        526.55        505.58         8.99 o                         
   0   9   5       1281.19       1277.86        10.65 o                         
   2   9   5         79.78         87.64         8.91 o                         
   4   9   5        681.50        689.26         9.77 o                         
   6   9   5        338.71        362.43         8.26 o                         
   8   9   5       2054.29       1986.33        19.53 o                         
  10   9   5        660.40        642.80         9.48 o                         
  12   9   5          9.37         12.12         8.90 o                         
 -13  10   5         82.28         75.96        10.00 o                         
 -11  10   5          0.05         12.51        10.24 o                         
  -9  10   5       1864.05       1735.85        18.68 o                         
  -7  10   5       2489.32       2411.34        13.07 o                         
  -5  10   5       4158.68       4118.55        21.48 o                         
  -3  10   5       3187.89       3136.30        19.51 o                         
  -1  10   5         11.62         -2.43         7.45 o                         
   1  10   5       1574.51       1484.83        17.61 o                         
   3  10   5       2020.61       2035.83        10.27 o                         
   5  10   5       1927.13       1930.22        13.76 o                         
   7  10   5        486.10        457.56         6.69 o                         
   9  10   5        695.68        730.28         7.06 o                         
  11  10   5        697.01        731.51        11.12 o                         
 -14  11   5        685.68        707.73        23.06 o                         
 -12  11   5         41.90         55.03        10.69 o                         
 -10  11   5          1.00         -0.13        12.01 o                         
  -8  11   5        327.61        288.57        13.77 o                         
  -6  11   5        347.23        332.75         8.22 o                         
  -4  11   5         26.93         23.79         8.26 o                         
  -2  11   5        728.65        627.02        16.51 o                         
   0  11   5       2408.39       2332.85        12.24 o                         
   2  11   5        759.29        718.87         9.79 o                         
   4  11   5        660.26        581.08         8.65 o                         
   6  11   5         27.86         22.48         8.05 o                         
   8  11   5        201.09        232.07         7.95 o                         
  10  11   5        232.57        233.35         8.28 o                         
  12  11   5        181.84        193.09         5.77 o                         
 -13  12   5       1050.83       1012.29        20.49 o                         
 -11  12   5        432.07        406.66         9.42 o                         
  -9  12   5        298.46        339.94        14.13 o                         
  -7  12   5        111.32         72.80        16.08 o                         
  -5  12   5        204.97        211.47         7.98 o                         
  -3  12   5        760.59        795.90        12.49 o                         
  -1  12   5        730.20        700.19        10.41 o                         
   1  12   5       8295.99       8141.49        50.65 o                         
   3  12   5       2034.70       2016.26         9.21 o                         
   5  12   5        233.53        191.12        11.32 o                         
   7  12   5         10.83         13.98         5.84 o                         
   9  12   5         52.87         47.46         5.25 o                         
  11  12   5        310.73        322.83         5.53 o                         
 -12  13   5          0.44         15.72        14.07 o                         
 -10  13   5        700.99        728.79        16.50 o                         
  -8  13   5        228.50        213.18        10.28 o                         
  -6  13   5        614.09        610.96         7.69 o                         
  -4  13   5        135.01        131.28         7.18 o                         
  -2  13   5         86.05         84.66         9.69 o                         
   0  13   5        439.59        465.84         8.49 o                         
   2  13   5       4498.00       4384.87        18.92 o                         
   4  13   5         49.00         42.45         6.06 o                         
   6  13   5        666.47        680.52         9.65 o                         
   8  13   5       1172.95       1214.44        14.77 o                         
  10  13   5         31.69         30.87         5.07 o                         
 -11  14   5         36.23         38.71        16.28 o                         
  -9  14   5         85.20         81.43         8.03 o                         
  -7  14   5         26.66         16.20         7.44 o                         
  -5  14   5        995.45        965.20        11.40 o                         
  -3  14   5        664.45        630.48        12.64 o                         
  -1  14   5          8.94         -1.73         6.87 o                         
   1  14   5          0.02         -0.71        11.42 o                         
   3  14   5         10.37         23.42         6.15 o                         
   5  14   5         13.16         16.43         6.28 o                         
   7  14   5         74.57         85.25         6.67 o                         
   9  14   5        314.13        304.22         5.25 o                         
 -12  15   5         69.36         77.92         8.11 o                         
 -10  15   5        557.75        642.38        12.87 o                         
  -8  15   5         24.94         33.64         8.36 o                         
  -6  15   5        489.28        487.89        16.54 o                         
  -4  15   5        126.51        120.83         7.34 o                         
  -2  15   5          0.58          5.97         6.34 o                         
   0  15   5        581.77        582.31         9.68 o                         
   2  15   5        410.17        403.49         9.57 o                         
   4  15   5        198.11        236.88         6.14 o                         
   6  15   5        198.90        187.30         5.92 o                         
   8  15   5        179.99        202.54         6.35 o                         
  10  15   5        167.99        167.98         9.00 o                         
 -11  16   5       2364.39       2461.77        26.47 o                         
  -9  16   5        705.60        745.69        11.44 o                         
  -7  16   5        126.58        115.77         8.65 o                         
  -5  16   5          6.05         -0.86         6.41 o                         
  -3  16   5        108.14        108.37         6.99 o                         
  -1  16   5          9.57         12.26        13.96 o                         
   1  16   5          0.25          9.82         6.58 o                         
   3  16   5         10.01         -4.08         8.87 o                         
   5  16   5        907.09        907.80         6.74 o                         
   7  16   5         15.53         15.59         8.24 o                         
   9  16   5        318.95        330.29         5.36 o                         
 -10  17   5         73.04        102.40         6.07 o                         
  -8  17   5        327.31        349.04        10.20 o                         
  -6  17   5         14.76         10.31         6.29 o                         
  -4  17   5        670.18        638.38        14.63 o                         
  -2  17   5          1.35          2.97         6.09 o                         
   0  17   5        116.00        114.95         7.65 o                         
   2  17   5          1.70         -5.20         7.35 o                         
   4  17   5        635.54        657.79        10.92 o                         
   6  17   5          4.20          4.64         7.79 o                         
   8  17   5          1.67         -0.76         4.50 o                         
  -9  18   5        301.75        324.58        10.63 o                         
  -7  18   5        478.74        530.09        13.22 o                         
  -5  18   5         62.44         79.05         6.18 o                         
  -3  18   5        369.35        371.83        15.94 o                         
  -1  18   5        228.23        226.33         6.40 o                         
   1  18   5        124.80        133.44        10.39 o                         
   3  18   5         30.10         24.82         5.78 o                         
   5  18   5       1876.16       1959.25        10.53 o                         
   7  18   5        131.07        156.43         7.44 o                         
  -6  19   5        290.38        273.20         6.66 o                         
  -4  19   5         52.64         57.74         7.24 o                         
  -2  19   5        331.54        305.93         6.38 o                         
   0  19   5        100.67         87.52         6.76 o                         
   2  19   5         13.26          4.49         5.83 o                         
   4  19   5        321.32        283.35         9.09 o                         
  -5  20   5         47.04         54.71        10.31 o                         
  -3  20   5        502.45        521.13         9.59 o                         
  -1  20   5        179.41        189.14         8.58 o                         
   1  20   5        332.00        328.85        10.73 o                         
   3  20   5          0.07         16.01        12.12 o                         
 -16   0   6        756.85        732.68        23.35 o                         
 -14   0   6        351.73        361.91        19.09 o                         
 -12   0   6       1445.60       1523.94        38.03 o                         
 -10   0   6        863.57        798.00        14.80 o                         
  -8   0   6      10062.58      10428.28       226.57 o                         
  -6   0   6       2601.47       2664.66        90.60 o                         
  -4   0   6       1070.00        911.01        17.87 o                         
  -2   0   6        926.96       1102.09        19.46 o                         
   0   0   6       1523.45       1709.77        14.54 o                         
   2   0   6       1410.21       1421.54        11.77 o                         
   4   0   6       2517.33       2292.22        28.67 o                         
   6   0   6       7274.06       6932.36       117.61 o                         
   8   0   6        360.82        447.07        11.73 o                         
  10   0   6       1886.79       1866.89        21.29 o                         
  12   0   6        369.47        318.12        18.42 o                         
  14   0   6        138.33        171.81        19.19 o                         
 -15   1   6        553.44        499.89        89.19 o                         
 -13   1   6        808.45        745.84        15.46 o                         
 -11   1   6        102.78         70.95         8.74 o                         
  -9   1   6       2465.56       2372.23        11.35 o                         
  -7   1   6        108.72         94.87        17.96 o                         
  -5   1   6       4812.00       4749.79       744.72 o                         
  -3   1   6         20.59         49.12         8.21 o                         
  -1   1   6         13.35         27.15         6.92 o                         
   1   1   6        230.10        206.17         8.30 o                         
   3   1   6       1442.10       1575.33         8.67 o                         
   5   1   6       1983.71       1864.23        18.28 o                         
   7   1   6        230.38        202.67         8.58 o                         
   9   1   6        946.73        942.56         8.00 o                         
  11   1   6        679.75        657.40         8.52 o                         
  13   1   6          0.43          1.30         9.95 o                         
 -16   2   6        385.87        387.11         9.04 o                         
 -14   2   6        164.16        139.21        53.36 o                         
 -12   2   6          0.44         -7.12         8.38 o                         
 -10   2   6        682.56        641.41        16.35 o                         
  -8   2   6       1950.66       1950.67        12.49 o                         
  -6   2   6        834.63        902.67        17.34 o                         
  -4   2   6      11805.48      12623.94       101.05 o                         
  -2   2   6        131.93        129.62         8.50 o                         
   0   2   6          9.33         60.18         6.78 o                         
   2   2   6       1354.50       1571.02        10.86 o                         
   4   2   6       2418.17       2474.60        16.24 o                         
   6   2   6       2166.15       1990.05         9.64 o                         
   8   2   6        132.44        107.69         9.65 o                         
  10   2   6          8.91         20.19         6.49 o                         
  12   2   6        185.21        201.06         6.44 o                         
  14   2   6         94.50        102.15         5.62 o                         
 -15   3   6        349.44        330.30         7.92 o                         
 -13   3   6         47.64         65.48         7.62 o                         
 -11   3   6        632.97        632.35         8.49 o                         
  -9   3   6       1695.52       1677.53        12.82 o                         
  -7   3   6        223.10        205.22        27.62 o                         
  -5   3   6        646.04        509.33       118.66 o                         
  -3   3   6       2144.35       2297.61        14.21 o                         
  -1   3   6       2472.02       2573.88        12.44 o                         
   1   3   6       1132.50       1098.97         7.71 o                         
   3   3   6       5701.83       5517.79        31.92 o                         
   5   3   6       1827.06       1676.58        12.42 o                         
   7   3   6       6255.46       6204.15        34.45 o                         
   9   3   6        187.00        188.39         6.83 o                         
  11   3   6        894.76        947.59        10.12 o                         
  13   3   6        834.55        819.75         7.05 o                         
 -16   4   6         50.66         38.26         7.70 o                         
 -14   4   6         58.16         79.86         7.74 o                         
 -12   4   6        175.99        157.96         7.86 o                         
 -10   4   6        113.63        144.22         8.83 o                         
  -8   4   6       1026.85        856.95        88.84 o                         
  -6   4   6       3815.85       3795.62        14.47 o                         
  -4   4   6       1280.41       1229.23        18.14 o                         
  -2   4   6       7992.28       8434.30        32.60 o                         
   0   4   6       1284.44       1566.31         8.31 o                         
   2   4   6        557.92        466.92        31.35 o                         
   4   4   6        161.69        179.18         7.64 o                         
   6   4   6         47.91         49.19         6.72 o                         
   8   4   6         65.66         62.62         7.04 o                         
  10   4   6        239.43        265.17        11.32 o                         
  12   4   6        570.10        542.71        12.55 o                         
  14   4   6          0.48         16.96         6.19 o                         
 -15   5   6         10.29          8.24         6.86 o                         
 -13   5   6        290.70        310.93        14.29 o                         
 -11   5   6         15.45         43.49         7.34 o                         
  -9   5   6        263.54        200.15        39.49 o                         
  -7   5   6        585.32        608.55         9.34 o                         
  -5   5   6       4406.84       4565.95       505.30 o                         
  -3   5   6       1396.88       1492.28        13.64 o                         
  -1   5   6        178.60         91.74         7.06 o                         
   1   5   6          0.00          3.19         6.43 o                         
   3   5   6        545.23        470.01        48.93 o                         
   5   5   6       1000.56        966.65         8.73 o                         
   7   5   6        828.86        778.24         7.54 o                         
   9   5   6          0.19          6.50         6.37 o                         
  11   5   6        316.00        311.82         8.93 o                         
  13   5   6         88.26         76.36         6.79 o                         
 -14   6   6         66.06         69.04         9.64 o                         
 -12   6   6       1308.35       1319.72         9.15 o                         
 -10   6   6        125.34         98.05        31.79 o                         
  -8   6   6        275.38        286.30         9.17 o                         
  -6   6   6        103.29        108.42         8.20 o                         
  -4   6   6        701.83        640.88         7.89 o                         
  -2   6   6        495.00        437.62         7.82 o                         
   0   6   6      10656.08      10914.86        55.86 o                         
   2   6   6       8478.74       8653.72        39.39 o                         
   4   6   6        166.45        146.55        27.98 o                         
   6   6   6       2943.42       2970.27        10.42 o                         
   8   6   6        215.82        213.19         8.33 o                         
  10   6   6        506.17        549.81         7.96 o                         
  12   6   6         26.06         36.36         8.63 o                         
 -15   7   6        593.70        611.44        15.30 o                         
 -13   7   6        152.26        154.86         7.68 o                         
 -11   7   6       3320.43       3323.74       389.38 o                         
  -9   7   6       4040.08       3960.82        29.25 o                         
  -7   7   6        372.14        381.09         8.61 o                         
  -5   7   6        516.85        472.87        12.42 o                         
  -3   7   6        410.75        492.63         7.93 o                         
  -1   7   6        609.41        441.94         7.41 o                         
   1   7   6         34.52         53.92         6.35 o                         
   3   7   6        121.10         86.78         8.40 o                         
   5   7   6         36.30          8.76        18.24 o                         
   7   7   6       2867.16       2785.88        16.33 o                         
   9   7   6        163.42        158.42         6.03 o                         
  11   7   6          5.50         -5.64        10.33 o                         
  13   7   6        113.11        103.81         8.29 o                         
 -14   8   6          5.50          6.69         6.52 o                         
 -12   8   6       2252.33       2266.73       239.73 o                         
 -10   8   6        237.80        274.26         8.65 o                         
  -8   8   6        192.59        223.11         8.83 o                         
  -6   8   6        833.09        838.51        47.47 o                         
  -4   8   6        121.61        110.71         7.17 o                         
  -2   8   6       3107.62       3213.70        25.43 o                         
   0   8   6       2751.30       2583.90        10.44 o                         
   2   8   6       4926.69       4741.45        20.19 o                         
   4   8   6       1477.62       1497.42        12.56 o                         
   6   8   6       1313.39       1359.73        25.07 o                         
   8   8   6        372.71        388.90         7.48 o                         
  10   8   6        904.50        904.80        10.78 o                         
  12   8   6          2.28          8.16         5.70 o                         
 -15   9   6        372.50        329.93        25.51 o                         
 -13   9   6        948.41        892.27        72.96 o                         
 -11   9   6        439.50        427.87         9.34 o                         
  -9   9   6          6.17         25.53         7.10 o                         
  -7   9   6       3227.20       3262.67        18.03 o                         
  -5   9   6       5564.79       5384.22        29.86 o                         
  -3   9   6        233.63        220.70        11.36 o                         
  -1   9   6      12482.46      12177.76        67.49 o                         
   1   9   6        292.26        279.73        10.52 o                         
   3   9   6       1293.91       1360.45        16.22 o                         
   5   9   6         18.01         16.12         7.86 o                         
   7   9   6         21.24          7.77         6.38 o                         
   9   9   6       3302.58       3274.14        30.58 o                         
  11   9   6        146.58        133.52        14.88 o                         
 -14  10   6        358.03        344.92        14.25 o                         
 -12  10   6       1474.85       1512.24        12.69 o                         
 -10  10   6        142.96        150.95        20.93 o                         
  -8  10   6        281.16        248.62         9.05 o                         
  -6  10   6       1715.99       1642.75        14.92 o                         
  -4  10   6        156.91        182.11         7.83 o                         
  -2  10   6       1652.90       1620.48        10.02 o                         
   0  10   6         19.65         12.03         7.48 o                         
   2  10   6       2645.88       2774.32        32.70 o                         
   4  10   6       4740.29       4530.94        12.50 o                         
   6  10   6        255.80        227.73        10.41 o                         
   8  10   6         26.54         47.25         8.20 o                         
  10  10   6        493.35        479.79         9.39 o                         
  12  10   6        303.21        276.70        16.22 o                         
 -13  11   6         94.13        112.77        11.96 o                         
 -11  11   6       1615.67       1631.05        17.61 o                         
  -9  11   6        811.98        887.21        23.45 o                         
  -7  11   6          2.74          7.75         8.28 o                         
  -5  11   6         18.52         19.74         8.10 o                         
  -3  11   6        149.76        152.12         7.13 o                         
  -1  11   6       5523.98       5361.52        32.37 o                         
   1  11   6        322.00        337.83        13.36 o                         
   3  11   6         12.25         11.62         7.29 o                         
   5  11   6        753.83        793.04        12.15 o                         
   7  11   6          0.46         -7.88         6.53 o                         
   9  11   6          5.13         25.01         6.14 o                         
  11  11   6        947.69        910.09        82.90 o                         
 -12  12   6        282.14        307.11        10.78 o                         
 -10  12   6        113.86         79.63        12.86 o                         
  -8  12   6        258.19        269.95         8.52 o                         
  -6  12   6        139.02        119.27         7.25 o                         
  -4  12   6       4708.41       4504.43        29.53 o                         
  -2  12   6       5913.14       5750.60        48.72 o                         
   0  12   6        444.46        430.00         7.17 o                         
   2  12   6        781.52        738.92         9.33 o                         
   4  12   6          1.93        -11.88         8.38 o                         
   6  12   6        619.43        646.56        21.93 o                         
   8  12   6          1.49         -8.26         9.08 o                         
  10  12   6        298.84        305.55         6.44 o                         
 -13  13   6         36.74         36.88         7.67 o                         
 -11  13   6         86.09        111.89        26.16 o                         
  -9  13   6        631.01        643.16        17.28 o                         
  -7  13   6        914.47        831.15        12.39 o                         
  -5  13   6        465.40        402.66        14.02 o                         
  -3  13   6        153.53        188.59         6.63 o                         
  -1  13   6        170.15        154.86         8.44 o                         
   1  13   6       2388.01       2360.20        11.71 o                         
   3  13   6        943.09        923.99        10.33 o                         
   5  13   6          1.66        -10.28         8.07 o                         
   7  13   6         69.22        108.44         9.06 o                         
   9  13   6        215.11        212.61         6.09 o                         
 -12  14   6        759.05        706.42        20.04 o                         
 -10  14   6         66.74         81.01         8.50 o                         
  -8  14   6       1078.68       1052.02        18.38 o                         
  -6  14   6       2059.80       2054.53        15.12 o                         
  -4  14   6         83.13         82.19         9.23 o                         
  -2  14   6        869.29        835.50         9.53 o                         
   0  14   6         59.49         85.10         5.78 o                         
   2  14   6        677.97        712.60         9.14 o                         
   4  14   6        384.08        399.26         8.52 o                         
   6  14   6       2738.66       2829.49        29.06 o                         
   8  14   6          4.64         12.09         4.87 o                         
  10  14   6        124.72        121.49         8.07 o                         
 -11  15   6        363.23        348.29        15.96 o                         
  -9  15   6       2121.67       2150.72        31.57 o                         
  -7  15   6         88.63         87.24        11.08 o                         
  -5  15   6       1669.88       1634.45        16.24 o                         
  -3  15   6          0.56         -0.04         9.40 o                         
  -1  15   6        198.69        200.61         8.84 o                         
   1  15   6          0.47         20.11         7.14 o                         
   3  15   6       1288.93       1301.28         9.59 o                         
   5  15   6       1275.97       1262.06        10.93 o                         
   7  15   6         18.06          3.18         7.59 o                         
   9  15   6         10.38         -2.16         4.60 o                         
 -10  16   6         14.20          9.30         7.72 o                         
  -8  16   6         63.41         58.92        15.45 o                         
  -6  16   6        211.00        228.00         9.04 o                         
  -4  16   6          0.00          0.96         5.89 o                         
  -2  16   6        126.32        143.39         5.66 o                         
   0  16   6          8.98          5.63         9.02 o                         
   2  16   6          0.09          0.47         5.50 o                         
   4  16   6          7.91         19.13         7.52 o                         
   6  16   6          2.02         -3.29         5.57 o                         
   8  16   6         82.55         91.86         4.91 o                         
  -9  17   6        641.95        635.44         8.53 o                         
  -7  17   6        257.40        280.67         7.59 o                         
  -5  17   6       1100.82       1142.74         7.48 o                         
  -3  17   6         11.28         -0.96         6.30 o                         
  -1  17   6         51.98         48.51         6.24 o                         
   1  17   6        163.99        171.26         6.08 o                         
   3  17   6        946.23        979.86        17.88 o                         
   5  17   6        432.17        481.50         9.76 o                         
   7  17   6        446.18        415.19         6.89 o                         
  -8  18   6       1876.56       2016.61        36.35 o                         
  -6  18   6        640.61        705.57        22.13 o                         
  -4  18   6        408.48        376.78        13.92 o                         
  -2  18   6         68.83         96.84         7.26 o                         
   0  18   6         21.28         11.15         8.10 o                         
   2  18   6         30.77         71.92        10.90 o                         
   4  18   6         45.05         59.85         5.20 o                         
   6  18   6        200.84        187.46        13.52 o                         
  -7  19   6        370.49        365.82        11.83 o                         
  -5  19   6        284.17        252.23         6.99 o                         
  -3  19   6         61.12         75.10         9.23 o                         
  -1  19   6          4.65         22.78         5.17 o                         
   1  19   6         45.76         51.25         6.68 o                         
   3  19   6          4.50         15.34         7.14 o                         
  -4  20   6        517.81        505.50         7.52 o                         
  -2  20   6          2.26          2.03         6.37 o                         
   0  20   6         76.78         98.68        13.36 o                         
   2  20   6        182.67        205.72         6.26 o                         
 -16   1   7        400.59        346.29        27.70 o                         
 -14   1   7        159.99        184.19        13.49 o                         
 -12   1   7        187.12        217.34        10.18 o                         
 -10   1   7       2798.45       2744.82        13.59 o                         
  -8   1   7        540.79        499.89        10.70 o                         
  -6   1   7       3453.00       3163.99       522.19 o                         
  -4   1   7       3813.88       3633.15        23.10 o                         
  -2   1   7        297.35        349.82         8.02 o                         
   0   1   7         62.68         78.05         6.83 o                         
   2   1   7        577.30        623.08         7.97 o                         
   4   1   7       7934.56       7957.73        32.60 o                         
   6   1   7        374.12        373.64         8.18 o                         
   8   1   7       2049.23       1944.18        20.60 o                         
  10   1   7         21.09         16.88         9.39 o                         
  12   1   7        598.41        622.36         8.23 o                         
 -15   2   7         25.79         35.16         7.60 o                         
 -13   2   7       1620.66       1629.90        10.72 o                         
 -11   2   7       1117.32       1098.38         9.18 o                         
  -9   2   7         41.66         43.08         9.16 o                         
  -7   2   7       7464.83       6236.91      1141.50 o                         
  -5   2   7         13.54         10.80         7.98 o                         
  -3   2   7        767.13        680.84         8.10 o                         
  -1   2   7        317.87        305.55         7.07 o                         
   1   2   7       5528.61       5413.57        21.11 o                         
   3   2   7        892.91        976.48         7.86 o                         
   5   2   7       3122.14       3107.22        14.46 o                         
   7   2   7       1427.49       1407.16        24.18 o                         
   9   2   7        350.95        341.65         8.70 o                         
  11   2   7         85.10        111.35         7.75 o                         
  13   2   7          0.90          9.14         5.47 o                         
 -16   3   7        147.27        144.90         7.44 o                         
 -14   3   7          1.63          0.14         6.94 o                         
 -12   3   7        694.60        650.20        14.21 o                         
 -10   3   7         41.84          8.08         7.81 o                         
  -8   3   7       2239.91       2143.06       255.23 o                         
  -6   3   7          6.16         43.67        17.43 o                         
  -4   3   7          3.39          9.13         7.09 o                         
  -2   3   7        878.89        871.83         8.99 o                         
   0   3   7        394.95        468.35         7.21 o                         
   2   3   7       1241.88       1406.58         8.88 o                         
   4   3   7       2155.58       1912.70         9.38 o                         
   6   3   7        264.08        250.43         7.05 o                         
   8   3   7        934.04       1011.32        10.73 o                         
  10   3   7        489.85        471.83        10.20 o                         
  12   3   7         16.65         11.88         5.69 o                         
 -15   4   7        657.49        600.00       159.59 o                         
 -13   4   7         11.42          3.68         7.03 o                         
 -11   4   7       1105.44       1164.15        13.60 o                         
  -9   4   7        171.19        160.46         8.89 o                         
  -7   4   7       4397.63       4394.20        21.78 o                         
  -5   4   7       1451.45       1441.45        17.60 o                         
  -3   4   7        250.27        190.08         8.54 o                         
  -1   4   7         11.82          7.09         6.46 o                         
   1   4   7        927.13        716.87         8.74 o                         
   3   4   7         13.75         23.90         6.40 o                         
   5   4   7        983.75        973.84         8.26 o                         
   7   4   7         15.76          6.37         6.32 o                         
   9   4   7        908.71        907.57         9.90 o                         
  11   4   7         99.12        100.37         7.57 o                         
  13   4   7        143.25        135.41        10.05 o                         
 -14   5   7        264.57        277.64         9.97 o                         
 -12   5   7        228.92        219.48         7.18 o                         
 -10   5   7        145.42        162.74        17.31 o                         
  -8   5   7        248.78        313.50         8.75 o                         
  -6   5   7       1571.63       1472.00        42.14 o                         
  -4   5   7       1080.09        985.05        11.67 o                         
  -2   5   7       3944.56       3975.21        20.17 o                         
   0   5   7       2601.22       2784.73        12.81 o                         
   2   5   7        952.64        943.98         8.72 o                         
   4   5   7         60.45         70.49         7.34 o                         
   6   5   7        680.45        708.35         7.52 o                         
   8   5   7       1440.18       1521.33        16.97 o                         
  10   5   7         11.81         24.27         8.62 o                         
  12   5   7        143.39        144.76         7.53 o                         
 -15   6   7        828.25        885.50        97.48 o                         
 -13   6   7         52.99         67.09         6.60 o                         
 -11   6   7         42.97         59.06         8.36 o                         
  -9   6   7        496.78        496.54         8.85 o                         
  -7   6   7       1997.83       2176.25        10.49 o                         
  -5   6   7        619.44        694.71        14.85 o                         
  -3   6   7       1884.54       2067.20        10.60 o                         
  -1   6   7       8460.43       8657.28        38.78 o                         
   1   6   7        197.14        165.54         6.50 o                         
   3   6   7         46.17         34.67         6.97 o                         
   5   6   7         36.27         21.01         9.16 o                         
   7   6   7         76.64         88.20         5.89 o                         
   9   6   7         10.35         13.85         5.55 o                         
  11   6   7        282.64        296.32         6.42 o                         
  13   6   7          8.42          1.82         9.05 o                         
 -14   7   7        479.94        468.35        15.92 o                         
 -12   7   7         13.89         -3.35        10.00 o                         
 -10   7   7       3972.63       4004.26        35.93 o                         
  -8   7   7       1241.65       1283.07         9.98 o                         
  -6   7   7        430.72        444.68        56.77 o                         
  -4   7   7        687.05        633.62         8.03 o                         
  -2   7   7       6076.65       5892.10        13.62 o                         
   0   7   7       5705.88       5334.60        21.87 o                         
   2   7   7        646.21        624.03         8.01 o                         
   4   7   7        758.08        769.35         8.64 o                         
   6   7   7         79.77         48.89         6.95 o                         
   8   7   7       1402.94       1463.65         9.24 o                         
  10   7   7        654.37        648.38         8.99 o                         
  12   7   7        527.71        544.18         6.26 o                         
 -15   8   7         96.56         75.24        15.66 o                         
 -13   8   7         15.11          2.69         7.97 o                         
 -11   8   7        861.65        851.51        19.63 o                         
  -9   8   7       1678.40       1754.74        22.25 o                         
  -7   8   7        163.66        233.65         7.57 o                         
  -5   8   7        265.35        257.32         7.35 o                         
  -3   8   7       5359.25       5306.04        34.64 o                         
  -1   8   7        184.47        217.46         8.02 o                         
   1   8   7       1332.01       1404.79         9.80 o                         
   3   8   7          2.20          5.34         7.32 o                         
   5   8   7       2848.29       2949.35        28.67 o                         
   7   8   7       1199.01       1269.21        12.19 o                         
   9   8   7        604.88        546.53         9.89 o                         
  11   8   7       1831.91       1863.36       182.80 o                         
 -14   9   7        483.34        492.24         7.92 o                         
 -12   9   7        120.12        132.91         6.56 o                         
 -10   9   7         54.39         84.53         7.77 o                         
  -8   9   7        209.94        236.41         7.36 o                         
  -6   9   7        862.64        751.94        16.25 o                         
  -4   9   7        149.69        222.46         8.25 o                         
  -2   9   7         28.16         39.12         7.90 o                         
   0   9   7        824.95        819.57        12.01 o                         
   2   9   7          0.31         -5.36         8.90 o                         
   4   9   7         98.96         74.53         7.63 o                         
   6   9   7         11.83         23.66         7.79 o                         
   8   9   7        332.87        331.96         9.70 o                         
  10   9   7        663.85        615.19        10.57 o                         
  12   9   7        397.19        368.28        10.85 o                         
 -13  10   7        291.00        284.58        18.13 o                         
 -11  10   7        866.56        857.43        11.23 o                         
  -9  10   7         49.89         49.56         6.60 o                         
  -7  10   7        582.28        523.08         7.06 o                         
  -5  10   7       1177.35       1183.77         9.82 o                         
  -3  10   7      10163.52      10081.99        68.85 o                         
  -1  10   7         16.67         12.76         9.44 o                         
   1  10   7       5581.58       5327.93        39.94 o                         
   3  10   7       1807.87       1830.92         9.78 o                         
   5  10   7         68.69         53.65         9.38 o                         
   7  10   7        351.89        345.92         9.35 o                         
   9  10   7        232.48        230.12         6.37 o                         
  11  10   7       1467.36       1492.71        10.76 o                         
 -12  11   7         61.37         78.17        14.80 o                         
 -10  11   7          2.19         -7.05        17.10 o                         
  -8  11   7          4.65          0.07         5.76 o                         
  -6  11   7         59.98         32.38         6.42 o                         
  -4  11   7        934.12        860.92        17.25 o                         
  -2  11   7       1977.27       1878.80        21.35 o                         
   0  11   7        966.76        992.03        10.77 o                         
   2  11   7       4580.23       4518.63        38.99 o                         
   4  11   7       2916.13       2932.20        13.39 o                         
   6  11   7        204.11        186.89         6.72 o                         
   8  11   7          1.35         16.48         9.49 o                         
  10  11   7        518.28        481.14         7.94 o                         
 -13  12   7        496.47        462.92         7.99 o                         
 -11  12   7        100.63        113.80         9.18 o                         
  -9  12   7          9.17         14.28         6.78 o                         
  -7  12   7        192.56        214.89        11.73 o                         
  -5  12   7       4198.64       4168.85        33.47 o                         
  -3  12   7        744.95        757.75        10.39 o                         
  -1  12   7        626.41        636.03         8.32 o                         
   1  12   7         58.54         53.92         6.56 o                         
   3  12   7        204.51        206.65         8.46 o                         
   5  12   7        638.00        667.20         7.15 o                         
   7  12   7         88.09        101.78         7.03 o                         
   9  12   7        115.82        108.58         8.40 o                         
 -12  13   7          2.18        -19.01        22.33 o                         
 -10  13   7        175.53        171.31         9.09 o                         
  -8  13   7         23.08         21.17        10.13 o                         
  -6  13   7       3851.94       3733.01        14.97 o                         
  -4  13   7        322.40        303.25         6.41 o                         
  -2  13   7       1415.14       1391.07        15.84 o                         
   0  13   7       1681.20       1655.03         9.36 o                         
   2  13   7       1019.68       1020.82         7.99 o                         
   4  13   7        241.20        249.46         8.48 o                         
   6  13   7         28.47         10.05         5.95 o                         
   8  13   7        866.54        856.66        11.86 o                         
  10  13   7        217.77        184.52         6.23 o                         
 -11  14   7         33.12         30.57         9.78 o                         
  -9  14   7         25.51         13.79         6.46 o                         
  -7  14   7         48.85         48.89         5.84 o                         
  -5  14   7        216.88        170.75         6.29 o                         
  -3  14   7        591.70        618.32        10.26 o                         
  -1  14   7        663.62        625.26         9.24 o                         
   1  14   7        934.33        932.28        11.22 o                         
   3  14   7         48.71         45.63        11.19 o                         
   5  14   7       1042.38       1067.51         9.81 o                         
   7  14   7          5.80         -0.36         8.16 o                         
   9  14   7        220.67        257.24         9.08 o                         
 -10  15   7        147.51        135.03        11.25 o                         
  -8  15   7        732.55        698.86        64.37 o                         
  -6  15   7        676.59        689.81         9.29 o                         
  -4  15   7        583.54        588.55        11.18 o                         
  -2  15   7          1.28          2.51         5.56 o                         
   0  15   7         15.10         13.12         5.54 o                         
   2  15   7        543.78        555.82         6.91 o                         
   4  15   7          6.07          6.22         6.14 o                         
   6  15   7        438.78        442.49         7.51 o                         
   8  15   7       1133.32       1141.14        13.00 o                         
  -9  16   7        802.74        831.07         9.24 o                         
  -7  16   7       2193.02       2214.27        23.17 o                         
  -5  16   7          2.69         10.24         6.66 o                         
  -3  16   7        660.82        653.91         9.22 o                         
  -1  16   7          0.15          6.57         5.34 o                         
   1  16   7        865.70        909.95        17.10 o                         
   3  16   7        321.85        334.11         8.26 o                         
   5  16   7       2099.15       2163.69        16.74 o                         
   7  16   7       1196.14       1300.99        14.94 o                         
  -8  17   7        108.85        128.83        14.39 o                         
  -6  17   7         74.41         77.10         6.39 o                         
  -4  17   7         35.60         28.58         5.05 o                         
  -2  17   7          0.55         -0.53         9.37 o                         
   0  17   7          2.14         -5.93         8.11 o                         
   2  17   7         89.74         89.04        14.30 o                         
   4  17   7        205.94        209.42         9.14 o                         
   6  17   7        548.35        568.64         7.23 o                         
  -7  18   7         18.51         27.64        10.57 o                         
  -5  18   7        141.27        161.78         6.19 o                         
  -3  18   7        267.18        274.96        10.46 o                         
  -1  18   7          0.87          6.81         9.16 o                         
   1  18   7          7.40         24.33         6.80 o                         
   3  18   7         43.70         39.80         5.47 o                         
   5  18   7        348.10        312.85         5.74 o                         
  -6  19   7        347.92        359.40         9.97 o                         
  -4  19   7        433.78        434.69        13.45 o                         
  -2  19   7          8.54          5.32         5.00 o                         
   0  19   7          4.56         -4.73        12.10 o                         
   2  19   7        113.30        138.53        10.69 o                         
  -1  20   7          0.25         -1.17        10.82 o                         
 -16   0   8        433.41        430.02        17.03 o                         
 -14   0   8        456.68        370.49        18.55 o                         
 -12   0   8          3.19        -12.03         9.00 o                         
 -10   0   8          1.79         -8.44        12.03 o                         
  -8   0   8       4068.45       4253.18        35.33 o                         
  -6   0   8       4713.73       4632.34        33.96 o                         
  -4   0   8       3720.64       3764.67        25.60 o                         
  -2   0   8       3716.88       3445.18        17.46 o                         
   0   0   8         63.09        110.57         7.95 o                         
   2   0   8       1536.01       1267.56        23.90 o                         
   4   0   8       9948.21      10286.19        91.41 o                         
   6   0   8       7014.24       7237.66        62.97 o                         
   8   0   8         62.31         94.11         9.21 o                         
  10   0   8        897.50        975.17        23.12 o                         
  12   0   8         40.08         48.04        12.76 o                         
 -15   1   8          0.94         -7.33         6.25 o                         
 -13   1   8         79.06         80.41        19.82 o                         
 -11   1   8       2072.10       1933.68         9.59 o                         
  -9   1   8       3107.19       3113.77        13.77 o                         
  -7   1   8         24.57         18.84        29.93 o                         
  -5   1   8       2888.80       2753.18        16.26 o                         
  -3   1   8         73.23         86.58         7.33 o                         
  -1   1   8          8.64         16.95         6.46 o                         
   1   1   8         55.44         51.31         6.80 o                         
   3   1   8        332.56        328.59         7.18 o                         
   5   1   8       1222.18       1147.75        10.53 o                         
   7   1   8        568.04        579.87         7.90 o                         
   9   1   8        623.84        644.39        10.49 o                         
  11   1   8         77.35         95.83         8.03 o                         
  13   1   8        396.98        380.71         9.55 o                         
 -16   2   8         12.82          3.45         6.13 o                         
 -14   2   8        296.29        318.19         8.18 o                         
 -12   2   8        253.86        227.77         7.93 o                         
 -10   2   8        314.48        316.44         8.67 o                         
  -8   2   8       2344.40       2376.44       273.07 o                         
  -6   2   8         22.27         58.50        15.38 o                         
  -4   2   8        700.19        726.89         8.38 o                         
  -2   2   8        631.69        691.40         7.78 o                         
   0   2   8        652.48        641.96        12.10 o                         
   2   2   8      10016.05      10236.14        58.85 o                         
   4   2   8        163.41        174.56         7.31 o                         
   6   2   8         44.47         31.67         6.18 o                         
   8   2   8         37.24         36.92         5.92 o                         
  10   2   8        114.69        130.96         8.87 o                         
  12   2   8          9.66          7.47         5.44 o                         
 -15   3   8        164.06        137.99        10.55 o                         
 -13   3   8        351.91        324.46         8.28 o                         
 -11   3   8         44.53         62.65         7.31 o                         
  -9   3   8       1575.13       1690.08        23.43 o                         
  -7   3   8        310.37        276.15        14.65 o                         
  -5   3   8        295.59        297.92         8.40 o                         
  -3   3   8        855.84        947.98        12.12 o                         
  -1   3   8        142.48         88.57         8.40 o                         
   1   3   8        467.12        511.98         9.97 o                         
   3   3   8       2962.60       2884.78        16.78 o                         
   5   3   8        965.26        966.18         7.44 o                         
   7   3   8       1337.09       1371.56        14.77 o                         
   9   3   8         90.74        121.50        13.94 o                         
  11   3   8          9.99         24.23        10.48 o                         
 -14   4   8        130.42        123.79        10.97 o                         
 -12   4   8        122.97        112.04         6.65 o                         
 -10   4   8         10.84         13.98         8.10 o                         
  -8   4   8         35.05         75.72         9.91 o                         
  -6   4   8        907.60        789.35        19.31 o                         
  -4   4   8        182.36        105.40         9.69 o                         
  -2   4   8         13.74          3.03         7.07 o                         
   0   4   8        114.76        107.03         7.26 o                         
   2   4   8       2318.63       2088.13         9.85 o                         
   4   4   8        192.78        193.46         7.09 o                         
   6   4   8        432.30        420.39         8.62 o                         
   8   4   8         11.57         30.24         9.93 o                         
  10   4   8        627.90        616.62         9.57 o                         
  12   4   8         96.54        107.31        10.72 o                         
 -15   5   8         29.54         21.42         6.45 o                         
 -13   5   8        704.26        722.26        14.53 o                         
 -11   5   8        119.79        151.07         7.24 o                         
  -9   5   8        160.95        156.39         8.14 o                         
  -7   5   8       7729.47       7725.60        45.46 o                         
  -5   5   8        285.27        327.89        11.06 o                         
  -3   5   8        393.22        376.69         8.36 o                         
  -1   5   8       5389.98       5505.30        29.97 o                         
   1   5   8       3686.19       3921.37        25.47 o                         
   3   5   8        333.81        307.25        21.03 o                         
   5   5   8       1954.22       1861.64         9.48 o                         
   7   5   8        181.24        193.80         7.13 o                         
   9   5   8        198.66        185.99         6.26 o                         
  11   5   8         10.64         10.99         5.03 o                         
 -14   6   8         11.76         32.31         7.29 o                         
 -12   6   8       1188.30       1212.62         8.80 o                         
 -10   6   8       1296.98       1282.91         9.63 o                         
  -8   6   8        146.03        126.77         8.18 o                         
  -6   6   8        274.79        262.72        15.70 o                         
  -4   6   8        543.14        499.80         8.32 o                         
  -2   6   8       3660.65       3566.73        22.05 o                         
   0   6   8         39.49         21.73         7.35 o                         
   2   6   8        132.68        104.23         6.54 o                         
   4   6   8         20.89        -21.80        17.97 o                         
   6   6   8          0.42         -8.59         5.99 o                         
   8   6   8        448.47        460.73         6.51 o                         
  10   6   8       1074.90       1094.26         9.92 o                         
  12   6   8          0.93         10.73         5.67 o                         
 -15   7   8         10.54         32.97        11.92 o                         
 -13   7   8         44.97         23.04         6.27 o                         
 -11   7   8        497.04        514.00        14.51 o                         
  -9   7   8        211.73        240.76         8.65 o                         
  -7   7   8        716.61        750.49        14.27 o                         
  -5   7   8        503.97        438.96         7.85 o                         
  -3   7   8         87.84         73.88         7.27 o                         
  -1   7   8        103.73         75.06         6.97 o                         
   1   7   8        478.85        470.00         7.29 o                         
   3   7   8          1.02         -2.00         7.92 o                         
   5   7   8        561.63        480.62        43.97 o                         
   7   7   8         73.28         92.71         7.22 o                         
   9   7   8        338.19        354.94        10.53 o                         
  11   7   8        183.85        223.99         7.49 o                         
 -14   8   8          9.73         10.64         6.08 o                         
 -12   8   8        192.31        212.80        24.53 o                         
 -10   8   8          0.32          9.94         6.84 o                         
  -8   8   8        757.28        767.29         8.44 o                         
  -6   8   8         17.97         41.02         7.75 o                         
  -4   8   8       2046.08       2013.36        15.05 o                         
  -2   8   8        590.96        575.41         8.05 o                         
   0   8   8       4698.38       4767.05        25.13 o                         
   2   8   8       5025.62       4931.72        21.01 o                         
   4   8   8        413.54        388.20         6.79 o                         
   6   8   8       3200.15       3226.37       262.14 o                         
   8   8   8       1913.79       1905.24        12.69 o                         
  10   8   8         18.55         12.68         6.21 o                         
 -13   9   8       1890.20       1972.99       228.67 o                         
 -11   9   8         85.03        100.37         7.50 o                         
  -9   9   8        992.47       1022.27        10.18 o                         
  -7   9   8        276.74        253.92        25.78 o                         
  -5   9   8       1905.12       1808.46        13.55 o                         
  -3   9   8          1.12         -2.19         8.82 o                         
  -1   9   8       5932.94       6004.19        46.05 o                         
   1   9   8       1773.42       1766.46         8.37 o                         
   3   9   8          4.42         -6.24         6.51 o                         
   5   9   8        976.27        969.61         8.00 o                         
   7   9   8        169.37        169.57        22.29 o                         
   9   9   8         54.26         78.69         6.52 o                         
  11   9   8       2007.54       1920.01        20.52 o                         
 -14  10   8        125.39        130.23         8.93 o                         
 -12  10   8          7.69          7.65         9.03 o                         
 -10  10   8          2.80          4.59         7.56 o                         
  -8  10   8         11.08         18.12         5.95 o                         
  -6  10   8        262.53        292.18         7.60 o                         
  -4  10   8          2.11         -1.17         7.00 o                         
  -2  10   8          0.87         17.75        10.22 o                         
   0  10   8        561.64        595.46        15.28 o                         
   2  10   8         57.78         52.52         9.94 o                         
   4  10   8         47.54         58.06         8.58 o                         
   6  10   8        391.93        419.93         9.40 o                         
   8  10   8         11.78         21.50        13.37 o                         
  10  10   8         29.55         37.95         7.43 o                         
 -13  11   8          6.84        -11.31         7.54 o                         
 -11  11   8          6.81          9.60         8.67 o                         
  -9  11   8        561.87        577.58         6.90 o                         
  -7  11   8        706.66        696.37        10.07 o                         
  -5  11   8        998.42       1143.65        13.04 o                         
  -3  11   8          0.34         -3.47         6.85 o                         
  -1  11   8       1722.26       1637.89        12.24 o                         
   1  11   8         51.55         24.89         6.53 o                         
   3  11   8       1966.70       1944.77        13.82 o                         
   5  11   8         80.07         89.71        12.76 o                         
   7  11   8         49.87         85.43        16.21 o                         
   9  11   8        936.42        945.98        15.08 o                         
 -12  12   8        676.20        695.59        21.96 o                         
 -10  12   8        524.94        550.49         8.49 o                         
  -8  12   8        270.70        299.07         7.38 o                         
  -6  12   8        665.09        649.80         7.08 o                         
  -4  12   8       1930.82       1947.55        12.65 o                         
  -2  12   8        281.11        274.76         7.99 o                         
   0  12   8        361.04        346.96         7.11 o                         
   2  12   8         92.05        108.37         6.79 o                         
   4  12   8        145.92        149.44         9.99 o                         
   6  12   8         70.36         81.11        10.96 o                         
   8  12   8         23.47          3.74         8.29 o                         
 -11  13   8        313.24        286.40        10.65 o                         
  -9  13   8        147.08        146.73         6.65 o                         
  -7  13   8         88.12        119.89        10.03 o                         
  -5  13   8        779.51        754.05         9.64 o                         
  -3  13   8         11.67         30.56         6.54 o                         
  -1  13   8        135.67        126.93         7.07 o                         
   1  13   8         25.39         27.11         6.96 o                         
   3  13   8        100.57        100.43         7.61 o                         
   5  13   8          0.07        -12.23         8.15 o                         
   7  13   8         50.69         51.77         6.20 o                         
   9  13   8        484.57        488.52        48.51 o                         
 -10  14   8          1.18         -1.78         9.60 o                         
  -8  14   8        143.65        165.96        21.37 o                         
  -6  14   8        121.81        152.06         9.41 o                         
  -4  14   8       1211.32       1242.84         9.79 o                         
  -2  14   8       4255.20       4204.89        30.12 o                         
   0  14   8        322.72        334.95         6.26 o                         
   2  14   8         81.41         96.53        13.97 o                         
   4  14   8          0.00         -0.49         9.55 o                         
   6  14   8        467.16        530.77         9.79 o                         
   8  14   8        188.28        163.63         8.76 o                         
  -9  15   8        804.05        791.48        11.36 o                         
  -7  15   8         35.06         37.21         6.54 o                         
  -5  15   8        187.21        184.44         5.99 o                         
  -3  15   8        302.49        286.45         8.26 o                         
  -1  15   8        694.32        711.56        10.48 o                         
   1  15   8        131.86        131.35         9.89 o                         
   3  15   8        860.07        894.89         9.62 o                         
   5  15   8        131.30        160.17         8.86 o                         
   7  15   8        181.51        176.95        12.27 o                         
  -8  16   8         52.52         51.74         6.67 o                         
  -6  16   8         97.61        110.10        12.81 o                         
  -4  16   8         53.11         44.69         7.15 o                         
  -2  16   8        140.75        148.32         7.96 o                         
   0  16   8        441.47        457.33        14.21 o                         
   2  16   8          4.46          5.79         6.60 o                         
   4  16   8        495.06        482.22         5.95 o                         
   6  16   8        327.23        343.27         7.50 o                         
  -7  17   8        134.24        115.37         7.78 o                         
  -5  17   8       1005.84       1019.22        20.18 o                         
  -3  17   8        118.68        129.66        14.49 o                         
  -1  17   8        360.23        401.42         5.70 o                         
   1  17   8        337.26        367.88        10.06 o                         
   3  17   8        403.28        433.94         6.02 o                         
   5  17   8         40.70         39.88         5.29 o                         
  -6  18   8        149.34        130.48         9.73 o                         
  -4  18   8        223.33        237.10         5.44 o                         
  -2  18   8          1.16         -2.47         5.03 o                         
   0  18   8         22.47         31.25         5.88 o                         
   2  18   8        323.17        340.82         9.38 o                         
  -3  19   8         38.04         60.77         5.10 o                         
  -1  19   8         56.42         56.28         6.26 o                         
   1  19   8          4.37          7.49         5.21 o                         
 -14   1   9        739.31        707.54        10.16 o                         
 -12   1   9        745.12        717.82         8.15 o                         
 -10   1   9       2194.45       2293.72        20.31 o                         
  -8   1   9         49.96         80.93        35.19 o                         
  -6   1   9       1192.59       1299.89        12.21 o                         
  -4   1   9       1813.24       1671.66        16.59 o                         
  -2   1   9        178.14        193.91         7.46 o                         
   0   1   9        751.71        685.72         6.94 o                         
   2   1   9        132.52        152.56         6.79 o                         
   4   1   9        417.11        403.44         7.09 o                         
   6   1   9        208.48        244.75         5.37 o                         
   8   1   9        516.12        474.77         7.07 o                         
  10   1   9         18.99         28.65         9.33 o                         
  12   1   9        180.46        180.92        10.94 o                         
 -15   2   9        229.13        216.73         9.66 o                         
 -13   2   9        441.61        454.63         7.75 o                         
 -11   2   9        569.63        555.29        16.94 o                         
  -9   2   9         48.05         71.82         9.13 o                         
  -7   2   9       6327.89       5923.99       558.35 o                         
  -5   2   9       3719.84       3632.30        23.12 o                         
  -3   2   9        390.16        393.99         7.48 o                         
  -1   2   9        211.52        173.03         6.52 o                         
   1   2   9        363.93        271.52         8.24 o                         
   3   2   9         65.40         72.30         6.43 o                         
   5   2   9       1103.19       1079.40         6.75 o                         
   7   2   9        130.39        118.14         5.22 o                         
   9   2   9        973.43        947.59        12.29 o                         
  11   2   9        756.10        750.26        12.08 o                         
 -14   3   9         36.94         35.47         8.30 o                         
 -12   3   9        366.12        423.89        14.05 o                         
 -10   3   9       1892.07       1740.91        23.69 o                         
  -8   3   9       1163.72       1047.37        10.02 o                         
  -6   3   9       4568.25       4429.71        49.95 o                         
  -4   3   9       4076.46       4087.38        26.29 o                         
  -2   3   9        230.62        251.49         7.24 o                         
   0   3   9        212.15        217.42         6.43 o                         
   2   3   9        845.37        861.83        10.01 o                         
   4   3   9       1005.82        986.87        12.37 o                         
   6   3   9        115.94         98.56         6.02 o                         
   8   3   9       1410.26       1463.82        20.98 o                         
  10   3   9        154.92        158.03         6.65 o                         
  12   3   9         13.41         15.04         5.04 o                         
 -15   4   9       1343.88       1387.00        27.41 o                         
 -13   4   9         12.88         19.98         6.34 o                         
 -11   4   9       1285.55       1330.22        10.29 o                         
  -9   4   9         44.78         34.89         7.80 o                         
  -7   4   9       1603.88       1613.96       198.13 o                         
  -5   4   9         45.85         35.91         8.86 o                         
  -3   4   9        371.18        388.43         8.78 o                         
  -1   4   9       2924.73       2840.83        18.55 o                         
   1   4   9       1468.06       1310.19        13.90 o                         
   3   4   9       1462.04       1444.15        10.75 o                         
   5   4   9        969.70        964.80        15.46 o                         
   7   4   9        892.25        920.71         8.85 o                         
   9   4   9         65.75         44.26         5.51 o                         
  11   4   9          0.06          1.89         4.83 o                         
 -14   5   9        509.26        495.05        10.83 o                         
 -12   5   9          0.31          3.28         9.85 o                         
 -10   5   9        432.82        409.23         8.94 o                         
  -8   5   9       8018.30       7489.26        64.91 o                         
  -6   5   9        510.96        483.34         8.48 o                         
  -4   5   9       2837.13       2808.15        21.92 o                         
  -2   5   9        493.02        519.88         7.47 o                         
   0   5   9       1126.42       1183.05        10.28 o                         
   2   5   9        118.85        164.82         7.55 o                         
   4   5   9         17.16          7.23         6.03 o                         
   6   5   9         57.08         54.92         5.66 o                         
   8   5   9        234.38        288.65         6.53 o                         
  10   5   9         21.16         19.08         5.17 o                         
 -15   6   9        150.57        134.50         6.27 o                         
 -13   6   9        206.72        186.20         7.41 o                         
 -11   6   9        302.82        296.30        45.29 o                         
  -9   6   9       1123.30       1202.40        11.67 o                         
  -7   6   9        132.81        103.26        24.53 o                         
  -5   6   9        820.85        814.86         8.59 o                         
  -3   6   9         99.18         95.18         9.12 o                         
  -1   6   9          0.19          2.32         8.51 o                         
   1   6   9       4702.06       4703.53        11.99 o                         
   3   6   9        773.21        734.07         9.82 o                         
   5   6   9         68.75         63.94         5.84 o                         
   7   6   9       2094.87       2034.47        15.77 o                         
   9   6   9        846.37        891.38        12.07 o                         
  11   6   9        240.69        255.96         5.46 o                         
 -14   7   9       1085.34       1072.94        24.43 o                         
 -12   7   9        704.01        700.51        45.44 o                         
 -10   7   9        316.49        350.76         7.21 o                         
  -8   7   9        138.55        182.11         7.03 o                         
  -6   7   9       1636.81       1678.92        14.97 o                         
  -4   7   9        512.32        577.60         8.22 o                         
  -2   7   9        766.75        700.68         8.76 o                         
   0   7   9       1846.91       1847.39        14.53 o                         
   2   7   9        163.07        195.64         8.05 o                         
   4   7   9       3246.12       3273.90        13.24 o                         
   6   7   9        571.34        560.56         6.57 o                         
   8   7   9        524.37        557.76         5.63 o                         
  10   7   9         32.53         22.06         7.59 o                         
 -13   8   9        384.06        391.56        10.97 o                         
 -11   8   9       1360.11       1397.00        10.91 o                         
  -9   8   9        108.84        107.45         8.24 o                         
  -7   8   9         27.50          9.04         6.72 o                         
  -5   8   9        344.20        344.69         7.65 o                         
  -3   8   9       6963.50       6771.48        32.41 o                         
  -1   8   9         48.34         31.49         7.00 o                         
   1   8   9       1239.30       1291.66        10.10 o                         
   3   8   9       1807.46       1846.44         9.34 o                         
   5   8   9       1519.07       1472.92         8.54 o                         
   7   8   9          6.76         -9.23         6.15 o                         
   9   8   9          1.98         -8.59         6.11 o                         
 -14   9   9         22.64         37.88         7.23 o                         
 -12   9   9         53.23         44.31         7.18 o                         
 -10   9   9         18.06         30.02         6.19 o                         
  -8   9   9        267.20        290.01         6.27 o                         
  -6   9   9         27.12         31.49         6.60 o                         
  -4   9   9        388.64        382.69         9.24 o                         
  -2   9   9          5.77         27.09         7.98 o                         
   0   9   9         24.59         19.56         6.22 o                         
   2   9   9         32.92         44.47         6.38 o                         
   4   9   9         37.02         41.66         6.75 o                         
   6   9   9        315.35        307.07         7.98 o                         
   8   9   9        353.23        340.41         9.37 o                         
  10   9   9        296.40        245.93         5.82 o                         
 -13  10   9         99.24        107.22         7.35 o                         
 -11  10   9       1533.63       1575.72        13.80 o                         
  -9  10   9         30.49         24.19         7.59 o                         
  -7  10   9        503.22        544.87         8.05 o                         
  -5  10   9        109.66        124.20         7.02 o                         
  -3  10   9       2163.52       2122.31        19.30 o                         
  -1  10   9         91.52         91.71         6.28 o                         
   1  10   9         35.85         28.21         6.15 o                         
   3  10   9        178.82        184.20         6.40 o                         
   5  10   9        277.99        282.75         8.18 o                         
   7  10   9       1831.19       1837.70        20.91 o                         
   9  10   9          2.21         -5.67        10.41 o                         
 -12  11   9         40.25         56.85         9.36 o                         
 -10  11   9        529.84        573.27         6.71 o                         
  -8  11   9        718.09        743.76         6.82 o                         
  -6  11   9       1010.98        971.72         6.39 o                         
  -4  11   9       1702.42       1583.61        11.04 o                         
  -2  11   9          2.45          1.80         7.11 o                         
   0  11   9       1909.29       1930.38        10.74 o                         
   2  11   9         61.07         80.93         7.58 o                         
   4  11   9       1494.56       1495.23        16.22 o                         
   6  11   9        355.55        383.35         6.26 o                         
   8  11   9         53.37         57.36        11.06 o                         
 -11  12   9          5.79         22.00         7.65 o                         
  -9  12   9         18.01         10.30         8.27 o                         
  -7  12   9        494.74        507.33         5.79 o                         
  -5  12   9        146.12        122.79         8.78 o                         
  -3  12   9       2097.29       2219.28        27.87 o                         
  -1  12   9        132.38        132.40         6.73 o                         
   1  12   9        225.87        227.62        11.41 o                         
   3  12   9         71.89        101.86        14.27 o                         
   5  12   9          7.56         23.10         7.26 o                         
   7  12   9        501.50        494.44         9.74 o                         
   9  12   9         25.96         30.16         5.06 o                         
 -10  13   9         61.46         50.07         7.08 o                         
  -8  13   9       1156.32       1121.33       134.86 o                         
  -6  13   9        274.56        295.92        10.73 o                         
  -4  13   9        634.17        656.02         7.34 o                         
  -2  13   9         75.82         85.53        10.26 o                         
   0  13   9       1817.86       1859.52        12.81 o                         
   2  13   9         98.38        126.02         9.89 o                         
   4  13   9        506.24        554.44        10.40 o                         
   6  13   9          0.02          3.41         6.90 o                         
   8  13   9        470.13        495.88        14.57 o                         
  -9  14   9        185.45        178.03         6.17 o                         
  -7  14   9        798.20        744.57         8.59 o                         
  -5  14   9         30.64         31.47        12.02 o                         
  -3  14   9        289.69        315.84         7.57 o                         
  -1  14   9       2383.92       2465.58        12.15 o                         
   1  14   9         81.57         82.74         5.87 o                         
   3  14   9        797.66        802.71         8.07 o                         
   5  14   9         24.03         24.06         7.28 o                         
   7  14   9          9.49         -6.23         5.48 o                         
 -10  15   9          2.91         -0.16         6.18 o                         
  -8  15   9        173.07        151.54        12.22 o                         
  -6  15   9        773.35        765.53        10.05 o                         
  -4  15   9       1347.52       1363.49        10.76 o                         
  -2  15   9        272.44        273.46         8.09 o                         
   0  15   9        697.60        687.76        12.63 o                         
   2  15   9         57.56         88.63         8.93 o                         
   4  15   9        443.99        476.85         9.86 o                         
   6  15   9         26.35         23.54         5.78 o                         
  -7  16   9       1533.44       1510.95        10.83 o                         
  -5  16   9        213.89        207.74        11.66 o                         
  -3  16   9         41.97         31.02         8.82 o                         
  -1  16   9        114.43        112.89         7.65 o                         
   1  16   9       1674.47       1719.07        15.90 o                         
   3  16   9        581.41        605.25         5.95 o                         
   5  16   9        341.45        364.18        12.92 o                         
  -6  17   9        158.16        140.63         6.12 o                         
  -4  17   9         86.14        102.40         9.39 o                         
  -2  17   9         14.00         25.41         5.23 o                         
   0  17   9         75.14         56.78         6.24 o                         
   2  17   9        154.38        151.82         8.27 o                         
   4  17   9          7.34          7.67         5.56 o                         
  -5  18   9         90.13         80.99         5.11 o                         
  -3  18   9        160.78        167.50        12.54 o                         
  -1  18   9         86.48         88.51        11.56 o                         
   1  18   9         47.59         71.55         9.73 o                         
 -14   0  10          0.66        -11.94        10.58 o                         
 -12   0  10       1854.90       1802.72        17.90 o                         
 -10   0  10          6.09          5.77        18.24 o                         
  -8   0  10        881.05        896.74        31.31 o                         
  -6   0  10       2027.10       2077.26        20.27 o                         
  -4   0  10       2808.16       2954.45        27.72 o                         
  -2   0  10      10965.20      10730.14       101.47 o                         
   0   0  10        256.86        247.65         9.64 o                         
   2   0  10       8815.64       8765.42        70.48 o                         
   4   0  10        920.06        966.04        12.63 o                         
   6   0  10        399.80        418.90         9.61 o                         
   8   0  10         44.93         23.33         7.10 o                         
  10   0  10       1124.71       1211.41        26.98 o                         
 -15   1  10          7.00         16.69         6.09 o                         
 -13   1  10         45.33         44.55         5.57 o                         
 -11   1  10        554.37        609.82         8.77 o                         
  -9   1  10        167.27        184.98        69.71 o                         
  -7   1  10          0.33         -2.33         6.80 o                         
  -5   1  10        149.99        135.15         7.17 o                         
  -3   1  10         65.43         81.27         8.56 o                         
  -1   1  10        570.52        608.14         6.47 o                         
   1   1  10          1.43         15.96         6.39 o                         
   3   1  10        645.08        629.05         7.09 o                         
   5   1  10        224.76        232.85         5.82 o                         
   7   1  10        540.03        548.42        10.12 o                         
   9   1  10        219.12        216.62         5.19 o                         
  11   1  10        200.74        174.07         5.08 o                         
 -14   2  10        167.67        168.75         7.60 o                         
 -12   2  10        572.47        612.19         8.27 o                         
 -10   2  10          5.88         -2.44         8.65 o                         
  -8   2  10        362.38        300.69        44.54 o                         
  -6   2  10       1206.26       1192.71        10.14 o                         
  -4   2  10       1202.77       1176.91        10.15 o                         
  -2   2  10        330.88        293.01         7.33 o                         
   0   2  10        691.83        653.58         7.94 o                         
   2   2  10       4687.34       4615.75        21.05 o                         
   4   2  10         93.85        101.27         5.79 o                         
   6   2  10        588.92        569.14         5.83 o                         
   8   2  10        143.76        157.13         6.53 o                         
  10   2  10        295.85        314.16         9.58 o                         
 -15   3  10         12.41         15.58         7.47 o                         
 -13   3  10        248.00        277.13        11.15 o                         
 -11   3  10       1031.56        949.69         9.23 o                         
  -9   3  10       3639.08       3377.70        44.94 o                         
  -7   3  10        385.79        447.38        10.29 o                         
  -5   3  10       8423.38       8353.44        55.55 o                         
  -3   3  10       5696.45       5445.03        30.83 o                         
  -1   3  10       2128.44       1974.04        15.48 o                         
   1   3  10        524.63        555.16        10.71 o                         
   3   3  10        190.34        178.70         9.53 o                         
   5   3  10        913.57        946.09         6.13 o                         
   7   3  10          1.42          9.68         4.79 o                         
   9   3  10        586.51        574.41         7.66 o                         
  11   3  10        375.26        384.64         7.64 o                         
 -14   4  10          1.10          0.35         8.73 o                         
 -12   4  10         92.55         86.87         6.16 o                         
 -10   4  10         48.61         52.26        11.13 o                         
  -8   4  10         24.75         46.89        21.33 o                         
  -6   4  10         18.96         32.14         8.72 o                         
  -4   4  10       1427.69       1393.96         9.88 o                         
  -2   4  10       1357.65       1362.52         7.90 o                         
   0   4  10         19.67         37.38         6.87 o                         
   2   4  10       1318.08       1250.18        11.09 o                         
   4   4  10          0.06          4.31         6.93 o                         
   6   4  10        557.73        610.62         6.49 o                         
   8   4  10         32.20         48.32         7.98 o                         
  10   4  10        822.58        780.40        10.41 o                         
 -13   5  10       1585.57       1609.00        10.01 o                         
 -11   5  10         22.36          5.44        12.63 o                         
  -9   5  10       2171.35       2388.08        20.70 o                         
  -7   5  10         69.06         37.06         6.65 o                         
  -5   5  10        217.13        257.59         7.51 o                         
  -3   5  10         15.48          7.52         6.78 o                         
  -1   5  10       2224.19       2224.43        17.15 o                         
   1   5  10       1590.90       1560.52         8.06 o                         
   3   5  10        125.30        135.39        11.03 o                         
   5   5  10        514.09        493.00         5.90 o                         
   7   5  10          0.77          0.05         6.98 o                         
   9   5  10         35.32         57.78         9.11 o                         
 -14   6  10          4.93         18.96        12.31 o                         
 -12   6  10        300.46        294.48        31.43 o                         
 -10   6  10        297.51        335.28         6.36 o                         
  -8   6  10       1802.83       1795.07        27.99 o                         
  -6   6  10       2666.17       2522.86         9.83 o                         
  -4   6  10        803.51        803.36        10.10 o                         
  -2   6  10       1348.09       1242.71        14.22 o                         
   0   6  10       1287.20       1295.33        11.25 o                         
   2   6  10       2222.76       2136.23        13.13 o                         
   4   6  10        100.82         90.80        13.85 o                         
   6   6  10       3009.28       3159.02        18.84 o                         
   8   6  10       2201.48       2123.68        17.52 o                         
  10   6  10         22.85         31.26         5.44 o                         
 -13   7  10          0.51         15.13         5.67 o                         
 -11   7  10         43.34         38.07         6.30 o                         
  -9   7  10        210.81        216.49         6.29 o                         
  -7   7  10        369.16        392.91         6.89 o                         
  -5   7  10       1062.50        995.56         8.00 o                         
  -3   7  10        142.54        112.74         7.45 o                         
  -1   7  10        160.90        137.96        12.02 o                         
   1   7  10          7.42          3.61         7.87 o                         
   3   7  10         33.24         38.12         5.42 o                         
   5   7  10         20.40         20.06        13.78 o                         
   7   7  10        303.45        292.89         7.84 o                         
   9   7  10       1029.35       1034.25         9.83 o                         
 -12   8  10        234.86        217.90         7.31 o                         
 -10   8  10        773.52        783.83         9.57 o                         
  -8   8  10        233.25        284.60         8.08 o                         
  -6   8  10        308.71        367.00         6.91 o                         
  -4   8  10        913.72        889.56         9.31 o                         
  -2   8  10        628.04        626.42         8.86 o                         
   0   8  10        229.40        210.68         6.99 o                         
   2   8  10        171.60        159.34         9.78 o                         
   4   8  10         39.60         30.80         8.27 o                         
   6   8  10        500.25        511.87        43.98 o                         
   8   8  10          8.55          3.72         8.84 o                         
  10   8  10        116.59         95.79        19.13 o                         
 -13   9  10         66.96         57.88         5.70 o                         
 -11   9  10        164.18        133.03         5.77 o                         
  -9   9  10          1.36          4.95         5.28 o                         
  -7   9  10         22.19         16.30         6.30 o                         
  -5   9  10        583.63        622.17         9.39 o                         
  -3   9  10       2127.05       1986.67        14.68 o                         
  -1   9  10       3255.76       3107.61        14.26 o                         
   1   9  10       1320.74       1260.59        15.90 o                         
   3   9  10       2496.52       2558.61        16.38 o                         
   5   9  10       2639.72       2662.96        20.21 o                         
   7   9  10         55.42         66.12         9.72 o                         
   9   9  10        939.36        944.48        23.81 o                         
 -12  10  10         44.24         58.54         7.28 o                         
 -10  10  10         27.89         18.55         6.62 o                         
  -8  10  10        270.89        247.35        19.62 o                         
  -6  10  10         66.95         92.31         9.95 o                         
  -4  10  10         19.78         20.52         9.57 o                         
  -2  10  10        505.58        447.45         8.02 o                         
   0  10  10       1052.86       1028.05         9.69 o                         
   2  10  10          1.90         10.99         6.47 o                         
   4  10  10        299.30        285.22         6.04 o                         
   6  10  10        174.40        186.17         7.29 o                         
   8  10  10         11.66         21.64         4.52 o                         
 -11  11  10        422.30        456.35         6.99 o                         
  -9  11  10        250.58        239.22         5.36 o                         
  -7  11  10        373.15        382.76         7.59 o                         
  -5  11  10       3079.07       3013.53        20.32 o                         
  -3  11  10        593.22        543.18        14.12 o                         
  -1  11  10          2.95         -1.95         6.53 o                         
   1  11  10        322.71        359.43         9.52 o                         
   3  11  10         38.12         43.39         6.14 o                         
   5  11  10        261.76        301.12        15.62 o                         
   7  11  10         96.69         94.78         5.47 o                         
 -10  12  10        450.18        453.17         6.09 o                         
  -8  12  10        387.86        402.82        25.55 o                         
  -6  12  10          0.25         -1.48        10.05 o                         
  -4  12  10        712.92        668.97         9.81 o                         
  -2  12  10       1089.27       1074.65         9.45 o                         
   0  12  10        112.81        122.50         8.16 o                         
   2  12  10       1206.03       1241.68        17.04 o                         
   4  12  10        253.81        255.28         7.75 o                         
   6  12  10        869.77        894.76         9.69 o                         
 -11  13  10        136.57        132.13        10.82 o                         
  -9  13  10          7.49         15.70         8.00 o                         
  -7  13  10        118.59        111.07         6.45 o                         
  -5  13  10        297.49        300.51        10.89 o                         
  -3  13  10        248.04        270.28        11.62 o                         
  -1  13  10        232.19        267.50         7.17 o                         
   1  13  10         14.02          5.57         7.93 o                         
   3  13  10        201.12        199.18        10.11 o                         
   5  13  10          2.90          3.42         5.62 o                         
   7  13  10         74.73         76.47         9.77 o                         
 -10  14  10        261.71        256.69         6.60 o                         
  -8  14  10        189.76        180.89        11.07 o                         
  -6  14  10        354.76        348.26         6.66 o                         
  -4  14  10         64.40         83.73         8.67 o                         
  -2  14  10         13.52         24.80         5.21 o                         
   0  14  10       1763.81       1760.80        29.34 o                         
   2  14  10         55.46         60.02        15.47 o                         
   4  14  10         12.59         13.56         8.10 o                         
   6  14  10        298.38        298.43         5.84 o                         
  -9  15  10        337.00        343.27         8.46 o                         
  -7  15  10          8.75         19.84        12.66 o                         
  -5  15  10         92.61        104.33        10.56 o                         
  -3  15  10         29.12         55.60         7.45 o                         
  -1  15  10        528.52        553.51        10.10 o                         
   1  15  10        829.16        883.47         7.78 o                         
   3  15  10        251.37        227.79         6.72 o                         
   5  15  10         99.70         87.19         8.98 o                         
  -6  16  10         12.39          2.74         4.87 o                         
  -4  16  10          4.02         21.00         5.55 o                         
  -2  16  10        338.64        335.09         7.13 o                         
   0  16  10        187.60        194.77        10.78 o                         
   2  16  10       1274.97       1228.82        13.97 o                         
  -5  17  10        292.48        269.19         8.56 o                         
  -3  17  10        171.17        166.05         5.05 o                         
  -1  17  10          0.64         -0.82         5.37 o                         
   1  17  10        275.90        242.50        12.82 o                         
 -14   1  11         47.76         72.56         6.44 o                         
 -12   1  11        271.83        293.17         9.28 o                         
 -10   1  11       1230.34       1223.35        18.95 o                         
  -8   1  11        153.32        163.82         8.76 o                         
  -6   1  11        341.41        286.55         6.91 o                         
  -4   1  11         56.13         52.50         7.66 o                         
  -2   1  11       1032.18       1003.04         7.18 o                         
   0   1  11       4367.36       4284.83        18.59 o                         
   2   1  11        719.21        738.72         6.65 o                         
   4   1  11        237.98        259.48         8.21 o                         
   6   1  11        134.90        164.58         7.54 o                         
   8   1  11        474.55        472.00         7.90 o                         
  10   1  11         31.61         45.93         6.72 o                         
 -13   2  11          2.30          2.61         5.70 o                         
 -11   2  11         10.05          4.93         8.44 o                         
  -9   2  11        912.34        910.29        10.98 o                         
  -7   2  11        877.37        911.73        10.21 o                         
  -5   2  11        647.15        633.61         7.34 o                         
  -3   2  11        416.51        453.08         8.29 o                         
  -1   2  11        324.14        277.84         9.24 o                         
   1   2  11        442.22        427.70         6.25 o                         
   3   2  11          0.62          2.37         5.44 o                         
   5   2  11        938.96        941.99         9.52 o                         
   7   2  11       1065.38       1061.86        13.78 o                         
   9   2  11         19.41         11.42         6.83 o                         
 -14   3  11        129.36        127.83         6.53 o                         
 -12   3  11         94.82        107.15         7.80 o                         
 -10   3  11        140.54        169.99        14.19 o                         
  -8   3  11        133.46        111.89         9.93 o                         
  -6   3  11       1184.70       1165.90        16.17 o                         
  -4   3  11        504.44        482.71         7.41 o                         
  -2   3  11         28.53         41.40         8.61 o                         
   0   3  11        769.77        751.57        10.83 o                         
   2   3  11        237.77        240.45         6.64 o                         
   4   3  11        137.98        150.79         6.44 o                         
   6   3  11          3.61         10.77         5.19 o                         
   8   3  11         22.43         35.72         4.60 o                         
  10   3  11        526.77        486.78         7.95 o                         
 -13   4  11         10.19         10.36         6.13 o                         
 -11   4  11        525.72        521.75        34.58 o                         
  -9   4  11        263.08        258.41         6.61 o                         
  -7   4  11          0.58          0.01         6.29 o                         
  -5   4  11         79.04         97.00         9.76 o                         
  -3   4  11        752.54        745.78         7.95 o                         
  -1   4  11       1475.02       1408.40        14.53 o                         
   1   4  11       1556.67       1510.91        19.18 o                         
   3   4  11       2020.94       1943.51        13.19 o                         
   5   4  11        273.33        287.93         5.60 o                         
   7   4  11         44.79         53.68         5.04 o                         
   9   4  11        681.85        639.31         7.80 o                         
 -14   5  11         50.77         36.81         6.19 o                         
 -12   5  11        346.72        365.02         8.07 o                         
 -10   5  11        101.38         89.14         6.62 o                         
  -8   5  11          6.28         10.14        11.21 o                         
  -6   5  11       2935.04       2676.40        18.10 o                         
  -4   5  11       3465.44       3416.79        15.12 o                         
  -2   5  11          3.00         -2.61         6.63 o                         
   0   5  11        304.37        280.39         8.50 o                         
   2   5  11        174.62        163.56         8.26 o                         
   4   5  11        525.56        544.79         9.38 o                         
   6   5  11        295.25        334.66         5.45 o                         
   8   5  11        672.27        648.66         6.67 o                         
 -13   6  11         50.67         61.45         8.35 o                         
 -11   6  11          0.81          3.49         5.76 o                         
  -9   6  11        103.32         92.47         6.94 o                         
  -7   6  11        297.33        248.14         6.35 o                         
  -5   6  11        754.61        686.92        16.23 o                         
  -3   6  11         22.41          4.54         6.98 o                         
  -1   6  11        305.53        272.52         6.15 o                         
   1   6  11       1172.27       1086.01         7.16 o                         
   3   6  11        862.76        836.36        13.59 o                         
   5   6  11        182.26        162.56         7.43 o                         
   7   6  11        408.55        396.23        12.99 o                         
   9   6  11        951.35        898.03        10.05 o                         
 -12   7  11        168.21        152.83         6.17 o                         
 -10   7  11          2.43         -5.19         5.36 o                         
  -8   7  11       1069.75       1031.31        70.69 o                         
  -6   7  11         10.51         39.76         8.21 o                         
  -4   7  11        109.68        127.96         8.99 o                         
  -2   7  11         22.53         23.82         6.73 o                         
   0   7  11          2.58          0.45         6.70 o                         
   2   7  11        227.26        221.53        12.42 o                         
   4   7  11       2613.51       2547.25        13.81 o                         
   6   7  11         31.12         39.13         6.87 o                         
   8   7  11        675.41        711.28        12.46 o                         
 -13   8  11        230.68        209.59        28.31 o                         
 -11   8  11        937.41        946.07        13.44 o                         
  -9   8  11        829.65        849.17         8.97 o                         
  -7   8  11        287.77        325.86        12.02 o                         
  -5   8  11        305.95        304.44         8.36 o                         
  -3   8  11       1091.03       1035.06         9.83 o                         
  -1   8  11        141.98        146.61         6.74 o                         
   1   8  11         30.22         19.67        10.88 o                         
   3   8  11         78.24         83.37         9.46 o                         
   5   8  11        185.96        208.06        11.58 o                         
   7   8  11        589.73        568.22         6.94 o                         
 -12   9  11        325.85        318.24         5.99 o                         
 -10   9  11          6.06          9.39         4.96 o                         
  -8   9  11        100.93        110.58         5.97 o                         
  -6   9  11        668.61        696.45         6.79 o                         
  -4   9  11        140.47        172.34         7.63 o                         
  -2   9  11        444.88        390.18         7.90 o                         
   0   9  11        190.25        169.40         7.36 o                         
   2   9  11          1.80          1.64         5.88 o                         
   4   9  11        141.06        146.72         9.44 o                         
   6   9  11        197.83        206.88         7.35 o                         
   8   9  11         89.00         88.39         8.19 o                         
 -11  10  11        709.00        695.19         6.28 o                         
  -9  10  11        299.96        297.19         5.38 o                         
  -7  10  11       1414.41       1430.10        10.96 o                         
  -5  10  11        100.68        114.16        12.57 o                         
  -3  10  11        539.82        561.35         8.87 o                         
  -1  10  11          6.32          7.42         5.84 o                         
   1  10  11        501.67        549.19        10.08 o                         
   3  10  11       1365.70       1383.86        13.70 o                         
   5  10  11         26.51         51.67         9.96 o                         
   7  10  11        374.62        416.30        11.39 o                         
 -10  11  11         42.61         52.63         4.92 o                         
  -8  11  11        387.38        387.52         5.60 o                         
  -6  11  11          6.57         -4.95         9.04 o                         
  -4  11  11         46.11         43.23         7.01 o                         
  -2  11  11         42.25         40.35         5.36 o                         
   0  11  11          4.31        -10.35         6.90 o                         
   2  11  11         41.79         12.68         6.60 o                         
   4  11  11         75.76         79.36        13.12 o                         
   6  11  11        124.45        106.80         8.55 o                         
  -9  12  11         28.46         34.90         5.87 o                         
  -7  12  11       1201.83       1214.21        16.14 o                         
  -5  12  11        153.25        195.96         5.99 o                         
  -3  12  11        899.78        912.31        10.13 o                         
  -1  12  11         63.14         73.61         7.64 o                         
   1  12  11         87.39         90.43         9.58 o                         
   3  12  11         62.04         64.07         8.56 o                         
   5  12  11        124.38        120.81         9.47 o                         
 -10  13  11        273.42        320.85         6.58 o                         
  -8  13  11       1347.76       1404.64        27.37 o                         
  -6  13  11          1.01         -6.54         5.77 o                         
  -4  13  11        908.10        961.26        12.26 o                         
  -2  13  11         98.12        102.76         7.13 o                         
   0  13  11        492.13        495.07        10.38 o                         
   2  13  11        370.42        348.58         6.76 o                         
   4  13  11       1185.86       1262.37        20.79 o                         
  -9  14  11        319.02        317.26        11.22 o                         
  -7  14  11          4.74          3.12         5.85 o                         
  -5  14  11         95.04        100.57         7.53 o                         
  -3  14  11        109.59        113.88         9.41 o                         
  -1  14  11         74.59         79.72         8.08 o                         
   1  14  11        820.79        872.82        13.31 o                         
   3  14  11        315.92        316.87        12.39 o                         
  -6  15  11         22.39         27.73         8.86 o                         
  -4  15  11        265.62        297.41         5.56 o                         
  -2  15  11          2.00          0.70        10.82 o                         
   0  15  11        119.06        117.27        18.68 o                         
   2  15  11        376.33        425.80        12.56 o                         
  -5  16  11        390.98        376.17         6.20 o                         
  -3  16  11        295.07        300.44         7.98 o                         
  -1  16  11       1179.39       1154.23       101.08 o                         
   1  16  11        125.72        113.81        30.10 o                         
 -14   0  12        782.30        775.78         9.94 o                         
 -12   0  12       1560.55       1493.05        36.60 o                         
 -10   0  12        474.21        452.88        24.64 o                         
  -8   0  12        282.76        267.56         7.98 o                         
  -6   0  12        532.21        513.94        20.00 o                         
  -4   0  12       1113.57       1104.07        15.82 o                         
  -2   0  12          0.20         22.40         8.69 o                         
   0   0  12         30.29         24.36         8.39 o                         
   2   0  12        307.02        316.45        13.02 o                         
   4   0  12          7.43          5.69        14.29 o                         
   6   0  12        103.09        126.55         6.38 o                         
   8   0  12         99.23        127.42         8.28 o                         
 -13   1  12          0.06         -0.89         5.05 o                         
 -11   1  12         71.34        102.56         7.42 o                         
  -9   1  12         87.20         92.03         7.72 o                         
  -7   1  12         47.16         68.16         7.35 o                         
  -5   1  12       2561.79       2575.26         8.94 o                         
  -3   1  12      10439.00      10241.68        52.74 o                         
  -1   1  12       1452.13       1446.25        15.36 o                         
   1   1  12         14.86          9.24         8.44 o                         
   3   1  12          3.69          0.24         5.40 o                         
   5   1  12        248.26        272.26         8.91 o                         
   7   1  12         84.79         97.33         5.09 o                         
   9   1  12          7.73          3.04         4.47 o                         
 -12   2  12       1173.77       1186.26        14.71 o                         
 -10   2  12         54.19         90.61         9.88 o                         
  -8   2  12        111.87        111.45         9.62 o                         
  -6   2  12        715.45        713.29         6.81 o                         
  -4   2  12         43.08         41.76         5.75 o                         
  -2   2  12       2290.93       2275.79         8.01 o                         
   0   2  12       1324.39       1326.24        10.22 o                         
   2   2  12        428.15        423.52         5.80 o                         
   4   2  12         32.02         40.86         6.74 o                         
   6   2  12        195.55        213.84         5.78 o                         
   8   2  12         33.24         51.52         7.16 o                         
 -13   3  12       1260.26       1260.72        18.89 o                         
 -11   3  12        290.63        282.70        12.85 o                         
  -9   3  12       1451.83       1511.32       130.00 o                         
  -7   3  12        420.56        449.51         8.48 o                         
  -5   3  12        103.93        112.70         6.81 o                         
  -3   3  12        689.90        655.60         6.71 o                         
  -1   3  12       2107.27       2040.96        18.11 o                         
   1   3  12        864.68        879.18         6.98 o                         
   3   3  12          2.38          0.34         9.05 o                         
   5   3  12          9.46         13.33         5.53 o                         
   7   3  12        174.93        184.39         7.60 o                         
   9   3  12        380.51        395.18         9.35 o                         
 -12   4  12          0.61          4.17         8.47 o                         
 -10   4  12        261.83        255.04         5.81 o                         
  -8   4  12        503.43        513.57         7.01 o                         
  -6   4  12        543.22        554.57         7.90 o                         
  -4   4  12          5.26         10.72         7.33 o                         
  -2   4  12       1583.47       1598.97        11.69 o                         
   0   4  12        129.24        146.90         6.35 o                         
   2   4  12        206.55        190.77         5.80 o                         
   4   4  12        277.61        291.03         6.06 o                         
   6   4  12          8.92         11.62         5.23 o                         
   8   4  12         33.81         35.58         5.62 o                         
 -13   5  12        838.03        829.23        12.70 o                         
 -11   5  12        387.92        372.45         6.75 o                         
  -9   5  12       1403.59       1453.42         7.71 o                         
  -7   5  12       2042.62       1969.20        10.65 o                         
  -5   5  12        247.22        228.46         6.82 o                         
  -3   5  12        246.10        248.30         6.34 o                         
  -1   5  12       1667.92       1587.33        10.09 o                         
   1   5  12        413.05        399.18        10.54 o                         
   3   5  12        179.89        154.16         5.03 o                         
   5   5  12        296.09        282.88         7.91 o                         
   7   5  12          5.38          5.73         5.60 o                         
 -12   6  12          2.81         11.53         5.25 o                         
 -10   6  12       1520.04       1513.74        10.82 o                         
  -8   6  12        313.25        328.75         6.28 o                         
  -6   6  12       1839.16       1883.63         9.42 o                         
  -4   6  12         43.10         49.02         6.48 o                         
  -2   6  12        794.35        814.14        10.74 o                         
   0   6  12        129.81        125.77         8.79 o                         
   2   6  12        243.75        273.96         5.60 o                         
   4   6  12        100.05        105.42         4.88 o                         
   6   6  12        830.25        851.26         9.34 o                         
   8   6  12         73.83         68.68         4.70 o                         
 -11   7  12         64.10         63.54         5.03 o                         
  -9   7  12         50.23         60.65        10.32 o                         
  -7   7  12          3.14         -5.99         5.70 o                         
  -5   7  12        194.93        217.60         6.38 o                         
  -3   7  12        228.98        213.39         7.39 o                         
  -1   7  12          1.36         -8.54        13.10 o                         
   1   7  12        917.43        873.00        13.24 o                         
   3   7  12          5.93         -4.50         6.95 o                         
   5   7  12        466.79        441.37        30.46 o                         
   7   7  12        188.81        184.95         5.15 o                         
 -12   8  12         28.44         34.97         5.39 o                         
 -10   8  12        745.08        734.48         8.59 o                         
  -8   8  12          0.06         -7.61         6.14 o                         
  -6   8  12        905.85        879.06         7.03 o                         
  -4   8  12         41.56         24.34         8.98 o                         
  -2   8  12         24.77         15.09         8.43 o                         
   0   8  12         15.50         10.37         7.89 o                         
   2   8  12        289.46        278.54         5.97 o                         
   4   8  12        199.94        212.22         9.66 o                         
   6   8  12        295.67        313.45         9.15 o                         
 -11   9  12        366.92        372.47        10.97 o                         
  -9   9  12        159.19        144.42         5.12 o                         
  -7   9  12        459.44        461.54         7.53 o                         
  -5   9  12        792.06        773.29        11.22 o                         
  -3   9  12          2.04          5.79        11.21 o                         
  -1   9  12        530.50        484.81         6.98 o                         
   1   9  12        124.41        153.04         5.93 o                         
   3   9  12        204.46        221.50         5.94 o                         
   5   9  12       1525.58       1540.65        13.92 o                         
   7   9  12         78.68         74.38         8.18 o                         
 -10  10  12        196.02        218.27         5.95 o                         
  -8  10  12         20.36         24.90         5.18 o                         
  -6  10  12         17.24         15.17         5.73 o                         
  -4  10  12         17.04         20.42         5.93 o                         
  -2  10  12          5.25         21.06         7.61 o                         
   0  10  12         46.98         30.87         7.94 o                         
   2  10  12         39.71         43.97        10.84 o                         
   4  10  12        132.29        139.20        12.51 o                         
   6  10  12         61.54         70.84        10.20 o                         
  -9  11  12        730.77        792.34        12.05 o                         
  -7  11  12         45.83         61.49         5.07 o                         
  -5  11  12       1638.25       1708.78         8.38 o                         
  -3  11  12          3.44          6.25        10.14 o                         
  -1  11  12          0.30         18.68        14.21 o                         
   1  11  12        634.97        662.45        13.72 o                         
   3  11  12         17.51         15.55         8.00 o                         
   5  11  12       1223.58       1231.96        17.06 o                         
  -8  12  12        174.32        171.79         7.42 o                         
  -6  12  12       1017.24        948.58        13.09 o                         
  -4  12  12         41.06         49.44         7.72 o                         
  -2  12  12       1252.02       1318.67        17.99 o                         
   0  12  12         18.20          5.21         6.98 o                         
   2  12  12        620.92        637.87        10.34 o                         
   4  12  12          4.56          1.53         5.65 o                         
  -7  13  12        293.58        326.95         9.07 o                         
  -5  13  12        253.94        252.86        11.84 o                         
  -3  13  12        118.23        107.37         5.99 o                         
  -1  13  12        446.86        456.39         6.46 o                         
   1  13  12        106.39        109.23         8.83 o                         
   3  13  12         34.82         38.93        10.34 o                         
  -6  14  12        595.70        603.87         9.62 o                         
  -4  14  12         40.89         53.55         7.99 o                         
  -2  14  12       1296.26       1320.90        14.90 o                         
   0  14  12          4.31         -9.02         6.04 o                         
   2  14  12        176.37        190.58        19.75 o                         
  -5  15  12        180.57        170.45        25.30 o                         
  -3  15  12        453.84        458.44        12.76 o                         
  -1  15  12        262.01        257.98         6.12 o                         
 -12   1  13         55.27         58.98         4.93 o                         
 -10   1  13        379.28        384.09        38.42 o                         
  -8   1  13        616.62        656.50         9.93 o                         
  -6   1  13          2.10         18.13         5.97 o                         
  -4   1  13       3203.41       3149.91        29.67 o                         
  -2   1  13         42.46         65.93         9.61 o                         
   0   1  13       7005.68       7036.42        26.11 o                         
   2   1  13        369.75        373.77        11.59 o                         
   4   1  13         19.29         21.21         6.89 o                         
   6   1  13        439.46        456.72         8.22 o                         
   8   1  13        118.62        139.55         5.02 o                         
 -13   2  13        295.04        339.36         8.19 o                         
 -11   2  13        158.21        132.98        12.88 o                         
  -9   2  13        313.12        315.79        10.31 o                         
  -7   2  13        756.75        733.02         9.63 o                         
  -5   2  13        155.96        155.75         6.44 o                         
  -3   2  13       2169.03       2163.44        11.36 o                         
  -1   2  13       5078.62       5146.74        39.70 o                         
   1   2  13        672.71        656.94         5.89 o                         
   3   2  13         58.92         62.64         6.67 o                         
   5   2  13         19.87         14.29         4.63 o                         
   7   2  13         14.01         15.94         6.33 o                         
 -12   3  13          1.44         -1.59         5.90 o                         
 -10   3  13          0.11         18.76         5.50 o                         
  -8   3  13        135.18        160.47         6.50 o                         
  -6   3  13        176.62        152.61         8.70 o                         
  -4   3  13         79.07         94.67         5.60 o                         
  -2   3  13          0.04          0.20        12.82 o                         
   0   3  13        124.78        142.19         5.45 o                         
   2   3  13        297.01        293.65         5.39 o                         
   4   3  13         18.33          5.79         4.89 o                         
   6   3  13         36.02         39.33         7.22 o                         
 -11   4  13       1469.32       1518.94        20.75 o                         
  -9   4  13         17.48         33.82        11.01 o                         
  -7   4  13        962.73        965.16        15.28 o                         
  -5   4  13        488.28        528.88         5.97 o                         
  -3   4  13       1782.76       1809.79        18.71 o                         
  -1   4  13        129.75        119.84         6.01 o                         
   1   4  13       2201.21       2178.73        12.92 o                         
   3   4  13       3123.42       3057.86        28.06 o                         
   5   4  13         25.19         34.66         4.57 o                         
   7   4  13        811.06        731.24        10.40 o                         
 -12   5  13        539.50        563.38        38.07 o                         
 -10   5  13        656.95        643.73         7.05 o                         
  -8   5  13        609.13        588.28        13.19 o                         
  -6   5  13        417.07        467.63        11.66 o                         
  -4   5  13        175.85        202.61         9.16 o                         
  -2   5  13         41.43         32.64         6.09 o                         
   0   5  13         19.02          5.38         8.38 o                         
   2   5  13         38.99         42.59         6.10 o                         
   4   5  13       1414.93       1455.35        15.56 o                         
   6   5  13        392.32        369.10         7.44 o                         
 -11   6  13        178.87        165.03         5.08 o                         
  -9   6  13         80.56         73.71        10.18 o                         
  -7   6  13          1.63          5.13         6.01 o                         
  -5   6  13        327.03        332.61        12.22 o                         
  -3   6  13         29.36         13.47         9.60 o                         
  -1   6  13        137.07        139.64         7.38 o                         
   1   6  13        333.10        331.62         6.05 o                         
   3   6  13          0.41          0.21         4.56 o                         
   5   6  13         42.33         57.33         6.16 o                         
   7   6  13          9.97         13.90         4.47 o                         
 -10   7  13         13.12         -1.02         5.33 o                         
  -8   7  13       1087.93       1165.98         9.82 o                         
  -6   7  13        310.50        272.73         9.11 o                         
  -4   7  13       2142.77       2056.30        23.66 o                         
  -2   7  13         54.48         52.46         6.65 o                         
   0   7  13        763.38        699.07        20.14 o                         
   2   7  13        372.73        363.96        10.84 o                         
   4   7  13        802.45        808.31        12.13 o                         
   6   7  13        406.14        416.98         6.44 o                         
 -11   8  13        404.33        398.82         7.96 o                         
  -9   8  13        286.29        305.28        29.11 o                         
  -7   8  13       1068.68       1099.00        13.18 o                         
  -5   8  13        634.47        594.95         9.95 o                         
  -3   8  13        582.25        592.92        11.98 o                         
  -1   8  13          1.10         15.86        21.64 o                         
   1   8  13        216.45        186.96         5.48 o                         
   3   8  13        810.71        852.53        12.48 o                         
   5   8  13          5.74         19.65        10.57 o                         
 -10   9  13         21.99         10.27         6.08 o                         
  -8   9  13        128.39        113.36         5.92 o                         
  -6   9  13         41.06         56.62         5.21 o                         
  -4   9  13         40.28         52.60         7.79 o                         
  -2   9  13          3.65          9.86         9.27 o                         
   0   9  13         15.48         48.75         8.10 o                         
   2   9  13          5.77          5.79         7.13 o                         
   4   9  13        234.98        242.68        11.02 o                         
  -9  10  13       1019.46       1087.55        66.82 o                         
  -7  10  13        495.35        453.00         8.06 o                         
  -5  10  13        297.92        301.77         6.62 o                         
  -3  10  13        319.86        283.91         8.32 o                         
  -1  10  13        459.63        456.98         8.32 o                         
   1  10  13        367.41        382.25        12.34 o                         
   3  10  13        900.67        932.83        10.99 o                         
   5  10  13        150.89        152.98        12.72 o                         
  -8  11  13        289.83        306.47         6.36 o                         
  -6  11  13          1.58         -8.97         8.00 o                         
  -4  11  13         13.44         -1.93         8.87 o                         
  -2  11  13         78.17         84.36         8.52 o                         
   0  11  13          8.79         -3.09         8.54 o                         
   2  11  13         61.19         68.09         6.85 o                         
   4  11  13        332.06        330.28        16.52 o                         
  -7  12  13        818.99        801.23        12.18 o                         
  -5  12  13         31.65         40.87         9.55 o                         
  -3  12  13         22.10         19.96         8.18 o                         
  -1  12  13        218.09        229.81         9.76 o                         
   1  12  13          0.00         -2.71         6.67 o                         
   3  12  13        185.91        169.57         9.53 o                         
  -6  13  13        124.06        127.21         4.94 o                         
  -4  13  13        632.79        717.16        11.36 o                         
  -2  13  13         41.07         40.75        11.52 o                         
   0  13  13        202.21        206.40         7.75 o                         
  -3  14  13        500.47        522.40        11.23 o                         
  -1  14  13         65.61         61.65         9.55 o                         
 -12   0  14        358.76        385.84         7.99 o                         
 -10   0  14        399.07        459.99        15.26 o                         
  -8   0  14         43.99         26.54         7.03 o                         
  -6   0  14        424.82        396.78         7.52 o                         
  -4   0  14        125.10        111.79        13.10 o                         
  -2   0  14       1744.72       1767.07        29.21 o                         
   0   0  14        528.34        516.95        14.46 o                         
   2   0  14        135.47        152.29        13.90 o                         
   4   0  14        118.27        128.60        23.48 o                         
   6   0  14          1.16         10.10         9.29 o                         
 -11   1  14        860.18        943.91        82.39 o                         
  -9   1  14        188.47        233.10        10.33 o                         
  -7   1  14         37.69         41.80         7.87 o                         
  -5   1  14         17.20         19.08         7.33 o                         
  -3   1  14         59.06         78.70         8.04 o                         
  -1   1  14       2274.06       2208.30        25.36 o                         
   1   1  14       1729.55       1706.41        10.98 o                         
   3   1  14         90.22         94.90         7.36 o                         
   5   1  14          1.89         10.06         5.82 o                         
 -10   2  14          6.08          8.32         8.76 o                         
  -8   2  14        233.98        202.36         6.02 o                         
  -6   2  14         78.06         82.64         6.22 o                         
  -4   2  14        628.13        633.48         6.93 o                         
  -2   2  14        133.46        141.33         7.91 o                         
   0   2  14       1237.07       1222.75        11.66 o                         
   2   2  14        169.41        173.66         8.35 o                         
   4   2  14        364.22        377.91         7.40 o                         
   6   2  14        430.31        408.36         8.65 o                         
 -11   3  14         74.14         89.12         8.99 o                         
  -9   3  14        126.23        143.34         6.48 o                         
  -7   3  14          5.58         -7.64         6.89 o                         
  -5   3  14        282.03        287.37         9.19 o                         
  -3   3  14       1231.87       1237.58        12.48 o                         
  -1   3  14         34.74         33.62         7.51 o                         
   1   3  14        375.99        377.56         5.61 o                         
   3   3  14        125.23        138.74         8.97 o                         
   5   3  14        464.54        482.71         5.49 o                         
 -10   4  14         51.81         62.91         9.50 o                         
  -8   4  14        541.74        535.35         6.48 o                         
  -6   4  14         18.70         40.44         7.87 o                         
  -4   4  14        159.06        167.55         6.83 o                         
  -2   4  14         22.67         34.66         5.46 o                         
   0   4  14        156.31        150.69         5.41 o                         
   2   4  14       1695.07       1678.28        11.59 o                         
   4   4  14        248.66        267.42         8.69 o                         
   6   4  14         36.43         52.45         8.29 o                         
 -11   5  14          7.00          1.71         5.25 o                         
  -9   5  14         19.85         20.44         5.14 o                         
  -7   5  14        566.28        584.08        11.88 o                         
  -5   5  14          0.30          0.18         7.34 o                         
  -3   5  14        265.35        258.22         7.68 o                         
  -1   5  14        429.23        429.58        11.15 o                         
   1   5  14         33.09         33.62         6.95 o                         
   3   5  14        581.77        528.19         8.12 o                         
   5   5  14        805.92        813.60        11.17 o                         
 -10   6  14        347.56        348.31        11.21 o                         
  -8   6  14        105.22        120.59         5.38 o                         
  -6   6  14        255.61        298.60        10.74 o                         
  -4   6  14          3.44          7.55         8.25 o                         
  -2   6  14        261.35        271.72         5.83 o                         
   0   6  14        182.80        182.42         5.85 o                         
   2   6  14        376.81        399.29         6.46 o                         
   4   6  14         62.55         75.98         6.18 o                         
  -9   7  14        210.11        210.18         5.31 o                         
  -7   7  14        248.87        246.86         9.53 o                         
  -5   7  14        813.66        834.00         7.85 o                         
  -3   7  14          0.76         -3.89         7.31 o                         
  -1   7  14         95.40         68.39         5.86 o                         
   1   7  14          8.26         11.18         6.49 o                         
   3   7  14        174.91        165.04         7.37 o                         
   5   7  14         41.29         24.92         7.13 o                         
  -8   8  14          2.68         -3.23         5.22 o                         
  -6   8  14        738.98        788.89        11.87 o                         
  -4   8  14         83.25         96.18         7.98 o                         
  -2   8  14        135.20        165.51         6.23 o                         
   0   8  14          6.77         -0.92         5.62 o                         
   2   8  14        337.21        337.23         7.90 o                         
   4   8  14        246.55        250.75        11.07 o                         
  -9   9  14       1178.81       1157.18         7.76 o                         
  -7   9  14       1569.93       1583.70        15.81 o                         
  -5   9  14         26.13         23.82         5.25 o                         
  -3   9  14         38.56         38.65         6.95 o                         
  -1   9  14         21.36         16.05         5.30 o                         
   1   9  14        257.02        259.87         5.80 o                         
   3   9  14         67.40         84.69        15.17 o                         
  -8  10  14          0.87          0.16         5.19 o                         
  -6  10  14         15.06         12.83         7.37 o                         
  -4  10  14          0.17         -3.17        11.78 o                         
  -2  10  14        347.12        323.21         6.19 o                         
   0  10  14        391.69        377.14        10.86 o                         
   2  10  14         42.36         40.51        10.50 o                         
  -7  11  14          0.42         -1.93         8.09 o                         
  -5  11  14        435.57        434.30         6.38 o                         
  -3  11  14         21.77         16.46         9.60 o                         
  -1  11  14          0.40          7.00         6.03 o                         
   1  11  14        223.72        277.13         9.01 o                         
  -4  12  14         66.75         76.78         8.46 o                         
  -2  12  14        185.53        211.97        11.37 o                         
 -10   1  15        160.05        151.84         9.99 o                         
  -8   1  15        909.96        970.69         9.45 o                         
  -6   1  15        102.24        111.08         6.52 o                         
  -4   1  15        768.36        761.18        15.00 o                         
  -2   1  15       1354.56       1357.02        20.97 o                         
   0   1  15         10.27          9.22         5.90 o                         
   2   1  15         23.65         12.76         8.15 o                         
   4   1  15          3.33          5.02         5.84 o                         
  -9   2  15        620.47        638.39        11.36 o                         
  -7   2  15         17.36         17.56         4.89 o                         
  -5   2  15        144.84        151.91         6.77 o                         
  -3   2  15        417.81        414.72         5.68 o                         
  -1   2  15        912.08        928.09        12.28 o                         
   1   2  15          0.90          6.46         8.86 o                         
   3   2  15        947.12        965.70         8.52 o                         
 -10   3  15        199.25        202.76         6.48 o                         
  -8   3  15         81.80         81.03         7.08 o                         
  -6   3  15         28.54         32.18         5.07 o                         
  -4   3  15          8.13          9.08         5.18 o                         
  -2   3  15          6.10          1.70         5.19 o                         
   0   3  15        185.13        175.31         5.97 o                         
   2   3  15        124.54        120.76        15.97 o                         
   4   3  15        489.46        484.18         7.46 o                         
  -9   4  15        404.28        364.28         6.13 o                         
  -7   4  15        275.90        286.79         9.67 o                         
  -5   4  15       1654.89       1656.83        22.32 o                         
  -3   4  15         89.02        102.12         8.40 o                         
  -1   4  15         89.55         95.35        10.54 o                         
   1   4  15        461.01        445.13        11.07 o                         
   3   4  15        394.95        351.08         6.89 o                         
  -8   5  15        210.14        188.66         6.36 o                         
  -6   5  15         24.34         20.72         6.50 o                         
  -4   5  15          8.94         20.41         7.71 o                         
  -2   5  15          2.96          7.93         5.24 o                         
   0   5  15        684.82        661.10         7.87 o                         
   2   5  15        739.46        698.07         8.86 o                         
  -9   6  15        300.33        294.29         8.01 o                         
  -7   6  15          0.27        -11.16         7.44 o                         
  -5   6  15       1017.03       1047.40        17.94 o                         
  -3   6  15        218.68        199.19         5.89 o                         
  -1   6  15          2.39         -4.30        14.63 o                         
   1   6  15         33.86         42.82         6.75 o                         
   3   6  15        316.11        314.63        14.76 o                         
  -8   7  15        807.62        766.80        15.15 o                         
  -6   7  15        158.20        143.52         5.65 o                         
  -4   7  15        496.00        529.65         6.70 o                         
  -2   7  15        136.62        128.35         7.12 o                         
   0   7  15        122.77        128.23         5.96 o                         
   2   7  15        105.95        119.57         6.55 o                         
  -7   8  15          1.29          2.58         5.04 o                         
  -5   8  15         18.78         10.82         6.48 o                         
  -3   8  15        336.54        327.38        12.84 o                         
  -1   8  15        358.30        366.13        18.56 o                         
   1   8  15        128.97        111.95         5.83 o                         
  -6   9  15        107.55        110.34         6.15 o                         
  -4   9  15         43.30         26.01        11.34 o                         
  -2   9  15        400.18        413.56        13.38 o                         
   0   9  15         10.14         -2.89        16.42 o                         
  -5  10  15        747.12        728.70        11.05 o                         
  -3  10  15        408.70        366.83        10.09 o                         
  -1  10  15         43.92         49.03         6.55 o                         
  -8   0  16         91.05        121.65        12.33 o                         
  -6   0  16       2859.99       2898.44        32.19 o                         
  -4   0  16          0.06         19.86         9.47 o                         
  -2   0  16       1877.48       1934.89        24.80 o                         
   0   0  16        270.93        281.50        10.28 o                         
   2   0  16        706.73        657.61        21.14 o                         
  -7   1  16        166.39        195.85         6.49 o                         
  -5   1  16        239.09        229.26         4.75 o                         
  -3   1  16        126.66        130.16         7.34 o                         
  -1   1  16          5.05         -4.33        10.58 o                         
   1   1  16        375.03        394.74         5.39 o                         
  -8   2  16        199.85        176.25         8.06 o                         
  -6   2  16        649.83        632.61        11.95 o                         
  -4   2  16         35.25         35.15         4.46 o                         
  -2   2  16        551.14        531.73        50.72 o                         
   0   2  16        100.95        100.02        13.18 o                         
   2   2  16         86.69        104.35        10.99 o                         
  -7   3  16          8.71         15.67         8.18 o                         
  -5   3  16        587.37        629.40         7.04 o                         
  -3   3  16        726.29        729.19         9.08 o                         
  -1   3  16         68.97         64.96         5.19 o                         
   1   3  16       1525.45       1424.02        60.97 o                         
  -6   4  16          4.40          5.49         4.98 o                         
  -4   4  16         46.81         49.19         9.24 o                         
  -2   4  16          0.26         10.44         8.22 o                         
   0   4  16        620.33        609.76         8.69 o                         
  -7   5  16        574.34        582.81        10.49 o                         
  -5   5  16          8.22         18.15         7.45 o                         
  -3   5  16        228.15        212.71         5.29 o                         
  -1   5  16         23.92         43.45        11.96 o                         
   1   5  16         34.36         58.91         9.18 o                         
  -6   6  16        283.22        286.52         6.36 o                         
  -4   6  16        304.67        320.91        13.61 o                         
  -2   6  16        246.30        229.35        12.31 o                         
   0   6  16        134.87        140.52         5.72 o                         
  -5   7  16        197.40        213.77        11.07 o                         
  -3   7  16         13.81          6.95         5.61 o                         
  -1   7  16          0.37         -0.35         7.48 o                         
                                                                                
