# Supplementary material for: Formation of a macrocycle from di­chloro­dimethyl­silane and a pyridoxalimine Schiff base ligand
Source: Acta Crystallogr E Crystallogr Commun. 2021 Oct 13;77(Pt 11):1099–102. doi: 10.1107/S2056989021010185 (PMC8587991; doi:10.1107/S2056989021010185)
Supplement: Supplementary file 3 [file e-77-01099-Isup3.cml]

<?xml version="1.0" ?>
<cml>
<molecule id="m1">
  <atomArray>
    <atom id="a1" elementType="C"
          x2="-3.0250000953674316" y2="2.365033869197152" />
    <atom id="a2" elementType="N"
          x2="-4.35866943641569" y2="1.5950169286381133" />
    <atom id="a3" elementType="C"
          x2="-4.35866943641569" y2="0.054983047520028805" />
    <atom id="a4" elementType="C"
          x2="-3.0250000953674316" y2="-0.7150338930390099" />
    <atom id="a5" elementType="C"
          x2="-1.6913307543191731" y2="0.054983047520028805" />
    <atom id="a6" elementType="C"
          x2="-1.6913307543191731" y2="1.5950169286381133" />
    <atom id="a7" elementType="C"
          x2="-3.0250000953674316" y2="3.905033869197152" />
    <atom id="a8" elementType="O"
          x2="-0.20380498183400797" y2="1.9935982580959952" />
    <atom id="a9" elementType="C"
          x2="-0.6023863112918899" y2="-1.0339613955072544" />
    <atom id="a10" elementType="N"
          x2="0.8851394611932752" y2="-0.6353800660493725" />
    <atom id="a11" elementType="C"
          x2="2.218818583021311" y2="-1.4053800660493723" />
    <atom id="a12" elementType="C"
          x2="2.218818583021311" y2="-2.9453800660493723" />
    <atom id="a13" elementType="O"
          x2="1.4488185830213114" y2="-4.279059187877408" />
    <atom id="a14" elementType="Si"
          x2="2.5377630260485944" y2="-5.368003630904691" />
    <atom id="a15" elementType="C"
          x2="3.6267074690758774" y2="-4.279059187877408" />
    <atom id="a16" elementType="C"
          x2="4.077763026048594" y2="-5.368003630904691" />
    <atom id="a17" elementType="O"
          x2="3.307763026048595" y2="-6.701682752732727" />
    <atom id="a18" elementType="C"
          x2="2.5377630260485953" y2="-8.035361874560763" />
    <atom id="a19" elementType="C"
          x2="3.3077630260485957" y2="-9.369040996388799" />
    <atom id="a20" elementType="C"
          x2="4.641432367096854" y2="-8.59902405582976" />
    <atom id="a21" elementType="C"
          x2="3.3077630260485957" y2="-10.909074877506884" />
    <atom id="a22" elementType="C"
          x2="4.641432367096854" y2="-11.679091818065922" />
    <atom id="a23" elementType="C"
          x2="5.975101708145113" y2="-10.909074877506884" />
    <atom id="a24" elementType="N"
          x2="5.975101708145113" y2="-9.369040996388799" />
    <atom id="a25" elementType="C"
          x2="7.308785720282343" y2="-11.679066407180775" />
    <atom id="a26" elementType="O"
          x2="4.641432367096854" y2="-13.219091818065923" />
    <atom id="a27" elementType="C"
          x2="1.974079013911365" y2="-11.679066407180775" />
    <atom id="a28" elementType="N"
          x2="1.2040790139113655" y2="-13.01274552900881" />
    <atom id="a29" elementType="C"
          x2="-0.3359209860886345" y2="-13.01274552900881" />
    <atom id="a30" elementType="C"
          x2="-1.4248654291159177" y2="-11.923801085981527" />
    <atom id="a31" elementType="O"
          x2="-1.0262840996580356" y2="-10.436275313496362" />
    <atom id="a32" elementType="Si"
          x2="-2.5138098721432005" y2="-10.03769398403848" />
    <atom id="a33" elementType="C"
          x2="-3.2838098721432" y2="-11.371373105866516" />
    <atom id="a34" elementType="C"
          x2="-4.0538098721432005" y2="-10.03769398403848" />
    <atom id="a35" elementType="O"
          x2="-2.5138098721432005" y2="-8.49769398403848" />
    <atom id="a36" elementType="C"
          x2="-1.4248654291159173" y2="-7.408749541011198" />
  </atomArray>
  <bondArray>
    <bond atomRefs2="a1 a2" order="1" />
    <bond atomRefs2="a1 a6" order="2" />
    <bond atomRefs2="a2 a3" order="2" />
    <bond atomRefs2="a3 a4" order="1" />
    <bond atomRefs2="a4 a5" order="2" />
    <bond atomRefs2="a5 a6" order="1" />
    <bond atomRefs2="a1 a7" order="1" />
    <bond atomRefs2="a6 a8" order="1" />
    <bond atomRefs2="a5 a9" order="1" />
    <bond atomRefs2="a9 a10" order="2" />
    <bond atomRefs2="a10 a11" order="1" />
    <bond atomRefs2="a11 a12" order="1" />
    <bond atomRefs2="a12 a13" order="1" />
    <bond atomRefs2="a13 a14" order="1" />
    <bond atomRefs2="a14 a15" order="1" />
    <bond atomRefs2="a14 a16" order="1" />
    <bond atomRefs2="a14 a17" order="1" />
    <bond atomRefs2="a17 a18" order="1" />
    <bond atomRefs2="a18 a19" order="1" />
    <bond atomRefs2="a20 a19" order="2" />
    <bond atomRefs2="a19 a21" order="1" />
    <bond atomRefs2="a20 a24" order="1" />
    <bond atomRefs2="a21 a22" order="2" />
    <bond atomRefs2="a22 a23" order="1" />
    <bond atomRefs2="a23 a24" order="2" />
    <bond atomRefs2="a23 a25" order="1" />
    <bond atomRefs2="a22 a26" order="1" />
    <bond atomRefs2="a21 a27" order="1" />
    <bond atomRefs2="a27 a28" order="2" />
    <bond atomRefs2="a28 a29" order="1" />
    <bond atomRefs2="a29 a30" order="1" />
    <bond atomRefs2="a30 a31" order="1" />
    <bond atomRefs2="a31 a32" order="1" />
    <bond atomRefs2="a32 a33" order="1" />
    <bond atomRefs2="a32 a34" order="1" />
    <bond atomRefs2="a32 a35" order="1" />
    <bond atomRefs2="a35 a36" order="1" />
    <bond atomRefs2="a36 a4" order="1" />
  </bondArray>
</molecule>
</cml>
